# Supplementary material for: Long-term no-till: A major driver of fungal communities in dryland wheat cropping systems
Source: PLoS One. 2017 Sep 12;12(9):e0184611. doi: 10.1371/journal.pone.0184611 (PMC5595340; doi:10.1371/journal.pone.0184611)
Supplement: S3 Table — (XLSX) [file pone.0184611.s004.xlsx]

## Sheet: Sheet2
SampleID	PCFS.CT.2012.2	PCFS.CT.2013.1	PCFS.CT.2012.4	Kambitch.CT.2013.4	Clark.CT.2014.1	PCFS.CT.2014.3	PCFS.CT.2012.1	PCFS.CT.2013.4	PCFS.CT.2014.4	Clark.CT.2014.4	Kambitch.CT.2013.2	Clark.CT.2014.2	Kambitch.CT.2014.5	Kambitch.2012.6	Kambitch.CT.2014.4	Kambitch.CT.2013.5	Kambitch.2012.8	Kambitch.CT.2013.3	PCFS.CT.2014.1	PCFS.CT.2012.3	Flux.Tower.CT.2013.SE	Clark.CT.2014.3	Kambitch.2012.4	PCFS.CT.2014.2	PCFS.CT.2013.2	Flux.Tower.CT.2013.NE	Kambitch.CT.2014.1	Kambitch.CT.2014.2	Flux.Tower.CT.2013.SW	Kambitch.2012.2	Kambitch.CT.2014.3	PCFS.CT.2013.3	Flux.Tower.CT.2013.NW	Kambitch.CT.2013.1	PCFS.NT.2014.3	Cook.NT.2014.4	Cook.NT.2014.2	PCFS.NT.2013.2	Kambitch.2012.9	Flux.Tower.NT.2013.SW	PCFS.NT.2012.5	Kambitch.2012.7	Kambitch.NT.2014.4	PCFS.NT.2012.1	Kambitch.NT.2014.1	Kambitch.2012.1	PCFS.NT.2014.2	Kambitch.NT.2014.2	Cook.NT.2014.3
Location	PCFS	PCFS	PCFS	Kamb	Cook	PCFS	PCFS	PCFS	PCFS	Cook	Kamb	Cook	Kamb	Kamb	Kamb	Kamb	Kamb	Kamb	PCFS	PCFS	Cook	Cook	Kamb	PCFS	PCFS	Cook	Kamb	Kamb	Cook	Kamb	Kamb	PCFS	Cook	Kamb	PCFS	Cook	Cook	PCFS	Kamb	Cook	PCFS	Kamb	Kamb	PCFS	Kamb	Kamb	PCFS	Kamb	Cook
Tillage	CT	CT	CT	CT	CT	CT	CT	CT	CT	CT	CT	CT	CT	CT	CT	CT	CT	CT	CT	CT	CT	CT	CT	CT	CT	CT	CT	CT	CT	CT	CT	CT	CT	CT	NT	NT	NT	NT	NT	NT	NT	NT	NT	NT	NT	NT	NT	NT	NT
Year	2012	2013	2012	2013	2014	2014	2012	2013	2014	2014	2013	2014	2014	2012	2014	2013	2012	2013	2014	2012	2013	2014	2012	2014	2013	2013	2014	2014	2013	2012	2014	2013	2013	2013	2014	2014	2014	2013	2012	2013	2012	2012	2014	2012	2014	2012	2014	2014	2014
OTU_ID	3	9	0	0	1	2	0	0	0	0	0	0	0	0	0	0	0	0	0	0	0	0	0	0	0	0	0	0	0	0	0	0	0	0	0	0	0	7	0	6	1	1	0	0	0	0	0	0	0
SH252881.07FU_KC171337_refs	12	9	8	8	26	65	10	32	94	37	8	108	1	28	28	35	49	25	68	85	23	29	24	69	25	17	27	33	7	6	18	37	0	17	74	137	36	85	10	8	49	10	69	30	11	2	85	43	46
SH201187.07FU_EU754958_reps	2	0	0	0	0	0	0	0	0	0	0	0	0	0	0	0	0	0	0	0	0	0	0	0	0	0	0	0	0	0	0	0	0	0	5	0	0	1	0	0	10	0	0	0	1	0	0	0	0
SH191373.07FU_JF519325_reps	0	0	0	0	1	0	0	0	0	0	0	1	0	0	0	0	1	0	0	0	2	0	0	0	0	0	0	0	2	0	0	0	0	2	0	3	3	0	0	0	0	0	0	0	0	0	0	0	0
SH028757.07FU_FJ237141_reps_singleton	0	0	0	0	0	0	0	0	0	0	0	0	0	1	1	0	0	0	0	0	1	1	0	0	0	0	3	0	1	4	0	0	0	0	0	0	0	0	0	0	0	2	1	0	0	0	2	0	0
SH211368.07FU_HQ631037_reps	0	1	0	0	0	0	0	0	0	0	0	0	0	0	1	0	0	0	0	0	0	0	0	1	3	0	0	0	0	0	0	9	0	0	0	0	0	0	0	0	0	0	0	0	1	0	0	0	0
SH181635.07FU_FJ527035_reps	9	22	9	2	0	14	6	9	16	3	4	1	0	67	26	4	45	22	8	9	10	3	24	7	3	0	14	15	0	17	30	1	0	1	0	0	11	2	19	0	2	22	5	10	67	1	3	1	1
SH201184.07FU_JX489802_reps	0	0	0	0	1	0	0	0	0	0	0	0	0	0	0	0	0	0	0	0	1	0	0	0	4	2	0	0	0	0	0	0	1	0	0	0	0	0	0	0	0	0	4	0	0	0	0	0	0
SH209709.07FU_AB049612_reps	26	5	18	3	1	2	9	2	3	0	6	0	7	46	7	0	44	4	22	11	2	0	17	12	1	1	22	10	0	27	14	0	4	5	0	1	34	0	67	3	2	33	6	1	8	18	0	27	0
SH004764.07FU_FJ612740_reps_singleton	94	13	28	39	188	59	83	27	13	105	200	87	171	205	110	219	446	81	27	68	143	88	437	29	12	144	131	145	70	463	91	13	136	193	73	79	70	99	1061	132	65	270	46	115	68	1690	85	255	62
SH190019.07FU_AF145324_refs	0	0	0	0	0	0	0	0	0	1	0	2	0	0	0	4	5	0	0	0	0	0	0	0	0	1	0	1	0	0	0	0	0	0	0	0	1	0	23	0	0	1	0	0	0	46	0	5	1
SH086665.07FU_AF033464_refs	0	0	0	0	0	6	0	0	2	0	0	0	0	0	0	0	0	0	0	1	0	0	0	2	0	0	0	0	2	0	0	1	0	0	0	2	0	0	0	0	0	0	0	0	0	0	1	0	0
SH026683.07FU_DQ421243_reps_singleton	0	0	0	0	0	0	0	0	0	0	0	0	0	0	0	0	0	0	1	0	0	0	0	0	0	0	0	0	0	0	0	0	0	0	0	0	0	0	0	0	0	0	0	0	0	0	2	0	0
SH194192.07FU_FJ872071_reps	0	0	1	0	0	0	0	0	0	0	0	0	0	0	0	1	2	0	0	0	0	0	0	0	0	0	0	1	0	0	0	0	0	0	0	0	0	0	0	0	0	3	0	0	0	0	0	0	0
SH198277.07FU_JQ070472_reps	0	0	0	0	5	0	4	0	0	0	0	2	1	0	0	0	0	0	0	0	31	3	0	0	0	1	0	0	1	0	0	0	4	0	0	0	0	0	0	0	9	0	0	0	0	3	0	0	0
SH210938.07FU_GU566291_reps	0	0	0	0	0	0	0	0	0	0	0	0	0	0	0	0	0	0	0	0	0	0	0	0	0	0	1	0	1	0	0	0	1	1	0	0	0	0	0	0	0	0	0	0	0	1	0	1	0
SH408324.07FU_GU237770_refs	0	0	0	2	9	2	0	13	1	9	85	7	37	2	9	6	10	29	1	0	2	22	1	4	0	253	4	2	2	0	0	0	43	3	1	4	0	0	1	0	0	0	20	0	67	0	0	17	9
SH019888.07FU_KF274117_reps_singleton	0	0	0	0	0	0	0	0	0	0	0	0	0	0	0	0	0	2	0	0	0	0	0	0	0	0	0	0	0	0	0	0	0	0	5	3	5	0	0	0	0	0	16	0	34	0	0	49	4
SH214155.07FU_FJ415474_refs	4	3	1	1	4	5	3	1	2	7	0	3	0	4	0	0	1	0	0	0	8	4	4	4	1	4	1	3	5	5	1	0	5	1	0	1	3	0	3	7	12	6	1	1	1	0	2	0	0
SH407730.07FU_JX997082_refs	195	54	90	40	47	42	217	63	115	41	251	39	331	68	94	73	99	164	39	228	36	41	30	156	117	59	78	30	57	111	73	72	100	208	15	65	23	33	11	137	41	26	21	104	51	112	84	58	19
SH216785.07FU_AF229488_refs	115	38	24	18	89	42	116	24	47	40	66	20	92	34	58	52	117	107	52	68	30	38	60	59	41	34	48	45	36	94	42	35	43	115	98	112	77	178	63	268	126	76	24	235	41	353	130	56	45
SH357827.07FU_AF444351_refs	15	11	6	0	1	751	2	3	480	0	4	8	1	14	8	0	26	2	443	1	3	1	4	33	7	10	3	25	1	3	5	6	12	60	41	7	0	8	9	0	4	2	0	4	0	4	6	1	0
SH195293.07FU_EU164852_reps	71	0	0	0	0	0	0	0	0	0	34	0	10	0	2	0	1	46	0	0	0	0	2	0	0	2	0	0	0	0	0	7	0	0	0	0	0	0	0	0	0	0	0	0	0	0	0	0	0
SH180143.07FU_HQ630328_refs	0	2	0	3	3	0	0	0	0	2	51	1	4	3	5	19	6	5	0	0	9	5	6	0	3	4	7	8	1	0	6	1	1	32	0	89	49	0	0	0	0	0	0	0	2	0	0	0	0
SH198655.07FU_GQ203759_reps	0	0	0	0	0	0	0	0	0	0	0	0	0	0	0	0	0	0	0	0	0	0	0	0	0	0	0	0	0	0	0	0	0	0	1	0	0	0	0	0	0	0	3	5	0	0	6	0	0
SH212002.07FU_HM161928_reps	0	0	0	0	0	0	0	0	0	1	0	0	0	0	0	0	0	0	0	0	0	0	0	3	0	0	0	0	0	0	0	0	0	0	0	0	0	1	0	0	4	0	0	7	0	0	0	0	0
SH192702.07FU_JQ618517_reps	0	1	0	0	0	1	5	0	0	0	0	0	0	0	1	0	0	0	0	0	0	0	0	0	1	0	0	0	0	0	0	0	0	0	1	1	0	5	0	0	3	0	0	9	0	0	1	1	2
SH205223.07FU_FN391331_reps	0	1	2	4	4	1	0	12	4	2	3	1	0	3	1	0	2	3	0	11	2	0	0	5	0	0	5	3	0	4	2	1	0	1	3	1	4	4	4	1	9	12	1	5	3	4	0	2	3
SH018785.07FU_KF617672_reps_singleton	0	0	0	0	0	0	2	2	2	0	0	0	0	1	0	0	0	0	0	0	0	0	0	0	0	0	0	0	0	4	0	0	0	0	1	0	0	0	3	0	0	2	0	1	0	0	0	3	0
SH484594.07FU_JX974796_reps_singleton	10	177	0	8	0	1	0	5	3	1	23	0	23	0	7	17	2	8	4	0	8	2	9	4	199	1	12	6	0	0	15	37	1	7	19	32	3	0	0	4	6	0	325	0	18	1	13	16	12
SH199528.07FU_AF393680_reps	0	0	0	0	0	0	0	0	0	0	0	0	0	0	0	0	0	0	0	0	0	0	0	0	0	0	0	0	0	0	0	0	0	0	0	0	1	0	0	4	2	2	3	1	0	0	0	0	8
SH205441.07FU_EF619702_reps	0	0	0	0	10	1	1	0	0	0	0	23	0	21	0	0	0	0	0	0	13	1	15	0	0	0	0	7	2	10	1	0	10	0	0	49	1	0	0	0	1	0	0	0	9	0	0	0	1
SH239071.07FU_DQ117440_refs	0	0	0	4	1	10	0	3	1	0	3	0	0	4	11	1	14	0	0	1	4	1	11	0	0	0	8	14	0	9	8	2	0	3	26	13	34	4	48	10	21	0	9	14	8	10	36	23	15
SH185508.07FU_KC007266_reps	0	0	0	0	0	0	1	0	0	0	0	0	0	0	0	0	0	0	0	0	0	0	0	0	0	0	0	0	0	0	0	0	0	0	0	0	0	22	0	0	13	0	0	11	0	0	0	0	0
SH198996.07FU_JF740262_refs	0	0	0	0	2	0	0	0	0	0	0	0	0	0	0	0	0	0	0	0	0	0	0	0	0	0	0	0	0	0	0	0	0	0	0	0	1	22	0	0	0	0	0	0	0	0	0	0	0
SH022180.07FU_KC966096_reps_singleton	3	35	465	0	0	266	179	771	81	0	0	0	0	18	7	1	6	0	232	204	6	0	44	15	119	0	1	18	0	38	84	23	0	0	22	0	8	299	2	35	281	107	15	109	290	1	26	4	1
SH219558.07FU_DQ282123_reps	0	0	0	0	0	0	0	0	0	0	0	0	0	0	0	0	0	0	0	0	0	0	0	0	0	0	0	0	0	0	0	0	0	0	0	0	0	0	0	0	0	0	0	0	0	0	0	0	0
SH189947.07FU_FJ868975_reps	10	4	12	6	44	19	17	4	10	15	25	19	34	28	46	12	46	20	2	35	16	85	16	11	11	33	29	9	41	34	6	3	42	28	8	15	44	4	35	36	8	17	7	13	9	18	6	13	35
SH245191.07FU_GU237881_refs	5	1	1	4	149	1	4	0	10	52	7	119	4	39	268	13	42	7	0	2	87	39	75	19	10	61	11	33	18	47	13	1	37	7	33	37	17	8	54	28	9	57	7	114	15	20	15	29	17
SH195297.07FU_HG917304_reps	1	0	0	0	0	0	1	0	0	0	0	0	0	0	0	0	0	0	0	0	0	0	0	5	0	0	0	0	0	0	0	0	0	0	0	0	0	0	0	0	1	0	0	3	1	0	1	0	0
SH194818.07FU_KF212303_reps	2	0	0	0	1	3	0	0	0	0	3	2	0	0	0	0	0	0	0	0	1	0	0	0	1	1	0	0	6	0	0	2	15	0	0	0	0	2	0	0	0	0	0	0	0	0	0	0	0
SH182993.07FU_KC753445_reps	0	0	0	0	0	0	0	0	0	0	0	0	0	0	0	1	0	0	0	0	1	0	0	0	0	0	0	0	0	0	0	0	0	0	0	0	0	0	0	0	0	0	0	1	0	0	0	0	0
SH198410.07FU_FJ005106_reps	0	0	0	0	0	2	0	0	0	0	0	4	2	0	1	0	0	0	0	0	0	0	0	4	0	0	9	0	0	0	0	1	0	0	0	1	0	0	0	0	0	0	0	0	0	0	0	2	0
SH190558.07FU_AB520602_reps	0	0	0	0	0	0	0	0	0	0	0	0	0	0	0	0	0	0	0	0	0	0	0	0	0	0	0	0	0	0	0	0	0	0	0	0	0	0	0	0	1	0	0	0	0	0	11	0	0
SH193551.07FU_HE605243_reps	1	0	5	24	89	10	2	0	0	90	61	70	92	15	52	75	29	54	9	6	70	76	42	15	13	71	15	32	46	24	37	0	71	63	1	42	5	3	5	9	7	2	12	2	16	14	4	13	54
SH278429.07FU_AF145317_refs	7	0	2	2	0	11	1	8	5	0	19	2	8	0	6	2	4	2	9	2	5	2	0	4	3	1	0	2	0	0	3	7	1	6	0	3	4	0	0	0	7	0	0	2	2	0	0	3	0
SH180464.07FU_DQ421062_reps	0	0	0	0	0	0	0	0	0	1	0	3	0	0	4	0	0	0	0	0	0	0	0	0	0	0	1	1	0	0	1	0	0	0	2	2	11	0	0	0	0	0	4	0	4	0	1	3	5
SH205786.07FU_KC785560_reps	0	18	1	0	0	13	0	2	31	0	0	0	1	0	0	0	0	0	41	0	0	0	0	3	7	0	0	0	0	0	0	834	0	0	0	0	0	0	0	0	0	0	0	0	0	0	0	0	0
SH186776.07FU_HQ322364_refs	0	0	0	13	4	0	0	0	0	1	0	3	568	0	37	0	0	0	0	0	0	0	0	0	0	0	0	0	2	0	0	0	1	0	0	12	0	1	6	0	3	47	1	0	0	0	0	0	0
SH193058.07FU_HM239727_reps	0	0	0	0	0	0	0	0	0	0	0	0	1	7	0	0	0	0	0	1	0	0	0	0	0	0	1	7	0	1	0	0	0	0	0	0	0	0	1	0	0	1	0	0	0	3	0	1	0
SH182486.07FU_AY373884_refs	0	0	0	0	19	0	0	0	0	70	9	28	10	0	0	0	0	0	0	0	2	34	0	1	0	5	0	0	24	0	0	0	30	17	13	42	278	0	0	52	0	0	0	5	0	0	2	0	20
SH181082.07FU_AB847029_reps	2	3	0	0	0	3	0	11	0	0	0	0	3	0	0	0	17	0	0	9	0	0	1	0	0	1	3	0	1	0	0	0	0	0	9	0	0	8	0	0	1	0	0	8	0	1	5	2	0
SH031278.07FU_JX174148_reps_singleton	0	0	0	0	0	9	0	0	0	14	1	55	2	2	6	0	0	0	0	0	9	2	4	0	2	8	0	4	4	3	2	0	1	0	2	0	12	1	6	0	18	2	2	6	1	0	1	0	26
SH334145.07FU_KC171349_refs	0	0	0	20	192	14	0	0	0	0	0	24	318	0	1	0	0	0	0	1	0	4	0	50	0	0	0	3	0	0	3	0	3	618	0	0	0	0	0	0	0	0	0	0	0	3	0	0	0
SH174564.07FU_JX042854_reps	0	0	0	0	0	0	0	0	0	3	0	0	0	0	5	0	0	0	0	0	0	0	2	0	0	0	0	0	0	0	0	0	0	0	2	0	0	0	0	0	3	0	0	1	1	0	0	0	3
SH194609.07FU_GU944605_refs	0	5	0	0	2	0	0	0	2	0	0	0	6	0	1	0	5	0	0	1	0	0	5	0	0	1	2	6	0	0	0	0	0	0	3	6	0	0	8	1	0	0	2	1	0	0	1	0	3
SH013008.07FU_KF296819_reps_singleton	5	0	2	1	0	0	1	2	0	15	2	2	4	0	4	1	5	5	0	0	0	12	0	0	0	43	4	0	0	0	0	0	4	0	9	0	7	0	2	0	0	0	1	12	3	0	10	1	3
SH206119.07FU_GQ411346_reps	0	0	1	0	3	0	0	0	0	0	0	0	0	0	0	3	0	0	1	0	8	0	0	0	1	0	0	0	0	0	6	0	0	0	0	2	0	0	0	0	0	0	0	0	0	0	0	0	1
SH221374.07FU_AB596010_reps	0	0	0	0	0	0	0	0	0	0	0	0	0	0	0	0	0	0	0	0	0	0	0	0	0	0	0	0	0	0	0	0	0	0	0	0	0	0	0	0	0	0	0	0	1	0	0	0	1
SH182101.07FU_KC966100_reps	0	1	0	0	0	0	0	0	0	0	0	0	0	8	2	0	0	0	0	0	1	0	0	0	2	0	0	0	0	0	0	0	0	0	7	5	0	0	0	0	0	0	0	0	0	0	0	0	0
SH213511.07FU_AB586986_refs	0	0	0	0	3	0	0	0	0	0	0	1	0	0	0	0	0	3	0	0	0	0	0	0	0	0	0	0	0	0	0	0	0	0	0	1	0	0	0	0	0	0	0	0	0	0	0	0	1
SH181083.07FU_JQ346979_reps	0	0	0	0	2	1	0	0	0	0	0	0	0	0	0	0	0	0	0	0	0	0	0	0	0	0	0	0	0	0	0	0	0	0	0	0	0	0	3	0	0	2	0	0	0	0	0	1	0
SH192575.07FU_AY555965_refs	1	1	0	0	0	2	0	0	0	0	0	0	0	0	0	0	0	0	0	0	0	0	0	0	0	0	0	0	0	0	29	0	0	0	0	5	1	0	0	0	0	0	10	0	1	0	0	0	6
SH197657.07FU_GQ302685_reps	2	0	0	0	0	0	0	0	0	0	0	1	0	2	3	0	0	0	0	0	0	0	0	0	0	0	0	0	0	0	1	0	0	0	0	0	0	0	0	2	0	1	0	0	0	0	0	0	0
SH175271.07FU_KJ777534_reps	32	0	4	7	3	6	5	7	15	2	4	6	14	3	10	4	41	13	4	17	2	2	17	1	4	6	4	7	1	14	6	5	0	9	7	7	3	15	15	6	28	22	4	10	20	5	2	6	3
SH180112.07FU_AY842393_reps	0	2	1	0	10	6	0	5	3	10	0	6	0	0	0	1	0	2	0	3	0	3	0	4	0	1	2	0	26	0	0	0	11	0	2	0	0	3	2	9	0	0	0	1	0	0	2	0	4
SH327538.07FU_KC171340_refs	58	14	77	0	0	4	25	0	25	0	1	0	0	5	8	2	8	1	31	6	2	0	8	1	4	0	2	6	0	4	18	0	0	0	7	4	4	31	0	1	0	24	487	0	35	0	12	6	0
SH193385.07FU_KJ508258_reps	0	0	0	0	0	0	0	0	0	0	0	15	0	1	0	0	0	0	0	0	0	0	2	0	0	0	0	0	0	0	0	0	0	0	0	1	0	0	1	0	0	0	0	0	0	0	2	0	0
SH217006.07FU_JX270489_reps	2	0	0	1	11	9	0	2	0	7	7	3	13	0	19	8	1	0	0	0	20	4	2	0	0	9	2	9	4	4	5	1	3	8	0	0	0	0	12	4	0	5	5	0	0	6	0	1	0
SH202696.07FU_KC966138_reps	0	0	0	0	0	0	0	0	0	0	0	0	0	1	0	0	0	0	0	0	0	0	0	0	0	0	0	0	0	1	0	2	0	0	0	0	0	0	1	0	0	2	5	1	0	5	0	2	0
SH003972.07FU_KC222714_reps_singleton	0	0	0	1	0	0	1	2	6	4	0	0	1	0	3	1	1	0	1	1	1	1	1	2	0	6	0	0	2	0	0	0	4	0	4	0	4	0	1	0	0	0	0	1	0	0	1	0	0
SH006030.07FU_KC810985_reps_singleton	0	0	0	0	1	0	0	0	0	0	0	0	0	0	0	0	0	0	0	0	0	0	0	0	0	0	0	0	0	0	0	0	0	0	0	0	1	0	0	0	2	0	0	0	0	0	3	0	2
SH192619.07FU_JQ585533_reps	5	0	2	0	0	0	0	0	0	0	0	0	2	2	0	0	3	0	2	0	0	0	0	0	0	0	2	0	0	0	4	0	0	0	0	0	0	0	19	0	0	1	0	0	0	3	0	1	0
SH211372.07FU_FN812805_reps	0	0	0	0	0	0	0	0	0	0	0	0	0	0	0	0	0	0	0	0	0	0	0	0	0	0	0	0	0	0	0	0	0	0	0	0	0	0	0	0	0	0	0	0	0	0	0	0	0
SH001208.07FU_KF800248_reps_singleton	14	6	2	10	20	46	19	44	31	18	4	6	24	421	73	25	292	31	12	8	23	11	252	15	5	3	58	102	5	126	121	14	9	20	0	2	0	0	29	5	0	165	11	2	66	1	8	39	0
SH180134.07FU_KF428242_reps	0	0	0	0	0	0	0	0	0	0	0	0	0	0	0	0	0	0	0	0	0	0	0	0	0	0	0	0	2	0	0	0	0	0	0	0	0	0	0	0	0	0	0	0	0	1	0	3	0
SH206118.07FU_JF792859_reps	0	0	0	6	1	0	1	0	0	1	0	6	0	0	1	0	0	0	0	0	1	0	1	1	0	0	0	2	0	0	0	0	1	0	0	0	3	1	11	0	1	5	0	7	0	0	0	1	4
SH183335.07FU_GU212407_reps	0	0	0	0	0	1	0	0	0	1	0	7	2	0	0	0	0	0	5	0	0	4	0	0	0	1	0	0	1	0	2	0	3	0	0	2	3	0	0	0	0	0	0	0	0	0	0	1	0
SH220383.07FU_HQ847007_refs	2	0	0	0	2	1	0	0	333	1	4	2	8	5	0	3	2	0	0	0	0	6	1	1	0	0	0	1	0	0	0	0	0	27	0	5	11	0	0	0	0	0	0	0	0	0	0	0	1
SH005840.07FU_JX043152_reps_singleton	3	0	0	0	0	2	0	5	1	0	0	0	0	1	0	0	0	0	0	1	0	0	0	0	1	0	4	0	0	0	0	0	0	0	0	0	0	0	3	0	0	0	1	0	4	0	0	0	0
SH120600.07FU_FN691446_refs	254	2	3	2349	0	158	131	3	73	2	133	0	20	3	263	644	28	438	115	21	0	0	25	44	6	0	369	132	0	0	201	5	0	21	119	0	12	0	1	6	46	2	78	132	18	0	240	12	0
SH012663.07FU_AY515360_reps_singleton	0	0	0	0	1	0	0	0	0	0	0	26	0	0	0	0	0	0	0	0	0	0	1	1	0	0	0	0	0	0	0	0	0	0	4	0	0	9	1	1	31	1	0	5	0	0	3	0	0
SH183332.07FU_AB520501_reps	1	7	0	0	0	0	0	4	5	0	0	0	0	0	0	0	0	0	0	0	1	0	0	1	3	0	0	0	0	0	0	4	0	0	0	0	0	0	0	0	0	0	0	0	0	0	0	0	0
SH210211.07FU_GQ999410_reps	5	10	0	0	0	0	3	0	4	0	0	0	0	0	0	0	0	0	0	0	0	0	0	0	0	0	0	0	0	0	1	0	0	0	0	0	2	5	0	0	0	0	2	5	0	0	1	0	0
SH199408.07FU_GU934594_reps	0	0	0	2	6	1	1	0	0	2	0	2	10	0	0	5	4	1	0	0	0	5	0	1	0	0	0	1	0	2	0	0	3	0	0	2	1	0	0	0	1	0	0	0	0	0	0	0	0
SH006778.07FU_KC966259_reps_singleton	0	0	0	5	9	6	0	1	3	9	0	2	9	0	1	1	4	0	0	0	5	5	12	4	0	1	1	11	14	1	2	1	36	9	0	3	2	0	1	1	1	0	2	0	0	1	0	12	0
SH182978.07FU_DQ420807_reps	0	0	0	0	0	1	0	0	0	0	0	0	0	0	1	0	0	0	0	0	0	0	0	1	0	0	0	1	0	0	0	2	0	0	0	0	0	0	0	0	0	0	0	0	0	0	0	0	0
SH203797.07FU_EU266559_reps	2	0	0	0	0	55	0	0	6	0	0	1	0	0	0	1	0	0	10	0	0	0	0	759	0	0	0	3	0	0	0	0	0	0	0	0	0	0	0	0	0	0	5	0	0	0	0	4	0
SH202182.07FU_AY515363_reps	0	0	0	0	0	0	0	0	0	0	0	0	0	0	0	0	0	1	1	0	0	0	0	0	0	0	0	0	0	0	0	0	0	0	0	0	0	2	1	0	0	0	0	0	0	0	0	0	0
SH216704.07FU_JF439194_reps	12	0	1	1	13	0	1	0	1	0	3	0	6	12	1	1	4	1	0	2	0	0	0	0	0	6	1	0	2	2	1	4	0	0	0	9	0	0	0	1	10	0	1	2	0	10	0	0	0
SH357830.07FU_AF145319_refs	0	1	0	1	0	0	0	0	2	1	3	0	2	1	6	3	2	3	2	0	0	1	3	0	0	0	5	4	2	30	3	0	0	2	3	0	3	0	0	3	3	0	0	0	2	0	1	0	0
SH229375.07FU_DQ083011_refs	0	1	0	3	3	7	0	0	0	7	7	0	23	13	57	7	15	7	2	0	5	3	22	12	0	2	6	47	2	3	16	1	4	10	0	25	8	0	0	23	0	0	5	4	1	1	0	10	24
SH206550.07FU_AF145322_refs	3	5	0	0	0	0	4	0	11	0	0	0	0	0	0	0	2	0	1	2	0	0	5	0	2	1	0	0	0	0	3	0	0	0	0	0	0	0	5	0	9	0	0	1	0	2	0	0	0
SH201194.07FU_AY999119_reps	1	3	2	0	0	13	0	6	0	0	0	0	7	0	0	0	0	2	5	5	0	0	1	1	0	0	1	12	0	3	1	0	1	1	3	0	0	16	2	0	21	3	0	0	0	2	5	3	0
SH204046.07FU_JQ658341_reps	0	3	3	0	0	5	0	6	7	2	0	0	0	14	16	7	5	1	1	4	0	0	7	1	2	1	2	1	3	15	1	4	0	0	0	2	0	0	7	1	0	8	7	4	1	8	0	0	0
SH181577.07FU_FJ612880_reps	32	2	26	25	26	29	18	11	32	16	43	7	53	101	24	22	91	27	34	75	7	27	34	32	15	18	52	30	16	76	28	22	28	34	16	18	37	86	114	21	42	82	11	37	62	453	24	70	10
SH443358.07FU_AY213653_refs	0	0	1	0	0	3	0	0	0	0	0	0	0	7	0	0	0	0	1	0	0	0	0	0	0	0	0	1	0	4	2	0	0	0	0	0	0	0	0	0	2	0	0	3	2	0	0	0	0
SH229383.07FU_AY241587_refs	0	5	0	0	0	0	0	0	0	0	0	0	0	0	0	0	0	0	0	0	0	0	0	0	2	0	0	0	0	0	0	2	0	0	5	0	0	0	0	0	0	0	0	0	0	0	5	0	0
SH181630.07FU_AJ581050_refs	6	199	20	0	0	5	18	24	8	1	7	0	0	0	4	4	18	36	21	9	4	0	2	15	10	3	1	7	0	0	6	8	0	1	11	3	3	8	0	11	10	0	25	24	21	0	0	8	2
SH446992.07FU_KC254054_refs	40	5	3	0	0	7	1	3	14	1	0	3	0	0	9	0	3	1	2	0	1	2	0	5	1	0	2	0	0	0	9	0	0	2	16	14	8	3	0	14	4	23	2	0	17	0	36	0	6
SH180145.07FU_JX316376_reps	17	0	2	0	0	3	0	2	0	0	0	0	0	0	0	0	0	0	0	2	0	0	2	4	0	0	0	1	0	0	1	1	0	0	0	1	0	0	0	0	1	1	0	0	1	1	0	0	0
SH214059.07FU_DQ421235_reps	0	0	0	0	0	0	0	0	0	0	0	0	0	0	0	0	0	0	0	0	0	0	0	0	0	0	0	0	0	0	0	0	0	0	2	0	0	1	1	0	0	0	0	1	0	0	0	2	0
SH237541.07FU_KC346350_refs	0	0	0	0	0	0	0	0	0	0	0	0	0	0	0	0	0	0	0	0	0	0	1	0	0	0	0	0	0	0	0	0	0	0	374	0	115	6	0	19	72	0	0	0	0	0	0	0	45
SH186054.07FU_HQ212160_reps	6	26	11	4	11	9	16	25	10	5	5	8	1	31	15	19	73	0	10	27	8	10	48	6	14	0	9	22	13	59	9	1	5	7	13	12	11	116	66	19	79	100	10	85	4	23	49	13	1
SH180109.07FU_HQ630308_refs	0	0	2	0	0	0	0	8	0	0	0	0	0	0	0	0	0	0	0	0	0	1	0	0	0	0	0	0	0	0	0	0	0	0	0	0	11	0	0	0	0	0	0	0	0	0	0	0	0
SH204311.07FU_FJ205463_reps	5	0	0	0	0	0	2	0	0	0	0	0	0	0	0	0	0	0	0	0	0	0	0	0	0	0	0	0	0	0	0	0	0	0	0	0	0	0	0	0	0	0	1	0	8	0	0	0	0
SH194016.07FU_KJ706594_reps	3	0	0	0	0	0	0	0	0	4	0	40	0	0	0	0	0	0	0	0	2	0	0	0	0	14	0	0	0	0	0	0	2	0	0	0	0	0	0	0	0	0	0	12	0	0	0	0	0
SH203756.07FU_GU212410_reps	0	0	0	0	4	5	0	0	0	0	11	0	0	17	8	5	0	0	9	0	0	1	21	0	0	7	7	1	0	0	257	0	0	0	0	0	0	0	1	0	0	0	0	0	1	0	1	0	0
SH202454.07FU_JF755911_reps	0	2	0	0	0	2	0	0	0	0	0	0	0	0	0	0	0	0	1	0	0	1	0	0	3	0	0	0	0	0	0	0	1	0	0	2	0	0	0	0	0	0	1	0	0	0	0	2	0
SH026348.07FU_EU812501_reps_singleton	0	0	0	0	0	0	0	0	0	0	0	0	0	1	0	0	0	3	2	0	0	0	0	0	0	0	0	0	0	0	0	0	0	3	0	0	0	1	3	0	0	1	0	0	0	1	0	1	0
SH443332.07FU_U61678_refs	0	0	0	0	0	0	0	0	0	4	0	0	0	0	0	0	0	0	0	0	0	0	0	0	0	0	0	0	0	0	0	0	3	0	0	0	0	0	0	0	0	0	0	0	0	8	0	1	0
SH086749.07FU_AF038938_refs_singleton	0	0	0	0	2	1	2	0	0	0	0	7	2	0	0	0	0	0	0	0	0	0	0	4	0	0	0	0	0	0	0	0	0	2	0	0	1	0	0	0	0	0	0	0	0	0	0	0	0
SH031099.07FU_JX042929_reps_singleton	0	0	1	3	0	0	1	0	0	0	0	0	2	6	1	0	0	0	1	0	0	0	0	0	1	0	0	4	0	2	2	0	0	2	1	0	0	0	0	1	1	0	0	2	29	0	0	10	0
SH111903.07FU_JF735308_refs	61	10	21	5	4	55	16	11	1	7	1	8	15	22	15	0	16	5	17	18	16	4	35	11	4	14	8	7	12	18	8	5	6	13	16	26	63	9	25	12	29	42	7	14	6	59	3	23	29
SH331610.07FU_AF033457_refs_singleton	3	0	1	0	2	0	0	1	0	0	0	0	0	10	4	0	13	0	4	1	0	1	1	1	0	0	8	6	0	10	2	0	1	1	2	0	6	1	52	3	12	51	2	7	2	21	3	4	1
SH198656.07FU_DQ420826_reps	0	0	0	2	0	0	0	0	0	0	8	0	0	0	0	0	1	1	0	0	0	0	0	0	0	0	0	0	6	2	2	0	0	0	0	0	0	0	0	0	0	0	0	0	0	0	0	1	0
SH245104.07FU_GU237797_refs	1	22	0	0	1	1	2	1	6	1	2	1	7	0	1	2	2	3	1	0	2	0	9	5	8	8	1	0	0	0	1	14	4	0	2	8	4	0	0	0	1	0	7	0	9	0	2	2	7
SH422672.07FU_HM148090_refs	0	0	0	0	0	0	13	0	2	0	0	0	0	0	0	0	0	0	0	0	0	0	0	0	3	0	0	0	0	0	0	0	0	0	0	0	0	0	0	0	0	0	0	0	0	0	2	0	0
SH180144.07FU_HQ630309_reps	0	0	0	82	5	0	0	1	0	4	0	0	0	0	0	2	0	0	0	0	0	168	0	0	0	0	0	0	0	0	0	2	0	0	0	0	0	0	0	0	0	0	0	0	4	0	0	2	0
SH196419.07FU_HQ211710_reps	0	0	0	0	0	0	0	0	0	1	0	0	0	0	0	0	0	0	0	0	0	0	0	0	0	0	0	0	2	0	0	0	0	0	40	23	47	11	0	15	84	0	0	23	0	0	14	0	15
SH188947.07FU_JF691365_reps	107	21	36	19	29	40	18	39	18	37	15	25	25	96	31	14	64	38	22	37	25	8	27	24	17	3	16	73	43	50	29	26	47	7	45	66	70	122	288	132	166	80	13	70	52	0	80	82	34
SH197643.07FU_JF747094_refs	0	0	0	0	0	0	0	0	0	0	0	0	0	0	0	1	0	0	0	2	1	0	1	0	0	4	0	0	1	0	0	0	1	0	0	0	0	0	0	0	0	0	0	0	0	0	0	0	0
SH182493.07FU_JX091459_reps	1	13	8	1	78	20	21	14	26	162	2	148	2	8	0	8	12	7	40	5	48	79	11	13	1	108	1	5	55	15	9	7	130	3	1	3	0	13	29	0	24	8	1	12	4	81	1	2	3
SH195314.07FU_HQ607856_reps	3	2	6	0	0	14	0	3	6	0	0	0	0	0	0	0	2	0	2	11	0	0	0	0	10	0	1	0	0	0	0	2	0	0	0	0	0	0	0	0	0	0	0	0	0	0	0	0	0
SH190975.07FU_AB425979_reps	71	23	70	0	0	48	166	24	61	0	1	0	16	2	0	1	7	0	11	90	2	0	0	16	45	0	6	1	0	0	1	32	0	13	27	0	0	140	0	0	74	0	0	110	53	9	20	1	0
SH220702.07FU_JN983446_reps	0	0	0	0	16	0	0	0	0	2	0	2	0	0	0	0	0	0	0	0	0	0	0	0	0	0	0	0	2	1	1	0	1	0	0	16	0	0	0	0	0	0	1	0	0	0	0	0	3
SH027745.07FU_EU516714_reps_singleton	0	0	0	0	2	0	0	0	0	1	0	3	0	0	0	0	0	0	4	1	0	1	0	1	0	0	0	0	0	0	0	0	0	3	0	0	0	0	0	0	0	0	0	0	0	2	1	0	0
SH216363.07FU_AF444510_refs	0	0	0	0	0	0	0	0	0	0	0	0	0	0	1	0	0	0	0	0	0	0	0	0	0	0	82	0	0	0	0	0	0	0	0	0	0	0	0	0	0	0	0	0	4	0	0	0	0
SH178704.07FU_KC176293_reps	14	0	0	6	157	6	0	0	0	4	0	79	7	1	1	18	7	0	3	0	52	5	1	1	0	184	1	21	134	43	25	0	11	9	0	0	0	9	3	9	6	48	1	0	9	0	0	0	0
SH183854.07FU_HM239740_reps	29	2	21	0	0	0	1	34	3	0	4	0	2	0	0	0	0	0	0	17	0	0	0	2	11	0	0	0	0	0	0	47	0	0	0	0	2	0	0	0	0	0	0	13	0	0	3	0	0
SH219562.07FU_KC287233_reps	3	0	0	0	0	0	0	0	0	0	3	0	0	0	0	0	0	0	1	0	0	0	0	0	0	0	0	0	0	1	0	0	0	0	0	0	0	1	0	0	0	0	0	0	0	0	0	2	0
SH218618.07FU_KC292873_reps	0	1	0	0	0	1	0	0	1	0	0	0	1	1	0	0	2	2	1	0	3	0	1	7	0	4	3	3	0	5	0	0	0	0	1	2	1	0	0	0	7	8	2	0	0	0	0	0	6
SH182678.07FU_AF358233_refs	1	0	0	18	4	11	0	0	1	0	3	4	1	0	24	2	0	69	2	0	0	17	1	23	0	0	155	13	0	117	606	0	0	0	0	4	1	0	1	0	0	0	17	3	0	0	0	10	9
SH202179.07FU_GU581207_reps	1	0	2	0	0	1	0	0	0	0	0	1	0	15	0	0	0	0	0	0	0	0	1	0	0	2	1	0	0	4	0	0	0	0	6	0	0	14	1	1	20	5	1	5	1	0	4	2	0
SH182680.07FU_KJ780769_reps	0	0	0	0	0	12	0	0	0	0	0	0	0	0	0	0	0	0	0	0	0	0	0	0	0	0	0	0	0	0	0	0	0	266	1	0	321	0	0	0	0	0	1	0	0	0	0	0	0
SH460941.07FU_JX042848_reps_singleton	0	0	0	0	0	0	0	0	0	0	0	0	0	0	0	0	0	0	0	0	0	0	0	1	0	0	0	0	0	0	0	3	0	0	0	0	0	0	0	0	0	0	0	1	0	0	0	0	0
SH195317.07FU_KC007192_reps	0	0	3	0	6	5	0	0	3	4	1	5	6	5	0	0	2	8	3	0	0	3	0	1	0	1	1	3	10	6	6	2	0	4	16	7	4	0	5	12	8	0	1	2	0	0	4	4	5
SH213263.07FU_EU035405_refs	84	36	2	0	0	6	45	0	286	0	0	0	0	0	6	0	0	0	3	0	0	0	0	0	0	0	0	0	0	0	2	3	0	0	0	0	13	3	0	26	0	878	14	0	1	0	38	0	0
SH379501.07FU_HQ630322_refs	0	0	43	0	1	0	0	0	0	0	0	0	0	0	0	0	0	0	0	0	0	0	0	0	0	0	0	0	0	0	0	0	1	0	3	5	23	20	0	3	8	0	0	67	0	1	0	0	0
SH186050.07FU_JF519283_reps	0	0	0	0	0	0	0	0	0	0	0	1	0	0	0	0	0	0	0	0	0	0	0	0	0	0	0	0	0	0	0	0	0	0	0	1	0	0	0	0	0	0	0	0	0	0	0	0	1
SH202459.07FU_AF410469_refs	23	0	2	2	0	3	0	3	3	0	1	0	6	4	18	1	0	5	8	2	2	0	1	12	2	0	2	6	0	0	17	11	0	1	22	2	18	9	0	19	25	0	10	1	21	0	0	3	9
SH197647.07FU_JF747124_reps	0	6	1	0	0	0	2	1	0	0	0	0	0	0	0	0	0	0	0	0	0	0	0	0	2	0	0	1	0	0	0	0	0	0	0	0	0	0	0	0	0	0	0	0	0	0	0	0	0
SH194973.07FU_KC753421_reps	77	2	5	1	1	1	11	1	4	7	335	0	107	7	7	15	14	266	0	9	4	2	0	4	1	91	12	1	0	0	0	57	2	7	1	2	2	0	11	11	0	0	7	4	2	0	1	5	1
SH473282.07FU_KJ561615_reps_singleton	3	0	1	0	0	0	0	1	2	0	0	0	0	0	0	0	0	0	2	1	0	0	0	2	0	0	0	0	2	0	0	0	0	0	3	37	0	5	0	21	2	0	0	0	0	0	1	0	11
SH180461.07FU_HQ709322_refs	3	1	0	2	0	5	0	376	0	0	0	1	0	0	0	0	0	0	2	0	0	0	2	0	0	0	0	0	0	0	0	0	0	0	0	0	5	0	0	1	0	0	0	0	0	0	0	0	1
SH204309.07FU_HM036615_reps	1	0	0	0	0	0	0	0	0	0	0	0	0	0	0	0	0	0	0	0	0	0	0	0	0	0	0	0	0	0	0	0	0	0	1	0	0	0	0	0	0	0	2	0	0	0	0	2	0
SH191264.07FU_JQ245337_reps	0	0	0	0	0	0	0	0	0	0	0	0	0	0	0	0	0	0	0	0	0	0	0	0	0	1	0	0	1	0	0	7	0	0	0	0	0	0	0	0	0	0	0	0	0	0	0	0	0
SH208540.07FU_JX043170_reps	7	0	0	3	0	0	3	1	0	0	3	0	3	1	0	0	2	5	0	0	0	0	0	0	0	1	3	0	0	0	0	3	0	0	0	0	0	0	1	1	0	1	0	3	0	0	0	0	0
SH461515.07FU_JQ723336_reps_singleton	0	0	0	0	0	0	0	0	0	0	0	0	0	0	1	0	0	0	0	0	0	0	0	0	0	0	0	1	0	0	0	0	0	0	0	1	0	0	0	0	1	0	0	0	0	0	0	0	0
SH237549.07FU_AF033437_refs	0	0	0	0	0	0	0	0	0	0	0	0	0	0	1	1	0	0	0	0	0	0	0	4	0	0	1	0	0	0	1	11	0	0	0	1	2	0	0	0	10	0	75	0	128	0	0	7	6
SH002208.07FU_KF675647_reps_singleton	1	0	0	0	0	0	1	2	0	0	0	0	0	0	0	0	0	0	0	0	0	0	0	0	0	0	0	0	0	0	0	0	0	0	1	0	4	0	0	0	0	0	0	0	0	0	0	1	0
SH007215.07FU_GQ219900_reps_singleton	0	0	0	2	13	0	0	0	0	12	11	2	9	7	10	1	4	7	0	0	4	2	0	0	0	5	4	20	16	4	10	0	8	11	0	13	12	0	4	10	0	2	5	0	2	0	1	8	10
SH213261.07FU_GU083193_reps	0	0	0	0	0	0	0	0	0	0	0	0	0	0	0	0	0	0	0	0	0	0	0	0	0	0	0	0	0	0	0	0	0	0	0	0	5	0	0	3	0	0	0	0	0	0	0	0	1
SH183331.07FU_KF039895_refs	0	0	0	0	0	0	7	0	0	0	0	0	0	0	0	0	0	0	0	0	0	0	0	0	0	0	0	0	0	0	0	0	0	0	0	0	0	0	0	0	10	0	0	0	0	0	0	0	0
SH253710.07FU_KC254096_refs	0	0	0	0	0	1	0	0	0	0	0	1	0	0	1	3	0	0	1	0	0	0	0	2	0	0	1	0	0	0	1	0	0	0	0	0	0	0	0	0	1	0	0	0	0	4	0	0	1
SH191379.07FU_KF285995_reps	48	44	8	31	1	70	6	0	33	18	44	25	70	2	48	91	37	99	47	25	37	24	21	44	20	43	51	72	13	0	51	222	17	93	31	0	9	52	0	10	6	0	3	10	38	2	4	15	4
SH011282.07FU_KC965268_reps_singleton	2	0	0	0	0	0	0	0	0	0	0	0	0	0	0	0	0	0	0	0	0	0	0	0	0	0	0	0	0	0	0	0	0	0	0	0	0	0	0	0	1	0	0	2	0	0	0	0	0
SH194814.07FU_FJ914688_reps	0	11	0	0	0	3	0	2	5	0	3	0	0	0	0	0	0	0	1	2	2	0	0	8	2	0	0	0	2	0	3	0	0	0	2	0	1	0	0	1	0	0	0	0	2	0	0	0	1
SH182983.07FU_KF742566_reps	1	3	0	1	0	3	0	0	1	1	0	0	0	0	0	0	5	0	3	4	2	0	0	0	0	0	5	0	0	0	0	0	0	0	0	0	1	0	6	0	0	0	0	0	2	0	0	0	0
SH176293.07FU_FJ613038_reps	0	0	0	0	1	0	0	0	0	1	0	0	0	0	0	0	0	0	0	0	3	4	0	0	0	2	0	0	0	0	0	0	0	0	0	0	1	0	1	0	0	0	0	0	0	1	0	1	2
SH203755.07FU_GU727562_refs	0	0	0	0	0	0	0	0	0	0	2	0	0	0	0	0	0	0	5	0	0	0	0	2	0	0	0	4	0	0	0	0	0	0	4	0	0	0	0	0	0	0	0	0	0	0	9	0	0
SH002773.07FU_UDB014257_reps_singleton	0	0	0	1	12	0	0	0	0	6	0	4	2	1	0	0	0	0	0	0	0	16	0	0	0	3	0	1	8	0	0	0	3	6	0	0	0	0	0	0	0	0	0	0	0	0	0	0	1
SH181095.07FU_FJ552853_reps	0	111	0	2	11	1	0	38	7	3	5	21	4	0	17	4	5	11	4	0	127	6	15	29	217	29	7	3	11	0	5	65	26	1	52	1	10	1	0	26	0	0	17	0	9	0	27	3	13
SH181628.07FU_AF444469_refs	0	0	0	0	3	0	0	0	0	1	0	4	2	0	0	0	0	3	0	0	0	4	0	0	0	1	1	0	0	0	0	0	0	0	1	3	1	0	0	0	0	0	0	0	3	0	0	0	0
SH194783.07FU_FR682233_reps	56	2	4	0	0	13	17	0	5	0	0	0	0	6	0	0	1	0	10	2	0	0	0	0	1	0	1	0	0	0	0	0	0	0	0	0	0	0	35	0	0	0	1	3	0	1	2	0	0
SH184180.07FU_AY943061_refs	12	0	2	2	2	2	35	5	4	5	1	12	8	3	11	0	15	5	0	45	3	1	22	2	0	3	6	16	4	33	25	2	0	16	26	11	3	15	36	34	34	18	22	35	6	1	83	29	17
SH213512.07FU_KF646098_reps	0	0	0	0	0	0	0	0	0	9	0	0	0	0	0	0	0	5	0	0	14	0	0	0	0	0	0	2	3	0	0	0	1	0	0	67	122	0	0	9	0	0	6	0	5	0	2	32	15
SH008253.07FU_FR871193_reps_singleton	8	2	31	0	1	13	13	8	5	1	0	5	0	0	1	0	4	1	1	22	0	5	1	6	1	0	2	2	1	7	4	6	0	0	7	1	6	5	11	1	5	6	4	10	10	1	2	8	0
SH219559.07FU_JQ647429_reps	10	4	0	0	19	9	0	9	5	3	0	1	0	4	6	2	4	0	0	0	1	12	3	1	1	2	1	5	5	0	3	0	5	1	3	9	26	13	11	4	15	4	4	4	3	4	8	14	7
SH407703.07FU_JN617688_refs	0	0	0	0	3	0	0	0	0	0	7	0	0	0	0	1	0	0	0	0	7	13	0	0	0	0	0	0	0	0	1	0	0	3	0	16	0	0	0	0	0	0	6	0	0	0	0	358	0
SH209938.07FU_HM239765_reps	0	0	0	0	3	0	0	0	0	2	0	0	0	0	0	0	0	0	0	0	0	0	0	0	0	0	0	0	0	7	0	0	0	0	0	0	0	0	0	0	0	0	0	9	0	0	21	2	0
SH201679.07FU_KC965214_reps	0	0	0	0	11	1	0	0	0	2	0	7	0	2	0	0	4	0	0	0	19	0	0	0	0	0	0	8	4	6	8	0	0	6	0	15	2	17	0	16	37	21	0	1	0	0	1	0	3
SH115707.07FU_KC834065_refs_singleton	0	7	0	4	8	33	0	0	1	57	1	22	70	0	53	0	0	3	5	0	0	54	6	8	0	3	35	41	0	0	20	6	4	3	3	22	35	0	0	0	0	0	22	1	33	0	13	86	45
SH376403.07FU_FJ150875_refs	2	3	4	4	49	6	0	1	5	33	16	32	6	89	110	5	13	7	4	5	3	73	7	1	0	0	94	31	5	26	25	0	3	106	0	5	1	5	1	3	6	7	107	2	19	0	1	3	0
SH202704.07FU_FN392310_reps	8	0	0	0	0	2	0	3	0	0	0	0	1	0	0	0	0	0	1	1	0	0	0	0	0	0	0	0	0	0	2	0	0	0	1	0	0	0	0	0	1	0	0	0	0	0	0	0	0
SH097199.07FU_AF443920_refs	3	0	0	0	0	0	2	0	0	0	0	0	0	0	0	0	0	0	0	1	0	0	0	0	0	0	0	0	0	0	0	0	0	0	0	0	0	0	0	0	0	0	0	0	0	0	2	0	0
SH003981.07FU_JX489813_reps_singleton	1	1	0	1	0	2	0	0	0	0	0	0	2	0	0	0	0	2	0	0	0	0	0	4	0	0	1	1	0	0	2	0	0	1	0	0	0	0	0	0	0	0	0	0	0	0	0	0	2
SH405380.07FU_AF145329_refs	0	0	0	0	3	1	0	0	0	0	0	2	1	0	0	0	0	0	0	6	0	1	0	0	0	0	0	0	5	5	0	0	0	0	4	0	1	2	0	0	3	0	2	2	0	0	1	0	0
SH019512.07FU_GU174344_reps_singleton	0	0	0	0	7	0	0	0	0	0	0	3	0	0	0	3	0	0	0	0	0	0	0	70	0	0	0	0	0	0	0	0	0	0	0	0	0	0	2	0	0	0	0	5	0	0	1	0	0
SH210351.07FU_EU437434_reps	0	0	8	0	10	0	0	2	0	38	4	50	37	0	8	63	61	6	0	0	1	37	0	0	0	47	9	1	30	0	0	3	34	30	10	0	0	0	59	0	0	2	0	1	0	0	0	0	0
SH183855.07FU_KF588374_reps	27	16	34	21	18	19	17	9	29	14	20	13	38	243	44	170	57	41	14	23	14	22	80	21	15	11	49	30	7	108	32	8	11	8	43	36	60	146	227	211	47	147	50	54	104	7	55	55	30
SH175275.07FU_GU055572_reps	35	20	15	63	25	36	21	46	15	21	121	33	49	62	66	105	62	132	20	19	19	37	126	32	17	41	56	88	11	78	48	22	14	71	50	60	57	59	51	201	58	25	31	81	47	24	82	111	33
SH190741.07FU_HG532069_reps	1	596	0	0	4	26	0	261	18	1	7	3	10	0	5	0	7	9	15	0	14	17	5	28	1082	0	3	14	7	0	3	479	14	0	166	22	2	27	0	7	0	0	30	0	6	1	89	8	5
SH434793.07FU_AF347034_refs	2	0	0	0	0	0	0	0	0	0	0	0	0	0	0	0	0	0	0	0	0	0	0	0	0	0	0	0	0	0	0	0	0	0	0	0	0	0	0	0	0	0	0	3	0	0	0	0	0
SH203192.07FU_DQ317341_reps	7	0	0	1	0	4	1	2	2	1	1	0	0	26	5	0	6	3	0	4	13	1	2	5	0	0	4	18	0	5	4	0	0	1	7	6	2	17	23	6	12	14	2	24	5	18	11	3	1
SH207979.07FU_AB540575_refs	0	2	0	0	0	0	0	0	1	0	0	0	0	0	7	2	0	0	2	0	0	0	0	2	0	0	0	1	0	0	0	0	0	0	1	0	0	10	0	0	11	0	3	12	0	0	3	0	0
SH195341.07FU_HM239908_reps	0	0	0	0	0	0	0	0	0	2	0	0	0	0	0	0	0	0	0	0	0	0	0	1	0	0	0	0	0	0	0	0	0	0	0	1	0	3	0	0	0	0	0	0	0	0	0	0	0
SH190017.07FU_AF444350_refs	0	0	0	0	3	0	0	0	0	0	0	0	0	0	0	0	0	0	0	0	0	0	0	0	0	0	0	0	2	8	1	0	0	0	0	3	0	0	0	0	0	1	0	0	0	18	0	2	0
SH331723.07FU_AF033461_refs_singleton	0	0	0	0	0	0	0	0	0	0	0	0	0	1	0	0	0	0	0	0	0	0	0	1	0	0	0	1	0	0	0	0	0	0	0	0	0	1	0	1	0	0	0	0	0	0	1	0	0
SH017738.07FU_EU516717_reps_singleton	0	0	0	0	0	0	0	0	0	0	2	0	0	0	0	0	0	0	0	0	0	0	0	1	0	0	0	0	0	0	0	0	0	0	0	0	0	0	0	0	0	0	0	0	1	0	0	0	0
SH027746.07FU_EU516911_reps_singleton	0	0	0	0	3	0	0	0	0	6	3	1	0	0	1	0	0	11	0	0	10	6	0	2	0	3	0	0	4	0	4	0	4	4	0	0	0	0	0	2	0	0	0	1	0	0	1	0	0
SH206552.07FU_FJ473371_refs	0	0	0	0	0	0	0	6	0	0	0	0	0	0	0	0	0	0	0	0	0	0	0	0	8	1	0	0	0	0	0	2	0	0	0	0	0	0	0	0	0	0	0	0	0	0	1	0	0
SH199531.07FU_KC492565_reps	1	3	0	0	0	0	0	0	0	0	0	0	0	1	2	0	0	0	3	0	0	0	0	0	1	0	0	0	0	0	0	1	0	0	2	0	0	0	0	0	0	0	1	0	1	0	0	0	0
SH219582.07FU_JQ070495_reps	0	0	0	0	0	0	0	0	0	0	0	3	27	0	28	1	0	0	0	0	0	0	0	0	0	0	0	7	0	0	5	0	10	4	0	18	0	0	0	0	0	0	0	0	0	0	0	0	572
SH187730.07FU_KC176337_reps	0	0	0	0	0	0	0	0	0	0	0	1	0	28	0	1	0	0	0	0	0	0	0	0	0	0	0	1	1	11	0	0	0	0	0	0	0	0	1	0	0	7	0	0	0	44	0	0	0
SH219696.07FU_U34582_refs	0	488	0	12	73	169	1	217	29	47	59	49	91	11	113	62	78	146	46	0	673	126	419	87	363	426	78	341	379	0	92	245	500	16	87	325	12	8	0	33	0	0	143	0	92	1	238	175	24
SH216250.07FU_EF679363_refs	0	1	0	0	0	0	0	1	1	0	0	0	0	0	0	0	0	0	0	0	7	0	0	0	9	0	0	0	2	1	0	3	0	0	0	0	0	0	0	3	0	2	0	0	0	0	0	0	0
SH183001.07FU_FJ025358_reps	5	21	83	7	32	69	95	21	67	42	16	73	5	214	72	88	149	19	36	121	83	70	65	50	53	10	48	49	35	86	74	4	39	134	24	68	25	33	50	211	21	69	41	34	49	50	31	46	72
SH022241.07FU_HQ166486_reps_singleton	0	0	0	0	1	0	0	0	0	0	0	0	0	0	0	0	0	0	0	0	0	0	39	0	1	0	0	0	0	0	0	0	0	0	0	0	0	0	0	0	0	0	12	0	3	0	0	23	0
SH180708.07FU_JN942962_reps	0	0	0	0	0	0	0	0	0	0	0	0	0	0	0	0	0	0	0	0	0	0	0	0	0	0	0	0	0	0	0	0	0	0	4	1	0	0	0	0	0	0	0	0	0	0	0	0	0
SH005081.07FU_DQ054542_reps_singleton	3	3	0	7	7	15	1	5	8	5	3	30	43	5	23	17	14	22	24	0	52	43	145	26	7	16	28	9	49	5	15	1	27	61	0	0	6	1	40	2	0	13	41	1	135	0	0	24	0
SH020300.07FU_KC966090_reps_singleton	683	289	2165	1	0	26	1848	779	487	1	7	0	5	0	30	1	50	12	27	1688	0	0	1	104	403	3	17	0	0	2	2	615	0	10	130	0	10	21	177	2	19	2	24	327	17	0	82	25	0
SH190979.07FU_AY615877_reps	1	1	1	0	0	0	0	0	0	0	0	0	0	0	0	0	0	0	0	0	0	0	0	0	0	0	0	0	0	0	0	0	0	0	0	0	0	0	0	0	0	0	0	5	0	0	2	0	0
SH013077.07FU_KF367499_reps_singleton	0	0	0	0	0	0	0	0	0	0	0	0	0	0	0	0	0	0	0	0	0	0	0	0	0	0	0	0	0	0	0	0	0	0	2	0	35	0	0	0	0	0	4	0	0	0	0	14	0
SH192615.07FU_DQ421272_reps	0	0	0	0	0	0	0	1	0	1	0	1	2	0	0	0	0	0	0	1	2	0	1	0	2	0	0	0	5	0	0	0	0	1	0	0	0	0	0	0	0	1	0	0	0	0	0	0	0
SH022240.07FU_EU442589_reps_singleton	3	1	0	4	0	5	0	4	0	0	4	0	1	4	0	4	9	1	1	0	0	0	14	0	0	7	1	5	1	5	12	3	0	0	0	3	3	0	6	3	5	5	0	4	4	2	6	8	0
SH183008.07FU_KC694154_reps	0	0	0	0	0	0	0	0	0	0	0	0	1	0	0	0	0	3	0	1	0	4	0	0	0	12	0	0	0	0	0	0	0	0	0	0	0	0	0	0	0	0	0	0	0	0	0	0	3
SH278425.07FU_AF145326_refs	0	0	0	0	0	0	0	0	0	0	0	0	0	2	0	1	0	0	0	2	0	0	0	0	0	0	1	0	0	3	0	0	0	0	0	0	0	0	1	0	2	0	0	6	0	4	1	0	0
SH461627.07FU_JF300421_reps_singleton	7	0	0	0	0	0	0	0	0	0	0	0	0	0	0	0	0	0	0	2	0	0	0	0	0	0	0	0	0	0	1	3	0	0	0	0	0	0	0	0	0	0	0	0	0	0	1	0	0
SH217934.07FU_AB099511_reps	2	0	2	0	9	1	4	0	0	9	0	0	0	0	0	0	0	0	1	1	1	0	0	0	0	0	0	0	6	0	0	0	2	0	0	0	0	0	0	0	1	0	0	3	0	0	3	0	0
SH216608.07FU_EF652085_reps	352	0	0	9	6	2	0	0	3	1	477	3	40	24	84	81	50	170	450	2	0	0	25	7	0	0	165	484	2	0	61	60	5	366	35	15	237	0	0	7	75	0	18	2	0	0	13	4	78
SH195222.07FU_FJ378725_reps	15	0	2	2	0	13	3	11	0	0	2	0	0	4	32	4	14	5	11	0	0	0	11	3	0	0	16	9	0	24	12	1	0	0	3	8	62	0	19	30	0	14	9	1	4	0	0	35	11
SH211298.07FU_JF432966_reps	0	0	0	0	0	0	0	0	0	0	0	0	0	0	0	0	0	0	0	0	1	0	0	10	0	0	0	0	0	0	0	0	0	0	0	0	0	0	0	0	0	0	0	5	0	0	0	0	0
SH187864.07FU_EF434039_reps	0	0	0	0	0	0	0	0	0	0	0	0	0	0	0	0	0	0	0	0	0	0	0	0	0	0	0	0	0	0	0	0	0	0	0	0	0	1	0	0	0	0	0	0	0	0	0	0	0
SH262856.07FU_AY143557_refs	0	2	0	0	0	1	0	0	3	0	1	0	0	2	1	0	0	0	105	0	0	0	0	0	0	0	0	0	0	3	1	0	0	0	0	0	0	0	7	0	0	0	0	0	0	0	0	1	0
SH195329.07FU_HM365257_reps	0	0	0	0	4	0	0	0	0	61	0	7	3	0	0	7	3	0	0	0	3	5	3	0	0	8	0	22	27	0	2	0	7	3	3	17	12	1	0	4	0	0	2	0	10	0	0	14	42
SH008257.07FU_FJ553847_reps_singleton	0	0	0	0	4	0	0	0	0	2	0	4	4	3	7	0	11	6	0	0	0	1	40	0	0	7	0	0	1	8	1	0	2	0	0	0	0	0	0	0	0	0	0	0	0	0	0	0	0
SH205063.07FU_JF433018_reps	4	0	2	0	0	2	0	0	0	0	0	0	0	1	0	0	0	0	0	0	0	0	0	0	0	0	0	0	0	0	0	0	0	0	0	0	0	0	0	0	0	0	0	0	0	0	0	0	0
SH205225.07FU_JN235282_refs	0	0	0	0	5	0	0	0	0	2	0	6	0	0	0	0	0	0	0	0	0	0	0	0	0	3	0	0	2	0	0	0	1	0	2	4	0	1	1	5	0	0	0	0	0	0	0	0	0
SH216992.07FU_AF062793_refs	0	0	0	0	0	14	0	0	3	0	0	0	0	1	0	0	0	0	0	0	0	0	0	4	0	0	0	1	0	0	0	1	0	0	0	0	0	0	0	0	0	0	0	0	2	0	0	0	0
SH201192.07FU_AY999118_refs	0	0	0	0	0	0	0	0	0	0	0	0	0	0	1	0	35	0	0	0	0	0	0	0	0	0	0	0	0	0	41	0	0	0	0	0	0	0	0	0	0	0	0	0	0	0	0	13	0
SH180706.07FU_EU480265_reps	2	1	0	0	0	0	0	1	0	0	0	0	0	0	0	0	3	0	0	0	0	0	0	0	0	0	0	0	0	0	0	1	0	0	0	0	0	1	0	0	2	0	0	7	0	0	1	0	0
SH183635.07FU_DQ420854_reps	0	0	0	6	19	1	0	0	10	3	9	9	11	103	21	13	8	41	0	0	5	8	139	7	0	0	9	45	2	152	26	0	2	27	2	1	1	0	0	0	7	0	2	24	3	0	11	3	0
SH195324.07FU_JN573175_reps	0	0	1	0	10	5	0	0	0	0	0	84	0	0	16	0	0	0	0	0	0	6	0	1	0	2	0	10	0	120	5	0	1	0	3	10	5	0	0	18	1	0	0	0	0	0	0	3	24
SH031209.07FU_HM136620_reps_singleton	0	115	3	0	0	6	0	23	2	3	22	2	5	1	20	0	5	47	3	0	5	4	2	5	102	0	12	3	0	0	7	45	0	16	15	0	0	0	0	21	1	1	25	0	11	2	0	0	5
SH181637.07FU_KF800319_reps	0	0	0	0	0	0	0	0	0	0	0	0	0	0	0	0	0	0	0	0	0	0	0	0	0	0	0	0	0	0	0	0	0	0	2	1	1	10	0	4	0	0	0	0	0	0	0	0	6
SH001915.07FU_EU726301_reps_singleton	0	0	0	0	0	0	0	0	0	1	0	2	0	0	0	0	0	0	0	0	0	1	0	0	0	4	0	0	0	0	0	0	0	0	0	0	0	0	7	0	0	0	0	0	0	0	0	0	0
SH216989.07FU_AF062809_refs	0	0	0	1	6	1	0	0	0	1	0	3	1	5	0	2	2	0	0	0	1	3	20	0	9	1	0	2	4	9	12	0	1	1	0	1	0	0	5	0	0	18	5	0	16	0	0	0	0
SH020299.07FU_KF742601_reps_singleton	9	0	1	0	0	6	0	0	0	0	0	0	0	0	0	0	0	0	0	2	0	0	2	0	2	0	0	0	0	0	0	0	0	0	1	0	0	12	0	0	17	0	0	37	0	0	0	0	0
SH205999.07FU_AJ292420_refs	4	0	0	0	0	0	0	0	0	0	0	0	0	0	0	0	0	0	3	0	0	0	0	0	0	0	0	0	0	0	0	0	0	0	0	0	0	0	0	0	0	0	0	0	0	0	0	0	0
SH207585.07FU_JN615481_reps	0	0	0	0	0	0	0	0	0	0	0	0	0	0	0	0	0	0	0	0	1	0	0	0	0	1	0	0	0	3	0	0	0	0	0	0	0	0	0	0	0	0	0	0	0	0	0	0	0
SH407689.07FU_AF033450_refs	0	0	0	0	1	0	0	0	0	2	0	1	0	0	0	0	0	0	0	0	0	2	0	0	0	1	0	0	0	0	2	0	2	0	0	0	0	0	2	0	0	0	0	0	0	0	0	0	0
SH200570.07FU_KC790403_refs	1	9	1	0	0	3	0	2	7	0	0	0	0	0	3	0	0	0	0	3	0	0	2	4	1	0	0	0	0	0	0	0	0	0	0	0	0	0	0	0	0	0	0	0	0	0	0	0	0
SH181580.07FU_GQ331985_reps	0	1	2	0	0	6	4	0	0	0	0	2	2	12	2	1	5	1	0	0	0	0	4	1	0	1	1	4	0	30	3	1	0	7	0	1	0	0	26	6	0	17	0	0	1	1	1	5	0
SH237710.07FU_AF481121_refs_singleton	0	0	0	0	0	0	0	0	0	0	0	0	0	0	0	0	0	0	0	0	2	0	0	0	0	0	0	0	0	0	0	0	0	0	5	0	0	0	0	0	0	0	0	1	0	0	0	0	0
SH032248.07FU_FM866376_reps_singleton	0	21	0	7	1	8	0	3	2	0	163	8	6	1	27	23	3	49	2	2	1	5	0	7	16	3	2	8	5	0	4	11	12	3	6	8	2	0	0	0	2	0	9	7	17	0	22	24	2
SH117088.07FU_FJ426996_refs	0	0	0	0	0	0	1	34	0	0	1	0	0	0	0	1	0	0	0	0	0	0	0	0	0	0	0	0	4	0	0	0	0	0	0	1	0	0	0	0	0	0	0	0	0	0	0	0	0
SH204315.07FU_EU490420_reps	0	0	0	0	0	1	0	0	0	0	0	0	0	0	1	0	0	0	1	0	0	0	0	0	0	0	0	0	0	0	0	0	0	0	3	0	0	11	0	0	0	0	0	2	0	0	1	0	0
SH218829.07FU_AJ279484_reps	0	0	2	12	10	8	3	25	8	19	9	59	24	5	72	11	102	40	3	0	127	29	21	28	13	41	357	34	7	1	25	16	18	9	2	47	0	0	0	2	0	2	2	0	77	0	66	0	17
SH204486.07FU_AY969323_reps	0	0	0	0	0	2	0	0	1	0	0	0	0	0	0	0	0	0	3	0	0	0	0	0	0	0	0	0	0	0	0	0	0	0	0	0	0	2	0	0	0	4	0	0	0	0	0	0	2
SH212429.07FU_GQ921760_reps	0	0	0	17	80	78	0	130	2	121	31	243	32	170	115	132	80	53	9	1	365	258	136	69	3	109	34	156	421	6	143	0	589	21	0	119	33	0	0	2	3	3	106	0	102	0	0	109	32
SH204310.07FU_JX974734_reps	0	0	0	0	0	0	0	0	0	0	53	0	0	0	0	28	0	20	0	0	0	0	0	0	0	0	0	4	0	11	1	0	0	0	0	0	0	0	0	0	0	0	0	0	0	0	0	0	0
SH406148.07FU_JQ793663_refs	24	7	25	59	119	31	20	20	10	87	77	72	62	188	162	186	336	159	52	139	69	83	225	28	15	158	140	96	45	287	81	15	39	86	282	168	263	1048	222	370	524	745	94	860	165	169	286	353	146
SH374010.07FU_AY706334_refs	0	0	0	0	0	0	0	0	2	0	0	0	0	0	6	0	4	0	0	1	0	0	0	0	0	0	3	2	0	0	1	0	1	1	0	1	0	0	0	0	0	0	0	0	0	1	0	0	0
SH201127.07FU_DQ421079_reps	3	0	2	0	0	0	4	0	0	0	0	0	0	0	0	0	0	0	0	0	0	0	0	0	0	1	0	0	0	0	0	0	0	0	0	0	0	0	0	1	0	0	0	0	0	0	0	0	0
SH083665.07FU_HQ630338_refs	0	0	0	0	0	0	0	0	0	0	0	0	1	0	0	0	0	0	0	0	0	0	0	0	0	0	0	1	0	1	0	0	0	0	0	0	0	0	0	0	0	0	0	0	0	2	1	0	0
SH443329.07FU_AB725607_refs	0	0	0	0	1	0	0	0	0	0	0	0	0	0	1	2	1	0	0	0	0	0	2	0	0	0	0	0	0	0	0	0	0	0	0	0	0	1	0	0	0	0	0	0	0	0	0	0	0
SH195295.07FU_AB625592_refs	0	0	0	0	0	0	0	0	0	0	0	0	0	0	0	0	0	0	0	0	0	0	0	0	0	0	0	0	0	0	0	0	0	0	3	1	0	0	0	16	0	0	0	0	0	0	2	0	0
SH131865.07FU_AB587019_refs_singleton	2	2	0	0	0	0	0	0	0	0	0	0	0	0	1	0	0	0	0	0	0	0	0	0	0	0	0	0	0	0	2	10	0	0	0	0	0	0	0	0	0	0	1	0	0	0	0	0	0
SH210203.07FU_AY214439_refs	1	0	0	0	0	1	0	1	0	0	0	0	0	1	1	0	0	0	0	0	0	0	5	0	0	0	1	0	0	3	1	0	0	0	0	0	0	0	17	0	8	3	0	1	1	13	3	0	0
SH008915.07FU_KC007311_reps_singleton	0	0	0	0	0	0	0	0	0	0	0	0	0	0	0	0	0	0	0	0	0	0	0	0	0	0	0	0	0	0	0	0	0	0	0	1	1	0	0	6	0	0	3	0	0	0	0	0	2
SH466492.07FU_HM136639_reps_singleton	0	0	0	0	0	0	0	0	0	1	0	0	0	0	1	0	0	3	0	0	0	0	0	0	0	0	0	1	0	0	0	0	0	0	0	10	3	0	0	0	0	0	0	0	0	0	0	0	6
SH215818.07FU_KC753407_reps	0	6	4	25	6	5	6	1	4	13	103	14	23	69	142	73	117	62	9	11	8	17	84	2	0	26	30	28	11	75	51	0	23	40	0	69	10	0	9	9	0	21	11	0	1	37	0	45	1
SH408326.07FU_FJ427063_refs	7	2	8	0	7	1	0	23	5	2	6	2	0	0	0	0	2	4	2	15	0	0	0	6	0	1	5	1	0	0	1	0	10	0	3	5	5	18	4	20	6	4	1	15	0	0	10	1	6
SH180119.07FU_HQ630331_refs	2	0	0	1	0	4	0	1	1	1	0	0	1	0	0	0	2	0	1	2	0	0	1	0	0	0	0	0	0	1	0	0	0	0	0	0	0	0	0	2	2	4	2	0	2	0	2	0	0
SH180110.07FU_JF461132_reps	0	0	1	0	0	1	0	0	0	0	0	0	0	0	0	0	0	0	0	0	0	0	0	0	0	0	1	0	0	4	2	0	0	0	2	0	3	5	3	6	12	4	0	17	0	0	8	3	0
SH214904.07FU_DQ767605_reps	0	0	0	0	0	0	0	0	0	0	0	0	0	0	0	0	0	0	0	0	0	0	0	0	0	0	0	0	0	0	0	0	0	0	2	0	0	0	0	0	9	0	0	0	0	0	0	0	0
SH183333.07FU_JX270454_reps	0	0	0	4	0	0	0	0	0	8	2	2	7	1	136	2	1	21	0	0	0	20	9	0	0	11	25	16	0	3	20	0	15	0	10	0	10	1	75	0	18	1	42	1	34	0	15	9	0
SH018937.07FU_JF519062_reps_singleton	0	0	0	0	0	0	0	0	0	3	0	1	0	0	0	0	0	0	0	0	0	1	0	0	0	0	0	0	0	0	0	0	0	0	0	4	6	0	0	0	0	0	1	1	3	1	0	0	0
SH180111.07FU_AB520500_reps	0	0	0	0	0	2	1	1	0	0	0	0	0	0	0	0	0	0	0	1	0	0	0	0	0	0	0	0	0	0	0	0	0	0	0	0	0	1	0	0	8	0	0	0	0	0	0	0	2
SH217523.07FU_AB520497_reps	0	0	0	0	0	12	0	0	2	0	0	0	0	0	0	0	0	0	1	0	0	0	0	0	3	0	0	0	0	0	4	0	0	0	0	0	0	0	0	0	0	0	28	0	3	0	0	0	0
SH201185.07FU_HE977527_reps	0	0	0	0	0	0	0	0	0	0	0	0	0	2	3	0	0	1	0	0	0	0	0	0	0	0	16	0	3	0	2	0	0	0	0	26	1	0	0	1	0	0	1	0	2	0	0	0	2
SH198671.07FU_FJ904497_reps	127	42	148	50	558	126	170	59	107	196	308	246	392	223	152	226	342	155	76	222	165	416	285	118	67	347	169	149	499	468	97	75	572	307	118	467	412	290	237	785	127	104	51	179	120	173	166	226	493
SH091866.07FU_GU237837_refs	0	0	0	0	0	0	0	0	0	0	0	0	0	0	1	0	0	0	0	0	0	0	0	0	0	0	0	0	0	0	0	0	0	0	0	2	0	0	0	0	0	0	2	0	3	0	0	2	0
SH015854.07FU_KF297145_reps_singleton	1	23	0	8	3	37	0	2	70	8	18	13	59	3	39	13	0	32	26	1	14	35	1	65	171	3	20	34	4	0	9	32	4	13	2	32	11	4	0	0	0	0	13	0	17	0	36	22	7
SH429908.07FU_KF465761_refs	8	421	0	8	110	107	0	11	27	450	127	143	55	5	20	540	10	157	42	0	614	417	10	43	4	470	280	253	1106	0	14	37	415	22	2	25	10	0	0	0	16	0	68	0	30	0	1	118	603
SH198390.07FU_FJ005111_reps	0	0	0	0	0	0	0	0	0	0	0	0	0	0	0	0	0	0	0	0	0	0	0	0	0	0	0	0	0	0	0	0	0	0	3	11	6	8	0	0	8	0	0	1	0	0	2	0	4
SH016853.07FU_EU754974_reps_singleton	0	0	0	0	0	0	0	0	0	0	0	0	0	0	0	0	0	0	0	0	0	0	0	0	0	0	0	0	0	0	0	0	1	0	0	2	1	0	0	0	0	0	0	0	0	0	0	0	1
SH386829.07FU_DQ267916_refs	0	1	0	0	0	24	0	0	5	0	0	0	17	0	1	0	0	0	9	0	1	0	0	10	0	0	0	1	0	0	6	0	0	0	0	0	0	0	0	0	0	0	4	0	7	0	0	1	0
SH201181.07FU_GQ922573_reps	14	0	5	0	0	2	7	0	5	0	0	0	0	0	1	0	0	0	1	9	0	0	2	0	2	0	0	0	0	0	0	0	0	1	3	0	0	1	0	0	0	0	0	0	2	0	1	0	0
New.ReferenceOTU18	0	0	0	0	0	0	1	0	0	0	0	0	0	0	0	0	0	0	0	0	0	0	0	0	0	0	0	0	0	0	0	0	0	0	0	0	0	0	0	0	0	0	0	1	0	0	0	0	0
New.ReferenceOTU19	1	0	0	0	0	1	0	0	0	0	0	0	0	0	0	0	0	0	27	0	0	1	0	0	0	0	0	0	0	0	0	6	0	0	0	0	10	4	0	0	0	0	171	0	0	0	0	0	0
New.ReferenceOTU38	0	2	0	0	0	0	1	10	0	1	1	1	0	0	0	1	0	0	0	0	0	1	0	0	3	0	4	2	1	0	0	0	1	0	1	0	0	0	0	0	0	0	0	3	0	0	0	3	0
New.ReferenceOTU39	5	2	0	0	2	4	0	1	0	0	0	5	15	2	1	1	0	1	1	3	2	3	0	5	0	3	1	0	0	4	5	0	0	8	18	22	10	13	4	35	11	1	0	19	0	0	18	0	13
New.ReferenceOTU12	0	0	2	0	523	0	0	0	0	459	0	640	41	0	0	0	0	0	41	0	33	211	0	0	0	358	9	0	32	0	0	0	1	11	92	191	34	62	0	3	594	0	0	19	0	0	8	0	8
New.ReferenceOTU13	3	0	1	19	8	8	0	3	5	22	11	27	13	37	30	18	9	40	1	5	4	14	0	4	0	5	6	24	5	20	33	1	10	19	7	15	3	7	2	12	9	3	8	2	9	15	2	8	7
New.ReferenceOTU36	0	3	0	2	12	14	9	1	48	6	4	4	4	18	7	19	5	40	28	1	3	7	31	35	2	2	3	17	3	52	10	0	1	41	76	13	3	8	0	19	27	0	0	58	0	0	36	2	1
New.ReferenceOTU11	0	0	0	0	0	0	0	0	1	0	0	0	0	0	0	0	0	0	0	0	0	0	0	6	0	0	0	0	0	0	4	0	0	0	0	0	0	2	0	0	7	0	9	0	0	0	0	3	0
New.ReferenceOTU30	9	1	2	0	0	4	52	0	24	0	0	0	0	0	0	0	0	0	1	0	0	0	0	0	0	0	0	0	0	0	0	0	0	0	28	0	0	0	0	0	0	0	0	35	0	0	16	0	0
New.ReferenceOTU15	0	35	0	0	0	7	0	0	0	0	0	0	0	0	6	0	0	0	0	0	4	1	0	3	44	0	0	0	0	0	0	31	4	0	1	1	0	0	0	8	0	0	2	0	0	0	0	1	0
New.ReferenceOTU52	0	0	0	0	0	1	0	0	0	0	0	0	0	0	0	0	0	0	0	0	0	0	0	7	0	0	0	0	0	0	0	0	0	0	3	2	1	2	0	3	3	0	0	2	0	0	3	0	0
New.ReferenceOTU53	0	0	0	0	0	0	0	2	17	0	0	0	0	0	0	0	0	0	1	0	0	0	2	0	0	0	0	0	0	315	0	0	0	0	0	0	27	0	6	0	0	0	0	0	0	0	0	0	0
New.ReferenceOTU50	0	0	0	0	16	1	0	0	0	8	4	51	21	18	14	10	6	5	3	0	61	34	0	2	0	18	12	51	28	7	4	1	77	16	0	6	19	0	0	0	0	0	30	0	6	0	0	30	21
New.ReferenceOTU8	0	0	0	0	1	0	0	0	0	0	0	4	0	0	0	0	0	0	0	0	4	7	0	0	0	0	0	0	0	0	0	0	1	0	15	5	1	0	0	0	36	0	0	51	2	0	35	0	10
New.ReferenceOTU9	21	180	12	32	51	427	29	81	372	656	173	286	34	394	120	39	54	191	892	44	81	473	22	175	128	62	115	46	43	17	107	108	89	44	626	264	101	15	0	14	5	3	107	19	29	0	511	205	430
New.ReferenceOTU0	0	189	0	7	285	0	0	0	0	243	20	5	4	2	4	28	0	32	0	0	13	16	37	0	0	5	5	9	5	0	2	0	15	13	3	24	61	153	5	121	1	1	16	0	8	0	1	5	5
New.ReferenceOTU2	0	0	0	0	7	9	0	4	5	7	0	4	1	0	1	3	0	3	14	0	4	6	6	14	4	5	0	3	5	1	4	1	4	0	18	37	0	6	4	0	9	1	3	6	0	46	5	2	1
New.ReferenceOTU3	31	18	3	7	29	35	10	0	13	3	40	21	12	61	14	26	27	35	40	19	20	6	13	27	15	13	20	28	3	45	41	45	13	22	14	22	0	5	0	8	5	1	3	6	34	0	6	18	3
New.ReferenceOTU4	0	0	0	0	0	0	0	0	0	0	0	0	0	0	0	0	0	0	0	0	0	0	0	0	0	0	0	0	0	0	0	0	0	0	129	0	0	0	0	0	0	0	0	30	0	0	253	0	0
New.ReferenceOTU5	0	0	1	0	0	0	0	0	0	0	0	0	0	0	0	0	0	0	0	0	0	0	0	0	0	0	0	0	0	0	0	0	0	0	0	0	0	0	0	0	0	0	0	0	0	0	0	0	0
New.ReferenceOTU6	0	0	0	183	36	0	0	0	0	0	15	24	1	10	62	31	15	39	0	0	0	5	103	0	0	5	31	224	17	5	212	0	19	18	2	35	12	1	61	40	78	6	9	8	193	0	5	5	24
New.ReferenceOTU7	0	0	0	0	0	1	0	0	0	0	4	0	1	0	2	0	0	0	0	0	0	3	0	0	0	0	1	0	0	0	12	0	0	0	0	0	0	0	0	0	0	0	1	0	6	0	0	0	0
New.ReferenceOTU34	0	0	0	0	0	1	0	0	0	0	16	0	0	0	20	0	10	2	0	0	0	0	0	196	1	0	143	0	0	0	17	6	0	0	0	4	0	0	0	8	0	0	41	0	128	0	0	1	5
New.ReferenceOTU35	8	0	5	2	27	7	15	10	9	17	27	13	32	15	18	10	22	12	19	23	18	44	17	8	0	13	13	15	19	45	10	4	39	20	15	21	27	18	17	56	5	8	4	11	9	7	11	20	40
New.ReferenceOTU40	9	1	0	0	0	0	0	0	1	0	0	0	0	0	1	0	0	0	1	0	0	0	0	5	0	8	0	0	0	0	24	0	0	0	3	0	0	0	0	0	0	0	0	0	2	0	0	0	0
New.ReferenceOTU17	0	0	0	1	0	0	0	0	0	0	51	2	16	0	40	1	0	0	0	0	1	0	0	0	0	0	56	3	0	0	0	0	0	0	0	0	28	0	0	0	0	0	72	0	0	0	0	20	0
New.ReferenceOTU22	0	0	0	0	0	5	0	0	0	0	0	0	0	0	0	0	0	0	3	0	0	0	0	125	0	0	0	0	0	0	0	0	0	0	20	0	21	1	0	0	0	0	1	3	0	0	18	8	0
New.ReferenceOTU21	0	1	0	1	3	1	0	0	1	13	3	30	18	2	52	24	0	56	0	3	12	2	0	276	1	5	15	1	12	0	43	1	3	0	9	57	22	0	0	10	16	2	503	2	164	0	0	99	46
New.ReferenceOTU20	234	0	0	0	0	8	0	0	4	0	0	0	5	0	0	0	0	0	0	2	0	0	0	0	0	0	0	0	0	0	0	0	0	0	0	0	0	0	0	0	0	0	0	0	0	0	0	0	0
New.ReferenceOTU27	0	0	0	0	0	0	0	0	0	0	0	0	0	0	3	0	0	0	0	0	0	0	0	0	0	0	0	0	0	0	0	0	0	0	5	1	56	0	0	0	0	4	9	0	0	0	0	10	0
New.ReferenceOTU25	0	0	0	0	1	0	0	0	0	3	0	4	4	0	0	0	0	0	0	0	0	8	0	0	0	0	0	0	1	0	0	0	6	4	0	0	6	0	0	6	0	0	0	0	0	0	0	0	0
New.ReferenceOTU29	149	0	4	0	0	0	4	0	0	0	0	0	0	11	3	0	0	0	0	0	0	0	0	0	0	0	1	4	0	1	4	0	0	3	7	0	0	0	0	0	0	0	0	0	0	0	0	0	0
New.ReferenceOTU28	0	0	0	0	0	0	0	0	0	0	0	0	0	0	0	0	0	0	1	0	0	0	0	0	0	0	0	0	0	0	0	0	0	0	16	0	0	4	0	0	12	0	0	8	0	0	72	0	0
New.ReferenceOTU48	0	0	0	0	0	0	1	0	1	0	0	0	0	0	0	0	0	0	8	0	0	0	0	0	0	0	0	0	0	0	0	0	0	0	1	0	0	0	0	0	37	0	0	0	0	0	1	0	0
New.ReferenceOTU33	0	0	0	0	0	0	0	0	0	0	0	3	6	0	0	0	0	0	0	0	0	0	0	1	0	2	0	0	0	0	0	0	12	0	0	14	0	0	0	0	0	0	0	0	0	0	0	1	2
New.ReferenceOTU45	0	30	1	0	0	19	0	0	22	0	0	0	0	0	0	0	0	0	26	6	0	0	0	21	13	0	0	0	0	0	0	6	0	0	0	0	0	0	0	0	2	0	3	0	108	0	0	0	0
New.ReferenceOTU24	0	17	0	0	0	2	0	0	1	0	0	1	2	0	0	0	0	0	0	0	4	3	1	2	18	0	0	0	0	0	0	6	1	0	9	0	4	0	0	7	0	0	0	0	0	0	0	4	0
New.ReferenceOTU44	24	0	7	222	0	19	10	4	104	0	24	0	5	97	25	104	9	45	16	10	0	0	6	16	0	0	89	51	0	9	27	3	0	8	33	4	4	1	4	3	12	0	15	19	0	0	64	6	2
New.ReferenceOTU47	0	0	0	2	0	0	0	0	0	0	0	0	0	0	0	2	0	0	0	0	0	0	0	0	0	0	0	2	0	0	0	2	0	0	0	5	2	0	3	1	0	0	0	7	0	0	0	15	0
New.ReferenceOTU46	0	0	0	8	6	3	0	9	0	7	17	79	44	4	9	3	0	0	0	0	36	24	0	11	0	4	1	13	26	2	2	0	20	43	0	12	8	0	0	7	0	0	15	0	2	0	0	30	0
New.ReferenceOTU26	0	0	0	0	0	0	0	0	0	0	0	0	0	1	0	0	0	0	0	0	0	1	0	0	0	0	0	2	0	0	2	0	0	0	0	0	0	0	0	0	0	0	0	0	8	0	0	0	0
New.CleanUp.ReferenceOTU341	0	0	1	0	0	0	0	0	0	0	0	0	0	0	0	0	0	0	0	0	0	1	0	1	0	0	0	0	0	0	0	0	0	0	0	0	0	0	0	0	2	0	0	0	0	0	0	0	0
New.CleanUp.ReferenceOTU267	0	0	0	0	0	1	0	2	5	0	0	0	0	0	0	2	0	0	0	5	0	0	0	0	0	0	0	0	0	0	0	0	3	0	0	0	0	0	0	0	0	0	0	0	0	0	0	1	0
New.CleanUp.ReferenceOTU226	0	0	0	0	11	0	0	0	2	30	0	22	0	0	0	0	2	0	1	0	11	14	0	0	0	13	0	0	4	2	0	0	5	0	0	1	2	0	0	0	0	0	0	0	0	0	0	0	0
New.CleanUp.ReferenceOTU228	1	0	0	1	0	6	0	0	0	1	3	0	4	0	0	0	1	0	0	1	2	0	0	3	3	0	0	0	0	0	0	1	1	5	0	1	1	0	0	0	2	0	0	2	0	0	1	0	0
New.CleanUp.ReferenceOTU229	0	0	0	0	0	4	0	0	0	0	1	1	1	0	1	0	3	0	0	3	0	0	0	2	0	0	1	1	0	0	1	0	0	1	1	1	1	1	0	0	0	0	0	0	0	0	0	1	1
New.CleanUp.ReferenceOTU179	1	1	1	0	0	1	0	0	1	1	0	0	0	0	0	0	2	0	0	2	0	0	0	0	0	0	0	0	0	0	0	1	0	0	2	0	2	2	0	0	1	0	0	0	0	0	5	0	1
New.CleanUp.ReferenceOTU78	0	0	0	0	0	0	0	0	0	0	0	0	0	0	0	0	0	0	0	0	1	1	0	0	0	0	0	1	0	0	0	0	0	0	0	0	0	0	0	0	0	0	0	0	0	0	0	0	0
New.CleanUp.ReferenceOTU1067	0	0	0	0	1	0	0	0	0	1	2	1	1	0	0	0	0	0	0	0	0	0	0	0	0	0	0	0	1	2	0	0	0	0	0	0	0	0	0	0	2	2	0	0	0	0	0	0	0
New.CleanUp.ReferenceOTU581	5	0	0	0	0	0	0	0	0	0	0	0	0	0	0	0	0	0	0	0	0	0	0	0	0	0	0	0	0	0	0	0	0	0	0	1	1	0	0	0	0	1	0	0	0	0	0	0	2
New.CleanUp.ReferenceOTU107	0	0	0	2	1	1	0	0	0	1	9	9	1	0	2	0	0	0	0	0	1	0	0	0	0	0	4	1	0	0	0	0	0	0	2	1	0	0	0	0	0	0	2	0	0	0	0	3	2
New.CleanUp.ReferenceOTU103	0	0	0	0	0	0	0	0	2	0	0	0	0	0	0	0	0	0	0	0	0	0	0	0	0	0	1	0	0	1	0	0	0	0	0	0	0	3	0	0	0	0	0	0	0	0	0	0	0
New.CleanUp.ReferenceOTU695	0	0	0	0	0	0	0	0	0	0	0	1	0	0	0	0	0	0	0	0	0	0	0	0	0	0	0	0	0	0	0	0	0	0	0	0	0	0	0	0	1	0	0	0	0	0	0	0	0
New.CleanUp.ReferenceOTU367	0	0	0	0	0	0	0	0	0	0	0	0	0	0	0	0	0	0	0	0	0	0	0	0	0	0	0	0	0	0	0	0	0	0	0	0	0	0	0	0	0	0	0	0	0	0	0	0	0
New.CleanUp.ReferenceOTU655	3	0	0	0	0	0	0	0	7	0	0	0	0	0	1	0	0	2	63	0	0	2	0	34	0	1	0	0	0	0	0	0	0	0	0	0	0	0	0	0	0	0	0	0	1	0	1	0	0
New.CleanUp.ReferenceOTU26	0	0	0	0	1	1	0	0	0	0	0	2	0	0	3	0	1	0	0	0	3	0	0	0	1	0	0	0	1	4	3	0	0	0	0	0	0	5	0	0	0	0	0	1	0	0	7	0	0
New.CleanUp.ReferenceOTU112	0	7	0	0	0	0	0	0	0	0	0	0	0	0	0	0	0	0	0	0	0	0	0	0	25	0	0	0	0	0	0	3	0	0	0	0	0	0	0	0	0	0	2	0	0	0	0	0	0
New.CleanUp.ReferenceOTU111	0	0	0	0	0	1	0	14	0	1	0	0	0	0	0	0	0	0	1	0	0	1	0	0	0	0	0	0	0	0	0	0	0	0	3	0	0	0	0	0	0	1	0	0	0	0	0	0	9
New.CleanUp.ReferenceOTU116	0	0	0	0	0	0	0	0	0	0	0	0	0	0	0	0	0	0	0	0	0	0	0	0	0	0	0	0	0	0	0	0	0	0	0	7	2	0	0	0	0	0	0	0	0	0	0	4	6
New.CleanUp.ReferenceOTU117	0	0	0	1	1	0	0	0	1	0	0	0	0	0	0	0	0	0	0	0	0	1	0	0	0	0	0	0	0	0	0	0	0	0	1	0	0	0	0	0	0	0	1	0	3	0	0	0	0
New.CleanUp.ReferenceOTU372	0	0	0	0	0	0	0	0	0	0	0	0	0	0	6	2	0	3	0	0	0	0	0	0	0	0	1	8	0	0	0	0	0	0	0	0	1	0	0	1	0	0	0	0	0	0	0	0	0
New.CleanUp.ReferenceOTU203	0	0	0	0	0	0	0	0	0	0	0	0	0	0	0	0	0	0	0	0	0	0	0	0	0	0	0	1	0	0	0	0	0	0	2	0	0	0	0	0	0	0	0	0	0	0	0	0	0
New.CleanUp.ReferenceOTU0	0	0	0	0	0	6	0	0	2	0	0	0	0	0	0	0	0	0	2	0	0	0	0	1	0	0	0	0	0	0	0	0	0	1	2	0	0	0	0	0	0	0	0	0	0	0	0	0	0
New.CleanUp.ReferenceOTU90	0	0	1	0	0	0	0	0	0	5	0	3	0	0	0	0	0	0	0	0	0	9	0	0	0	1	0	0	0	0	1	0	0	0	0	0	0	0	0	0	0	0	0	0	0	0	0	1	0
New.CleanUp.ReferenceOTU91	0	0	0	0	5	0	0	0	0	2	2	16	2	0	0	0	0	0	0	0	5	8	0	0	0	4	1	0	0	1	0	1	7	0	0	0	0	0	0	0	0	0	0	0	0	0	0	1	1
New.CleanUp.ReferenceOTU92	0	0	0	0	0	0	0	0	0	0	0	0	0	3	0	0	0	0	0	0	0	0	0	0	0	0	0	0	0	1	1	0	0	0	0	0	0	0	0	0	0	5	4	0	0	0	0	2	0
New.CleanUp.ReferenceOTU94	0	0	0	0	0	0	0	0	0	0	0	0	1	0	1	0	3	0	1	2	1	0	0	0	1	0	0	0	0	0	2	0	0	0	1	0	0	0	6	0	0	0	0	0	0	0	1	0	0
New.CleanUp.ReferenceOTU96	0	0	0	0	0	0	0	0	0	0	0	0	0	0	0	0	0	0	0	0	0	0	0	0	0	0	0	0	0	1	0	0	0	0	0	0	0	0	0	0	0	0	0	0	0	0	0	2	0
New.CleanUp.ReferenceOTU97	0	0	0	0	1	0	0	3	0	0	0	0	0	0	1	0	0	0	0	2	0	0	0	0	0	0	0	0	1	0	0	0	0	2	0	0	0	1	0	1	1	2	0	2	0	2	0	1	0
New.CleanUp.ReferenceOTU650	2	3	0	3	3	5	2	0	6	1	7	2	5	6	4	4	2	2	1	4	2	0	8	10	13	1	7	8	0	0	3	23	0	3	11	7	0	7	1	0	0	0	0	3	3	0	0	4	0
New.CleanUp.ReferenceOTU88	0	0	0	0	0	0	0	0	0	1	0	2	0	1	6	0	0	0	1	0	3	1	1	0	0	0	0	0	0	0	0	0	0	0	0	0	1	0	3	0	0	0	0	0	0	0	0	0	0
New.CleanUp.ReferenceOTU86	0	0	0	0	0	0	0	0	0	0	0	0	1	0	0	0	0	0	0	0	0	0	0	0	0	0	0	0	0	0	0	0	0	0	0	0	0	0	0	0	0	0	0	0	0	0	0	0	0
New.CleanUp.ReferenceOTU206	0	1	0	0	1	1	0	0	4	0	0	1	0	0	0	0	0	0	0	0	1	1	0	1	0	0	0	0	2	0	0	1	0	0	0	0	2	5	0	0	5	0	0	1	0	0	3	1	2
New.CleanUp.ReferenceOTU74	0	0	0	1	0	0	0	0	0	0	0	0	0	0	0	0	0	0	0	0	0	0	0	0	0	0	9	1	0	0	4	0	0	0	0	0	0	0	0	0	0	0	2	0	0	0	0	1	0
New.CleanUp.ReferenceOTU75	0	0	0	0	0	0	0	0	0	0	0	0	0	0	0	0	0	0	0	0	0	0	0	0	0	0	0	0	0	0	0	0	0	0	0	1	0	0	0	1	2	0	0	2	0	0	1	0	2
New.CleanUp.ReferenceOTU176	0	0	0	0	0	0	0	0	0	0	0	0	0	0	0	1	0	0	0	0	0	0	0	0	0	0	0	0	1	0	0	0	0	0	0	5	8	0	0	0	0	0	0	0	1	0	0	0	0
New.CleanUp.ReferenceOTU314	0	0	3	0	0	0	0	0	0	0	0	0	0	0	0	0	0	0	0	1	0	0	0	0	0	0	0	0	0	0	0	0	0	0	0	0	0	0	0	1	0	0	0	1	1	0	0	0	0
New.CleanUp.ReferenceOTU310	0	0	0	0	0	0	0	0	0	0	0	0	0	0	0	0	0	0	0	0	0	0	0	0	0	0	0	0	0	0	0	0	0	0	1	0	0	0	0	0	2	0	0	0	0	0	1	0	0
New.CleanUp.ReferenceOTU188	7	0	0	0	0	1	1	1	0	0	0	0	0	0	0	0	0	0	0	0	0	0	0	0	0	0	0	0	0	0	0	2	0	0	0	0	0	0	0	0	0	0	0	4	0	0	1	0	0
New.CleanUp.ReferenceOTU132	0	0	0	0	0	0	0	0	0	0	1	0	0	0	0	3	0	3	0	3	0	0	1	0	0	0	0	0	0	0	0	0	0	0	0	0	0	0	1	0	0	1	0	0	2	0	0	2	0
New.CleanUp.ReferenceOTU133	0	0	0	0	0	0	0	0	0	0	0	0	0	0	1	0	0	0	0	0	0	0	10	0	0	0	0	0	0	0	2	0	0	1	0	0	0	0	5	0	3	0	0	3	0	0	0	0	1
New.CleanUp.ReferenceOTU138	0	0	0	0	0	0	0	0	0	0	0	0	0	0	0	0	0	0	0	0	0	0	0	0	0	0	0	0	0	0	0	0	0	0	0	0	0	0	0	0	0	0	0	0	0	0	0	0	0
New.CleanUp.ReferenceOTU63	0	0	0	0	0	0	0	0	0	0	0	0	0	0	0	0	0	0	0	0	0	0	0	0	0	0	0	0	0	0	0	0	0	0	2	0	0	2	0	0	2	0	0	1	0	5	6	0	0
New.CleanUp.ReferenceOTU62	0	0	0	0	0	0	0	0	0	0	0	0	0	0	0	0	0	0	0	0	0	0	0	0	0	0	0	0	0	0	0	0	0	0	1	0	0	0	0	0	0	0	0	0	0	0	0	0	0
New.CleanUp.ReferenceOTU65	10	1	1	0	0	3	0	1	4	1	0	8	0	0	0	1	0	0	1	1	2	0	2	2	0	0	0	0	1	0	0	3	3	0	0	0	2	1	3	0	1	1	0	2	0	0	0	0	0
New.CleanUp.ReferenceOTU64	4	4	0	0	0	1	0	6	0	0	0	0	0	0	0	0	0	0	0	0	0	0	0	1	1	0	0	0	0	0	0	0	0	0	0	0	0	0	0	0	0	0	0	0	0	0	0	0	0
New.CleanUp.ReferenceOTU67	0	0	0	0	0	0	0	0	0	0	0	0	0	0	0	0	0	0	0	0	0	0	0	0	0	0	0	0	0	0	0	0	0	0	0	0	0	0	0	0	0	0	0	0	0	0	0	0	0
New.CleanUp.ReferenceOTU66	4	0	0	0	0	0	0	0	0	0	0	0	0	0	0	0	0	0	0	0	0	0	0	1	0	0	0	0	0	0	0	0	0	0	1	0	1	0	0	0	0	0	3	0	0	0	0	0	0
New.CleanUp.ReferenceOTU149	0	0	0	0	0	0	0	0	0	0	0	0	0	0	0	0	0	0	0	0	0	0	0	1	0	0	0	0	0	0	0	0	0	0	0	0	1	0	0	0	0	0	0	1	0	0	1	0	0
New.CleanUp.ReferenceOTU1221	0	0	0	0	0	1	0	0	0	1	0	0	0	0	0	0	0	0	0	0	0	0	0	0	0	1	1	0	0	0	0	0	0	0	0	0	0	0	0	0	0	0	0	0	0	0	0	0	1
New.CleanUp.ReferenceOTU1374	0	0	0	0	0	0	0	0	0	0	0	0	0	0	1	0	0	0	0	0	0	0	0	0	0	0	0	0	0	0	0	0	0	0	0	0	0	0	0	0	0	0	0	0	0	0	1	0	0
New.CleanUp.ReferenceOTU55	0	0	0	0	0	0	0	0	0	0	0	0	0	0	0	0	0	0	2	1	0	0	0	2	0	0	0	0	0	0	0	0	0	0	0	0	0	0	0	0	0	0	0	0	0	2	0	0	0
New.CleanUp.ReferenceOTU150	0	0	0	0	0	11	0	0	0	0	0	0	0	0	0	0	0	0	0	0	0	0	0	0	0	0	0	0	0	0	0	0	0	0	7	0	0	0	0	0	0	0	0	0	0	0	0	18	0
New.CleanUp.ReferenceOTU59	1	0	0	2	0	0	2	1	1	0	1	0	2	0	0	0	0	0	0	0	0	0	0	0	0	0	0	1	0	1	0	0	0	1	0	0	0	0	0	0	0	0	0	0	0	0	0	0	0
New.CleanUp.ReferenceOTU1275	0	0	1	0	0	2	2	0	0	0	0	0	0	0	0	0	0	0	0	0	0	0	0	0	0	0	0	0	0	0	0	0	0	0	1	0	0	5	0	0	5	0	0	0	0	0	4	0	0
New.CleanUp.ReferenceOTU247	0	0	0	0	0	0	0	0	0	0	0	0	0	0	2	0	0	0	0	0	0	0	0	0	0	0	0	0	0	0	0	0	0	0	0	0	0	0	0	0	0	0	0	0	0	0	0	0	0
New.CleanUp.ReferenceOTU49	3	0	0	0	0	0	0	0	30	0	0	0	0	0	0	0	0	0	0	0	0	0	0	0	0	0	0	0	0	0	0	0	0	0	0	0	0	0	0	0	0	0	2	1	35	0	0	0	0
New.CleanUp.ReferenceOTU42	0	2	0	0	0	0	2	0	2	0	0	0	0	0	0	0	0	0	0	1	0	0	0	0	0	0	0	0	0	0	0	0	0	0	0	0	0	0	0	0	0	0	0	0	0	0	0	0	0
New.CleanUp.ReferenceOTU41	0	2	0	0	0	5	0	0	0	0	0	0	0	0	0	0	0	0	0	9	0	0	0	0	2	0	0	0	0	0	0	0	0	0	4	0	0	0	0	0	7	0	0	4	0	0	2	0	0
New.CleanUp.ReferenceOTU40	4	0	0	0	0	7	0	0	11	0	0	0	0	0	0	2	0	0	3	0	0	0	0	9	1	0	0	0	0	0	0	7	0	0	0	0	0	0	0	0	0	0	0	0	0	0	0	0	0
New.CleanUp.ReferenceOTU46	0	0	5	0	0	1	1	4	3	0	0	0	0	0	0	0	0	0	0	0	0	0	0	0	0	0	1	1	0	0	0	1	0	0	0	0	3	3	0	3	0	4	0	2	1	0	0	0	0
New.CleanUp.ReferenceOTU44	0	0	0	0	0	0	0	1	0	0	0	0	0	0	4	0	0	0	0	0	0	0	0	0	10	0	0	0	0	0	0	5	0	0	0	2	0	0	0	0	0	0	0	0	0	0	0	0	0
New.CleanUp.ReferenceOTU189	0	0	0	0	0	0	0	0	0	0	0	0	0	0	0	0	0	0	0	0	0	0	0	0	1	0	0	0	0	0	0	0	0	0	0	1	0	1	0	2	7	1	0	5	0	1	0	0	0
New.CleanUp.ReferenceOTU185	0	0	0	0	0	1	5	0	0	0	0	0	0	0	0	0	0	0	0	0	0	0	0	146	0	0	0	0	0	0	1	0	0	0	0	0	33	0	0	0	5	0	0	0	0	0	5	1	2
New.CleanUp.ReferenceOTU7	0	0	0	0	0	0	0	0	0	0	0	0	0	0	1	0	0	0	0	0	0	0	0	0	0	0	0	0	0	0	0	0	0	0	0	0	0	0	0	0	0	0	1	0	3	0	0	0	0
New.CleanUp.ReferenceOTU4	0	0	0	0	0	0	0	0	0	0	0	0	0	0	0	0	0	0	0	0	0	0	0	0	0	0	0	0	0	0	0	0	0	0	0	0	0	0	0	0	0	0	0	0	0	0	0	0	0
New.CleanUp.ReferenceOTU5	0	0	0	0	0	1	0	0	0	0	0	0	0	1	4	0	0	7	0	0	0	0	0	1	0	0	0	0	0	0	87	0	0	0	0	0	1	0	0	2	0	0	30	0	339	0	1	38	0
New.CleanUp.ReferenceOTU2	18	7	4	0	0	8	6	3	14	7	0	3	4	0	4	0	1	2	2	5	61	1	0	4	1	16	12	3	5	0	1	5	0	2	41	21	20	2	0	15	19	1	3	8	4	0	13	1	10
New.CleanUp.ReferenceOTU1	0	0	0	0	0	0	0	0	0	0	0	0	0	1	1	0	0	0	0	0	0	0	0	0	0	0	0	0	0	0	0	0	0	0	0	13	5	0	2	0	0	0	3	0	0	0	0	7	3
New.CleanUp.ReferenceOTU8	6	2	0	0	0	0	1	0	0	0	0	0	0	0	0	0	0	0	0	6	0	0	0	0	0	0	0	0	0	0	0	0	0	0	0	0	0	0	0	0	0	0	0	0	0	0	0	0	0
New.CleanUp.ReferenceOTU9	1	0	0	0	0	0	0	2	0	0	0	0	0	0	0	0	1	0	0	0	0	0	0	0	0	0	0	0	0	5	0	0	0	0	0	0	0	15	0	0	10	0	0	5	0	5	2	0	0
New.CleanUp.ReferenceOTU38	0	0	0	0	0	0	0	0	0	0	0	0	0	0	0	0	0	0	0	0	0	0	0	0	0	0	0	0	0	0	0	0	0	0	2	0	0	0	0	0	0	0	0	1	0	0	1	0	0
New.CleanUp.ReferenceOTU39	0	0	0	0	0	2	0	0	0	4	0	0	0	0	0	0	5	0	0	0	1	0	0	0	5	0	0	0	0	0	0	2	0	0	0	0	0	0	0	0	0	0	0	0	8	0	0	1	2
New.CleanUp.ReferenceOTU30	1	0	0	0	0	0	1	0	0	0	3	0	1	0	0	0	0	0	0	1	0	1	0	0	0	1	0	1	0	0	0	1	0	0	0	1	0	0	0	0	0	0	0	0	0	1	0	0	0
New.CleanUp.ReferenceOTU625	0	0	0	0	0	0	0	0	1	0	0	0	0	0	0	0	0	0	0	0	0	0	0	0	0	0	0	0	0	0	0	0	0	0	0	0	0	0	0	0	0	0	0	0	0	0	0	0	0
New.CleanUp.ReferenceOTU1236	0	0	0	1	0	0	0	0	2	1	2	0	6	1	0	3	0	2	0	0	0	1	0	0	0	0	0	2	0	1	2	0	0	0	0	0	0	0	0	0	0	0	1	0	1	0	0	0	0
New.CleanUp.ReferenceOTU130	0	0	0	0	0	0	0	0	0	0	0	0	0	0	0	0	0	0	0	0	0	0	2	0	0	0	0	0	0	2	0	0	0	0	0	0	0	0	1	0	0	56	3	0	0	0	3	0	0
New.CleanUp.ReferenceOTU29	3	0	1	2	0	3	2	0	0	0	0	1	6	5	0	0	9	0	0	0	0	3	14	0	0	1	2	0	0	0	3	0	0	1	6	0	0	0	14	0	0	5	1	1	0	4	0	2	0
New.CleanUp.ReferenceOTU25	0	0	0	0	0	0	0	0	0	0	0	0	0	0	0	0	0	0	0	0	0	0	0	0	0	0	0	0	0	0	0	0	0	0	0	0	0	0	0	0	0	0	1	0	13	0	0	2	0
New.CleanUp.ReferenceOTU20	0	0	0	43	0	3	0	0	0	0	10	0	0	0	2	0	0	0	0	0	0	1	0	0	0	0	0	0	0	1	0	0	0	0	0	0	0	0	0	12	0	0	2	0	0	0	0	0	0
New.CleanUp.ReferenceOTU23	0	2	0	0	0	1	0	0	1	0	0	0	0	0	0	0	0	0	12	0	0	0	0	0	0	0	0	0	0	0	0	0	0	0	3	0	0	0	0	0	0	0	0	0	0	0	0	0	0
New.CleanUp.ReferenceOTU22	0	0	0	0	0	0	0	0	0	0	0	0	0	0	0	0	0	0	0	0	0	0	0	0	0	0	0	0	0	0	0	0	0	0	1	0	0	0	0	0	0	0	0	0	0	0	0	0	0
New.CleanUp.ReferenceOTU292	1	0	0	0	0	0	0	1	0	0	0	0	0	0	1	0	0	0	0	0	0	0	0	0	0	0	0	0	0	0	0	0	0	0	0	0	0	3	0	0	0	0	0	1	0	0	0	0	0
New.CleanUp.ReferenceOTU295	0	0	0	0	5	0	0	0	0	6	0	2	1	0	0	0	0	0	0	0	0	1	0	0	0	0	0	0	2	0	0	0	4	0	0	0	16	0	0	3	0	0	0	0	0	0	0	0	3
New.CleanUp.ReferenceOTU270	0	0	0	0	0	0	0	0	0	1	0	0	1	0	2	0	0	0	0	0	0	0	0	0	0	0	0	0	0	0	0	0	0	0	5	0	1	1	2	1	2	0	0	0	0	0	2	0	0
New.CleanUp.ReferenceOTU768	0	1	0	0	0	0	0	1	0	0	0	0	0	0	0	0	0	0	0	0	0	0	0	0	1	0	0	0	0	0	1	2	0	0	0	0	0	0	0	0	0	0	0	0	0	0	1	0	0
New.CleanUp.ReferenceOTU473	0	0	0	0	0	0	0	0	0	0	0	0	0	0	0	0	0	0	0	0	1	0	0	0	0	0	0	1	0	0	0	0	0	0	0	0	0	0	0	2	1	0	0	0	0	0	1	0	0
New.CleanUp.ReferenceOTU1173	0	0	0	0	0	0	0	0	0	0	0	0	0	0	0	0	0	0	4	0	0	0	0	0	0	0	48	0	0	0	0	0	0	0	2	0	0	0	0	2	0	0	0	0	0	0	0	0	6
New.CleanUp.ReferenceOTU11	0	0	0	0	13	2	0	0	0	0	1	0	0	0	0	0	0	0	0	0	0	0	0	0	0	0	0	4	0	0	0	0	0	6	0	4	0	0	0	2	0	0	0	0	0	0	0	0	0
New.CleanUp.ReferenceOTU12	0	13	0	0	0	0	0	72	0	0	0	0	0	0	0	0	0	0	0	0	0	0	1	1	0	0	0	0	0	0	0	1	0	0	0	1	0	0	0	0	0	0	0	0	0	0	0	0	0
New.CleanUp.ReferenceOTU15	0	16	0	0	0	1	0	0	0	0	0	1	0	8	0	0	0	2	3	0	8	0	0	0	0	0	0	0	0	0	3	0	0	0	0	0	0	0	0	0	0	0	68	0	1	0	0	0	0
New.CleanUp.ReferenceOTU17	0	0	0	0	0	0	0	0	0	0	0	0	0	0	0	0	0	0	0	0	0	0	0	0	0	0	0	0	0	0	0	0	0	0	1	0	0	8	0	0	22	0	0	10	0	0	0	0	0
New.CleanUp.ReferenceOTU19	0	0	0	0	0	0	0	0	0	0	0	0	0	0	0	1	0	0	0	1	0	0	0	0	0	0	0	0	0	0	1	0	0	0	0	0	0	0	0	0	0	0	0	1	0	0	0	0	0
New.CleanUp.ReferenceOTU283	0	0	0	0	0	0	0	0	0	0	0	0	0	0	0	0	0	0	0	0	0	0	3	0	0	0	1	0	0	0	1	0	0	0	0	0	0	0	0	0	0	0	4	0	1	0	0	0	0
New.CleanUp.ReferenceOTU621	1	0	0	2	0	0	0	0	0	0	0	0	2	3	0	0	0	3	0	0	0	0	0	0	0	0	0	0	0	0	2	0	0	0	0	0	0	0	0	0	3	0	0	0	0	0	0	0	0
New.CleanUp.ReferenceOTU587	0	0	0	0	0	0	1	1	0	0	0	0	0	0	1	0	2	0	0	0	0	0	0	0	0	1	0	0	0	0	0	0	0	0	0	0	0	0	0	0	0	0	2	0	1	0	0	0	0
New.CleanUp.ReferenceOTU1504	0	0	0	0	0	0	0	3	0	0	0	0	0	0	1	0	0	0	0	0	0	0	0	0	0	0	0	0	1	0	0	1	1	0	0	0	0	0	0	1	0	0	0	0	0	0	0	0	0
New.CleanUp.ReferenceOTU1488	2	6	0	0	0	1	0	0	1	0	4	0	0	0	14	1	3	12	0	3	2	1	0	0	9	0	0	0	0	0	3	1	3	1	1	0	0	0	0	0	0	0	0	0	2	0	0	0	4
New.CleanUp.ReferenceOTU190	0	0	0	1	0	0	0	0	0	0	1	1	0	4	5	0	0	0	0	0	0	0	0	0	0	0	0	2	0	0	3	0	0	0	0	1	0	0	0	0	0	0	1	0	0	0	0	2	1
New.CleanUp.ReferenceOTU191	0	0	0	0	0	0	0	0	0	0	0	0	1	0	0	0	0	0	0	0	0	0	2	0	0	0	0	0	0	1	0	0	0	0	0	0	0	0	0	0	1	2	0	0	0	0	0	0	0
New.CleanUp.ReferenceOTU1118	9	0	0	0	1	5	1	2	2	0	0	0	0	0	0	0	0	0	11	1	0	0	0	5	0	0	1	0	0	0	0	0	0	0	0	0	0	0	0	0	0	0	0	0	0	0	0	0	0
New.CleanUp.ReferenceOTU81	0	0	0	0	0	1	0	0	0	2	0	0	0	1	2	0	0	0	7	0	0	0	0	0	0	0	0	0	0	0	0	0	0	1	2	1	0	0	0	0	0	0	0	0	0	0	1	1	0
New.CleanUp.ReferenceOTU248	0	0	0	0	12	0	0	0	0	0	0	3	0	0	0	0	0	0	0	0	0	0	0	0	0	0	0	0	3	0	0	0	0	0	0	0	0	1	0	0	0	0	0	2	0	0	0	0	1
New.CleanUp.ReferenceOTU153	0	0	0	0	0	0	8	2	1	0	0	0	0	0	0	0	0	0	0	3	0	0	0	0	1	0	0	0	0	0	0	0	0	0	0	0	0	1	0	0	1	2	0	0	0	0	1	0	0
New.CleanUp.ReferenceOTU160	0	2	0	0	0	1	0	0	0	0	0	0	0	0	0	0	0	0	0	1	0	0	0	0	0	0	0	0	0	0	0	0	0	0	1	0	0	1	0	0	1	0	0	0	0	0	1	0	0
New.CleanUp.ReferenceOTU152	0	0	0	0	0	0	0	0	0	0	0	2	1	0	0	0	0	0	0	0	1	0	0	0	0	0	0	0	4	0	0	0	10	0	0	0	0	0	0	0	0	0	0	0	0	0	0	0	0
New.CleanUp.ReferenceOTU123	0	0	0	0	0	0	10	0	6	0	0	0	0	0	0	0	0	0	3	0	0	0	0	0	1	0	0	0	0	0	0	0	0	0	0	0	0	0	1	0	0	4	0	0	0	0	2	2	0
New.CleanUp.ReferenceOTU121	0	0	0	0	4	0	0	0	0	0	0	9	0	0	0	1	0	0	0	0	0	4	0	0	0	0	0	4	3	0	0	0	0	0	0	1	0	0	0	0	0	0	0	0	0	0	0	48	0
New.CleanUp.ReferenceOTU126	0	0	0	0	0	0	0	1	0	2	0	0	2	0	2	1	1	0	0	0	9	0	4	0	0	6	3	0	0	0	0	0	0	1	0	0	0	0	0	0	0	0	0	0	0	0	0	0	0
New.CleanUp.ReferenceOTU261	1	0	0	0	0	0	0	0	0	0	0	0	0	0	2	0	0	0	0	0	0	0	0	1	0	0	0	0	0	0	1	0	0	0	0	0	0	0	0	0	1	0	0	1	0	0	1	0	0
New.CleanUp.ReferenceOTU231	1	2	0	0	0	1	3	0	0	0	0	0	0	0	0	0	0	0	0	0	0	0	0	0	0	1	0	0	0	0	0	0	0	0	0	0	0	0	0	0	0	0	0	0	0	0	0	0	0
New.CleanUp.ReferenceOTU230	0	0	0	0	0	0	0	0	0	0	0	0	0	1	0	0	0	0	0	0	0	0	0	0	0	0	0	0	0	2	0	0	0	0	0	2	0	0	1	0	0	0	0	0	0	0	0	1	0
New.CleanUp.ReferenceOTU128
[truncated: 22 more columns]
