# Supplementary material for: Long-term no-till: A major driver of fungal communities in dryland wheat cropping systems
Source: PLoS One. 2017 Sep 12;12(9):e0184611. doi: 10.1371/journal.pone.0184611 (PMC5595340; doi:10.1371/journal.pone.0184611)
Supplement: S4 Table — (FNA) [file pone.0184611.s005.fna]

>SH000042.07FU_KF060180_reps_singleton PCFS.Grass.2014.1_40246
AAGTCGTAACAAGGTTTCCGTAGGTGAACCTGCGGAAGGATCATTACAGAGTTCTTGCCCTTACGGGTAGATCTCCCACCCTTGAATACATACCTTTGTTGCTTTGGCGGGCCGCGCTTGCGCTACTGGCTTCGGCTAGTACGTGCCCGCCAGAGAACCACAACTCTTGTTTTTAGTGATGTCTGAGTACTATATTTTAATAGTTAAAACTTTCAACAACGGATCTCTTGGTTCTGGCATCGATGAAGAACGCAGCGAAATGCGATAAGTAATGTGAATT
>SH000095.07FU_KF800306_reps_singleton Cook.NT.2014.1_414124
AAGTCGTAACAAGGTCTCCGTAGGTGAACCCGCGGAGGGATCATTACACAAATATGAAGGCGGGCTGGAACCTCTCGGGGTTACAGCCTTGCTGAATTATTCACCCTTGTCTTTTGCGTACTTCTTGTTTCCTTGGTGGGTTCGCCCACCACTAGGACAAACATAAACCTTTTGTAATTGCAATCAGCGTCAGTAACAAATTAATAATTACAACTTTCAACAACGGATCTCTTGGCTCTCGCATCGATGAAGAACGCAGCGAAATGCGATAAGTAATGTGAATT
>SH000137.07FU_KC457059_reps_singleton PCFS.NT.2013.2_55988
AAGTCGTAACAAGGTTTCCGTAGGTGAACCTGCGGAAGGATCATTACAGAGTTCATGCCCTTCGGGGTAGACCTCCCACCCTTTGTATACCTTGCCTTTGTTGCTTTGGCGGGCCGCCTTTTGGCCACCGGCTCCGGCTGGTGCGCGCCCGCCAGAGAACCCCAAACCCTGTCTTACAGTGTCGTCCGAGTACTATATAATAGTTAAAACTTTCAACAACGGATCTCTTGGCTCTCGCATCGATGAAGAACGCAGCGAAATGCGATAAGTAATGTGAATTGCA
>SH000501.07FU_GU229805_reps_singleton PCFS.CT.2014.1_111797
AAGTCGTAACAAGGTTTCCGTAGGTGAACCTGCGGAAGGATCATTACAGAGTTCATGCCCGAAAGGGTAGACCTCCCACCCTTGTGTATTATTACTTTGTTGCTTTGGCGAGCTGCCTTCGGGCCTTGTATGCTCGCCAGAGAATACCAAAACTCTTTTTATTAATGTCGTCTGAGTACTATATAATAGTTAAAACTTTCAACAACGGATCTCTTGGTTCTGGCATCGATGAAGAACGCAGCGAAATGCGATAAGTAATGTGAATTGCAGAATT
>SH000798.07FU_FN397405_reps_singleton PCFS.Grass.2013.4_152996
AAGTCGTAACAAGGTTTCCGTAGGTGAACCTGCGGAAGGATCATTAATGAATATCTATGGCGTTGGTTGTAGCTGGCTTCTAGGAGCATGTGCACACCCGTCATTTTTTATCTTTCCACCTGTGCACCCAATGTAGGCCTGGATGACTCTCGCTCTCGAGCGGATGCAAGGACTGTCGTGTCGAAAGACCGGCTTTCTTTGAATTTCCAGATCTATGTATTTACAACCCTAATTGAATAACAAAGAATGTAGTCAATGGGCTTAT
>SH001208.07FU_KF800248_reps_singleton PCFS.Grass.2013.1_476177
AAGTCGTAACAAGGTATCTGTAGGTGAACCTGCAGATGGATCATTTCGATGAAAACCTTTTTTTCTTGAGGTGTGGCTCGCACCTGTCTAACTAAACTTGAGCTACCTTTTTTCAACACGGTTGCATCGGTTGGCCTGTCAAACAGTGCGGCGGCGTGAATTTTCACGTCTGCTTTGGCTGGGCGACGGACCGACACTTAATCAACACTTTTGATGATCTAGGATTTGAATGATAAAGTTCATTTTACAATGAAATCGACTGGTAATGCGGTCGT
>SH001915.07FU_EU726301_reps_singleton PCFS.NT.2014.2_92921
AAGTCGTAACAAGGTCTCCGTTGGTGAACCAGCGGAGGGATCATTACAGAGTTGCAAAACTCCCAACCCTTTGTGAACATACCTAAGTTGCTTCGGCAGGCAGGCCCAGGGCGGGTCTGTAGCCTGTTTTCAGGTGCTTGCCGGAGGTTTTAAACTCTATATTTTAGTGATATCTGAGCAATAAATAAATAAGTCAAAACTTTCAGCAACGGATCTCTTGGTTCTGGCATCGATGAAGAACGCAGCGAAATGCGATAAGTAATGTGAATTGCA
>SH002208.07FU_KF675647_reps_singleton Kambitch.NT.2014.1_43488
AAGTCGTAACAAGGTTTCCGTAGGTGAACCTGCGGAAGGATCATTACAGAGTTCATGCCCTCACGGGTAGACCTCCCACCCTTGAATTATATAACTTTGTTGCTTTGGCAGCCCTCACCGGCTGCCAGAGAATAAACCAAACTCTTTTTAATATATCGTCTGAGTACTATAAAATAGTTAAAACTTTCAACAACGGATCTCTTGGTTCTGGCATCGATGAAGAACGCAGCGAAATGCGATAAGTAATGTGAATTGCAGAATTCAGTGAATCA
>SH002773.07FU_UDB014257_reps_singleton PCFS.CT.2014.2_386464
AAGTCGTAACAAGGTTTCCGTAGGTGAACCTGCGGAAGGATCATTAACGAATACGTCTGTCGGGAAGGGTTGCTGCTGGCCTCCTCGGAGGCATGTGCGCGCCTCGACCGCATTCCACCCCTTCACACCTGTGCACAACCGCGGGGGGAGCCGCGAGGCCCCCTCTGCGAACTTTTTCACAAACCCCCTAGTCGTAACAGAACGGTATTCTTAGTAGTGCGTCTTGCGCATGAATAAATACAACTTTCAGCAACGGATCTCTTGGCTCTCGCATCGAT
>SH003090.07FU_GU187862_reps_singleton PCFS.Grass.2013.2_117767
AAGTCGTAACAAGGTCTCCGTTGGTGAACCAGCGGAGGGATCATTACAGAGTACCAACTCGCAACCCTTTGTGAACCTTACACCGTTGCTTCGGCGGCTCGCCCCCCGGGGCGTGCCCGCCGGCATTACCAGTCTCTCGTTTCGTACCCGACGATACGTCTGAGTGTTCTAAGCGAACTGTTAAAACTTTCAACAACGGATCTCTTGGCTCTAGCATCGATGAAGAACGCAGCGAAACGCGATATGTAGTGTGAATTGCAGAATTCAGTGAATCA
>SH003731.07FU_GQ996168_reps_singleton Cook.NT.2014.4_235290
AAGTCGTAACAAGGTTTCCGTAGGTGAACCTGCGGAAGGATCATTACCGAAGTACAGGCCCCTTCGGGGGCTAAACTTCCACCCTTTGTTTATCACACTTTGTTGCTTTGGCGAGACGCCCCTGGGCCACCGGCTTCGGCTGGTGAGTGCTCGCCGGAGAAAACCCAAACCCAAACCTTTTTTAGTGTTGTCTGAGAACTATTTTAATAATTAAAACTTTCAACAACGGATCTCTTGGCTCTGGCATCGATGAAGAACGCAGCGAAATGCGATAAGTAATGTGAATTGCAGAATT
>SH003972.07FU_KC222714_reps_singleton PCFS.Grass.2013.2_117702
AAGTCGTAACAAGGTTTCCGTAGGTGAACCTGCGGAAGGATCATTCATAATCAAAGTGTTTTTATGGCACTTTTAAAAAATCCATATCCACCTTGTGTGCAATGTCATCTCACTGGGGGCCAGCTGGCTGTCAAAAGCCCGTTTGGTCACCTTTGGGATTTATATCTACTCAGAACTTTAGTGATTTTGTCTGAAAAATATTATGAATAACTTAATTCAAAATACAACTTTCAACAACGGATCTCTTGGCTCTCGCATCGATGAAGAACGCAG
>SH003979.07FU_JX984760_reps_singleton PCFS.NT.2013.2_55831
AAGTCGTAACAAGGTTTCCGTAGGTGAACCTGCGGAAGGATCATCCATAATAAGTGTTTTATGGCACTTTTTAAATCCATATCCACCTTGTGTGCAATGTCGGTCGATCTTCTTCATGGAGATCGACCAAAACATCAACCTTTATCTTTTAACTCTTTGTCTGAAAAATATTATGAATAAACAATTCAAAATACAACTTTCAACAACGGATCTCTTGGCTCTCGCATCGATGAAGAACGCAGCGAAATGCGATACGTAATGTGAATTG
>SH003981.07FU_JX489813_reps_singleton PCFS.CT.2012.1_160872
AAGTCGTAACAAGGTTTCCGCAGGTGAACCTGCGGAAGGATCATTCATAATAAGTGTTTTATGGCACTTTTTAAATCCATATCCACCTTGTGTGCAATGTCAGTCAATTTTCTTTATGAAGATTGGCCAAACATCAACCATATCTTTTAACTCTTTGTCTGAAAAATATTATGAATAAACAATTCAAAATACAACTTTCAACAACGGATCTCTTGGCTCTCGCATCGGTGAAGAACGCAGCGAAATGCGATACGTAATGTGAATTGCA
>SH004764.07FU_FJ612740_reps_singleton Kambitch.NT.2014.4_5512
AAGTCGTAACAAGGTCTCCGTTGGTGAACCAGCGGAGGGATCATTACCGAGTTATTCAACTCATCAACCCTGTGAACATACCTAAACGTTGCTTCGGCGGGAACAGACGGCCCCGTGAAACGGGCCGCCCCCGCCAGAGGACCCCTAACTCTGTTTCTATAATGTTTCTTCTGAGTAAAACAAGCAAATAAATTAAAACTTTCAACAACGGATCTCTTGGCTCTGGCATCGATGAAGAACGCAGCGAAATGCGATAAGTAATGTGAATTGCAGAATTCAGTGAAT
>SH005079.07FU_EU090896_reps_singleton Kambitch.NT.2013.4_458739
AAGTCGTAACAAGGTTTCCGTAGGTGAACCTGCGGAAGGATCATTAGTGAACGCCCTCACGGGCTTATAACTATTCCAAACCTCTGTGAACCGTGCCCTTCGGGGCTATTTTACAAACATGGTGTAATGAACGTCATAAATCATAACAAAACAAAACTTTCAACAACGGATCTCTTGGTTCTGGCATCGATGAAGAACGCAGCGAAATGCGATACGTAATGTGAATTGCAGATTTCAGTGAATCATCGAATCTTTGAACGCACATTGCG
>SH005081.07FU_DQ054542_reps_singleton PCFS.NT.2014.3_104696
AAGTCGTAACAAGGTTTCCGTAGGTGAACCTGCGGAAGGATCATTAGTGAACGCCCTCACGGGCTTATAACTATTCCAAACCTCTGTGAACCGTGCCCTTCGGGGCTATTTTACAAACATGGTGTAATGAACGTCATAAATCATAACAAAACAAAACTTTCAACAACGGATCTCTTGGCTCTCGCATCGATGAAGAACGCAGCGAAATGCGATAAGTAATGTGAATTGCAGAATTCAGTGAATCATCGAATCTTTGAACGCACCTTGCGCCCT
>SH005226.07FU_GU392007_reps_singleton Cook.NT.2014.4_236035
AAGTCGTAACAAGGTTTCCGTAGGTGAACCTGCGGAAGGATCATTACAAATCTTTGTCTTGCCTAGGTGTAGGCAGGCAGGTCTCTGGCCTGTCTGCCTACTCACTAGCAGACACATATGCACAGGGCCGCAAGGCTCTGATGTTTACGCTTGTTTGTTTGACAGATTTATATGTGACTAAAACTTGACAACTTTTAACAATGGATCTCTTGGCTCTTGCAACGATGAAGAACGCAGTAAAGTGCGATAT
>SH005540.07FU_JQ247388_reps_singleton Flux.Tower.CT.2013.NE_334667
AAGTCGTAACAAGGTTTCCGTAGGTGAACCTGCGGAAGGATCATTACCGAGTGAGGGCCCTCTGGGTCCAACCTCCCACCCGTGTTTATCGTACCTTGTTGCTTCGGCGGGCCCGCCGCAAGGCCGCCGGGGGGCTTCCGCCCCCGGGTCCGCGCCCGCCGAAGACACCATTGAACGCTGTATGAAGATTGCAGTCTGAGCTTATTAGCTAAATTAGTTAAAACTTTCAACAACGGATCTCTTGGTTCCGGCATCGATGAAGAACGCAGCGAAATGCGATAAGTAATGTGAATTGCA
>SH005840.07FU_JX043152_reps_singleton Kambitch.NT.2014.4_6870
AAGTCGTAACAAGGTTTCCGTAGGTGAACCTGCGGAAGGATCATTACATTCAGTAGCTTGCTACTGTCAGGAGGGTCTATCAGTCTGTATAGTTTAATTACTGATGAGCAGCACGACCCTCTGTCTGTACCCTTGTCTTTTGCGCACTCATGTTTCCTCGGCGGGGGTTTAACCCGCCGGTTGGACAACTCTATAACCTTTTTAATTTTCAATCAGCGTCTGAAAAACTTAATAATTACAACTTTCAACAACGGATCTCTTGGTTCTGGCATCGATGAAGAACG
>SH005858.07FU_EU516981_reps_singleton Clark.CT.2014.4_228800
AAGTCGTAACAAGGTTTCCGTAGGTGAACCTGCGGAAGGATCATTACACGATAGCGCAGGCCCTAAGCGTAGAATCAACTATGCGGACGGGTCATGTCTATTACCCTTGTTTATTGAGCACCTAGTTTCCTTGGTAGGCTTGCCTGCCAAAAGGACACCCTTTTAACCCTTTTATTTTCAATCAGCGTCTGAATAAAAATAATAATTACAACTTTCAACAACGGATCTCTTGGTTCTGGCATCGATGAAGAACGCAGCGAAATGCGATAAGTAGTGTGAA
>SH006030.07FU_KC810985_reps_singleton PCFS.NT.2012.1_14447
AAGTCGTAACAAGGTTTCCGTAGGTGAACCTGCGGAAGGATCATTACAGTAGTCGCCCGGGTTGCCGCAAGGCCTCTCGGGTAACCTACCACCCTTTGTTTATTACACTTTGTTGCTTTGGCAGGCCTGCCTCCGGGCTGCTGGCTCCGGCCGGCGAGCGCTTGCCAGAGGACCTAAACTCTGTTTGTCTATACTGTCTGAGTACTATATAATAGTTAAAACTTTCAACAACGGATCTCTTGGTTCTGGCATCGATGAAGAACGCAGCGAAATGCGATAAGTAA
>SH006266.07FU_FJ197899_reps_singleton PCFS.Grass.2012.1_454498
AAGTCGTAACAAGGTTTCCGTAGGTGAACCTGCGGAAGGATCATTACAACGTATCCACGTATCAACCAAATGTGAACCTCCCATCCGGAGCAAAACTTAGTGTGTCGCTAATGGCCGAGCTGTAAAGTGACGCTTCCACAGATGGAGAGTTTGGATCTAATCGTCCGACCTCTTGGAAGTGTCCGTTCGGTCGTCAGTTCGCTTGCGAACTGAGGCGTCCTTTTGCTTCAGATGCGGTATAAATGTCCGTCCATCTGCGGTCGCCAATTGTTTTA
>SH006647.07FU_FN392296_reps_singleton PCFS.Grass.2014.4_191871
AAGTCGTAACAAGGTTTCCGTAGGTGAACCTGCGGAAGGATCATTATCGTGGGGCTCCGGCCCCGTCGAGATAGCACCCTTGCCTTTACAGTACCGCCCGTTTCCTCGGCAGGCTCGCCTGCCAATGGGGACAACAAAACACCCTGATACCACCTGTAACCGTCTGATAAAACAAACAAAAATCAAAACTTTCAACAACGGATCTCTTGGTTCTGGCATCGATGAAGAACGCAGCGAAATGCGATAAGTAGTGTGAATTGCAGAATTCAGTGAATCAT
>SH006778.07FU_KC966259_reps_singleton Kambitch.2012.8_29243
AAGTCGTAACAAGGTTTCCGTAGGTGAACCTGCGGAAGGATCATTACAGAGTTCATGCCCTCACGGGTAGACCTCCCACCCTTGAATACTATACCTTAGTTGCTTTGGCAGGCCGTGGTAACACCACGGGCTTCGGCTTGTGTGAGCCTGCCAGAGGAAACAAACTCTGTTTTTAGTGATGTCTGAGTACTATATAATAGTTAAAACTTTCAACAACGGATCTCTTGGTTCTGGCATCGATGAAGAACGCAGCGAAATGCGATAAGTAATGTGAATT
>SH007215.07FU_GQ219900_reps_singleton Kambitch.NT.2014.5_377755
AAGTCGTAACAAGGTTTCCGTAGGTGAACCTGCGGAAGGATCATTCATAATAAGTGTTTTATGGCACTTTTTAAATCCATATCCACCTTGTGTGCAATGTTAAGAGGAACAACTAGAGAGATCGTAAAAAAATCTCTGTTCTTGTTCTTTTTCTATAACAAACTCATTTTTTTAACATATCGTCTGAAAACTATTATGAATACTTAATTCAAAATACAACTTTCAACAACGGATCTCTTGGCTCTCGCATCGATGAAGAACGCAGCGAAATGCGATACGTAAT
>SH007274.07FU_JN104562_reps_singleton PCFS.Grass.2012.1_452936
AAGTCGTAACAAGGTTTCCGTAGGTGAACCTGCGGAAGGATCATTAGTGAATTTTGGGCACTCTTTTTAGAGGCCTAACCTCCACAATCCCAAACACTGTGCACTTATTGGCGAGTTTCGTAATGAGGGGTAACCCTTTGGAAACTTGCGGCTTCATTTTTTAACACTAGTCAAAGAATGTAAATAAATTATAACAAAAAAAACTTTCAACAACGGATCTCTTGGCTCTCGCATCGATGAAGAACGCAGCGAAATGTGATAAGTAATGTGAATTGCAGAATTCAGTGAA
>SH007729.07FU_FJ790314_reps_singleton PCFS.Grass.2013.3_553592
AAGTCGTAACAAGGTTTCCGTAGGTGAACCTGCGGAAGGATCATTATCGATTCAACACAAATGAGAGGGGGGATGCTTGCAGCTGTGCTGGCCTCTTAAAACGAGGCATGTGCACGTTCAACATCTCCTTTTCTTCATTTACACACCTGTGAACCTGTTGTAGGGTGTCCCGCAAGGAATGCTCTATGTCTTTTTTCATATACTCCATAAAAGTTTTTAGAATGTCCTTTCTTGCTCTCGTCAGAGACAGAAATAAAGCCTTTATAACTTTCA
>SH008253.07FU_FR871193_reps_singleton PCFS.Grass.2014.1_39374
AAGTCGTAACAAGGTTTCCGTAGGTGAACCTGCGGAAGGATCATTACAGAGTATCATGCCCTTCGGGGTAGATCTCCACCCTTGAATAACATACCTTTGTTGCTTTGGCAGGACGCACTCGTGCCAGGGGCTTCGGCTCTTGAGTGCCTGCCAGAGGACCACAACTCTTGTTTTTAGTGATGTCTGAGTACTATATAATAGTTAAAACTTTCAACAACGGATCTCTTGGTTCTGGCATCGATGAAGAACGCAGCGAAATGCGATAAGTAA
>SH008257.07FU_FJ553847_reps_singleton Kambitch.NT.2014.1_47670
AAGTCGTAACAAGGTTTCCGTAGGTGAACCTGCGGAAGGATCATTACAGAGTATCATGCCCTCACGGGTAGATCTCCACCCTTGAATAACATACCTTTGTTGCTTTGGCAGGCCCCATTTCCAGCGGCTTCGGCTGCTGAGTGCCTGCCAGAGGACCACAACTCTTGTTTTTAGTGATGTCTGAGTACTATATAATAGTTAAAACTTTCAACAACGGATCTCTTGGTTCTGGCATCGATGAAGAACGCAGCGAAATGCGATAA
>SH008915.07FU_KC007311_reps_singleton Kambitch.2012.1_22356
AAGTCGTAACAAGGTCTCCGTTGGTGAACCAGCGGAGGGATCATTACAGAGTCTCCGAACTCCAAACCTTTGTGAACATACCACCGTTGCTTCGGCGGGACCCCCCGGGGCGGGCAGTGCTGCACGGCACGCCCCGGGCGCCCGCCGAGGGCCCCAAACCATCTTCTCCATAGTGGACTCTTCAGAGTTTGATATACAATCAATCAAAACTTTCAGCAACGGATCTCTTGGCTCTGGCATCGATGAAGAACGCAGCAAAATGCGATAAGTAAT
>SH009124.07FU_JX907822_reps_singleton Flux.Tower.CT.2013.SW_273818
AAGTCGTAACAAGGTTTCCGTAGGTGAACCTGCGGAAGGATCATTAACGATTTGAAGGATTGTCAAGTGCTGGTCTTTAGGGACATGTGCACGGGCATTTCCTACTCATCCATTTTACCCCTGTGAACTTTTAGTAGGGCTTTGCGAAAGTGAAGCTCTATGTTTTTTTACACACCCCAATGTATGTCATTAGAATGTCATGTATCTAGTATGCTCGCGAGAGCAGAAAGAAACAAAATACAACTTTCAACAACGGATCTCTTGGCTCTCCCA
>SH009227.07FU_KC965510_reps_singleton PCFS.NT.2014.3_104587
AAGTCGTAACAAGGTTTCCGTAGGTGAACCTGCGGAAGGATCATTAAAAAAGGATGCATCTCGCGTGCATAACTCCTCTCAGCAGGCAGGTAAAACTGTCAGCTTGACTGAGTCCTTAACCCTTTGTGAACTTTATATCTTATGCTTCGGCAGCGCGCCCCTTCCAGGGTTGGTAAGGCTGCCGATAGCCCATTTAAACTATTTTATTTAAATCGTGAAGTCTGATTACTGTTAAATTTAAACAAGTTAAAACTTTCAGCAACGGATCTCTTGGTTCTCGCATCGA
>SH010294.07FU_JX043195_reps_singleton PCFS.Grass.2012.3_98060
AAGTCGTAACAAGGTTTCCGTAGGTGAACCTGCGGAAGGATCATTAAAATATGAAGGGCCCCCGAAGGTCTATCTAAAAACCCCTGTGAAAACCTTTGTTGCTTCGGCAGCGCCTCCCTCCGCCTCACGGCAGGGAGAGGGTCAGCCTGCCGGCGGCACGTTTAAAAAACCCTTCATGCAAAGTAGCATTTTAAAACGTCTGAGAGCGCAGTCGAATGACACTTAAAACTTTCAACAACGGATCTCTTGGTTCCCGCATCGATGAAGAACGCAGCGAAACGCGATAGTTAATGTGAA
>SH010491.07FU_KF800353_reps_singleton PCFS.Grass.2013.4_151999
AAGTCGTAACAAGGTCTCCGTTGGTGAACCAGCGGAGGGATCATTAGCGAGTTCTAAACTCCCAACCCTCGTGGACATACCTATGTTGCTTCGGCGGGGCGCCCTGAACGGGGCGCGGCCCTCTCGGGGGCACCCGCCGGTGGCACGCACACAAACTCTGCCTTCTGAAGAATTCTGAGTAGGCTATAAATAAGTCAAAACTTTCAGCAACGGATCTCTTGGTTCTGGCATCGATGAAGAACGCAGCGAAATGCGATAAGTAATGTGAATTGCA
>SH010583.07FU_AF193389_reps_singleton PCFS.CT.2014.1_112909
AAGTCGTAACAAGGTTTCCGTAGGTGAACCTGCGGAAGGATCATTATCGAAAGCTGTAGGCGTTGGTTGTGCTGGCTCTCCGGAGTAATGTGCACGCCCGTCTCACTCTCACCTTCATTCAACTGTGCACTTTTGACGGATGGGATATCTTTCCGCTTCTCAGAAGCGGGTTTGGGGGTCAAGCGTTCACTCGCGTTTTCCCCTGCTTTCCCATCCGTAACCCCCCACACACACTTTAAAAAAATTACCTAGAATGTCTGATTTGATCCTCAGGATCTTTAAT
>SH011165.07FU_EU520518_reps_singleton Cook.NT.2014.1_415273
AAGTCGTAACAAGGTAACCGTAGGTGAACCTGCGGTTGGATCATTAAAAAAGTTTGGTTTAAACAAACCGACACCTTCTGTGCACCTTTATCTGTCTTTGGTAAGTCGAGCTTCTGATTGGAGGGCAACCTCCGGATCCGAACTACCCTTGATCATATCTTGGGTTGGCTTGCCAAACATGTCAACAAACTTATATTCCTTTTGATTTTGTATGTGTTAATCACTTTGATTAATTAAACTTAATAACTTTTGACAACGGATCTCTTGGCTCTCGCAACGATGAAGAACGCAGCGAAA
>SH011282.07FU_KC965268_reps_singleton Kambitch.NT.2014.4_6145
AAGTCGTAACAAGGTCTCCGTTGGTGAACCAGCGGAGGGATCATTAAAAGAAGCCGAAAGGCTACTTACAACCATCGTGAACTCGTCCAAGTTGCTTCGGCGGCGCGGAGCCCCTAGGGGCGCCGCAGCCCGGCCTCTCCGGAGGCGCGGGGCAACCGCCGGAGGTACAAAACTCTTCTGTATTATAGTGACACTTCTGATTAAACAAACAAATAAGTTAAAACTTTCAACAACGGATCTCTTGGTTCTGGCATCGATGAAGAACGCAGCGAAATGCGATAAGTAATGTGAA
>SH012659.07FU_EU685999_reps_singleton Clark.CT.2014.2_78367
AAGTCGTAACAAGGTCTCCGTTGGTGAACCAGCGGAGGGATCATTACAGAGTTGCAAAACTCCCAACCATTGTAAACCTTACCGTTACCGTTGCTTCGGCGGGTGGCTCCCCTAGGGGATGCCGCGCCCTCCCTTCGGGGTCGGCACCCCGCCAGAGGTACACTAAACTCTCGTATCCATTGGCATCTCTGAGTAACTTATAAAATAAGTCAAAACTTTCAACAACGGATCTCTTGGTTCTGGCATCGATGAAGAACGCAGCGAAATGCGATAAGTAATGTGAATTG
>SH012663.07FU_AY515360_reps_singleton Kambitch.NT.2014.4_2889
AAGTCGTAACAAGGTCTCCGTTGGTGAACCAGCGGAGGGATCATTACAGAGTTGTGAAACTCTCACCATTGCAAACCTTACCTTTACCGTTGCTTCGGTGGGTGGCACCCTTCCGGGCGCCACGCTCTCCCTTCGGGGTAGGCAGCCCACCAGAGGTACACTAAACTCTCGTATTAATTGGCATCTCTGAGTAACTTATAAAATAAGTCAAAACTTTCAACAACGGATCTCTTGGTTCTGGCATCGATGAAGAACGCAGCGAAATGCGATAAGTAATGTGAATT
>SH012759.07FU_U51968_reps_singleton Clark.CT.2014.1_513090
AAGTCGTAACAAGGTTTCCGTAGGTGAACCTGCGGAAGGATCATTACCAAAACTTAGCTGTCTGGCCGCGAGGCCGTGACGCTTCAACCCTCTGTGAACCAAAAAACCTTTCGCTTCGGCAGCCGCCCGGTCGCTAACCCGACCGGCGTGTCAGCCTGCCGGCAGCACCAAACAAAAAACTTGCTTTGAAAACTATGTCTGATAACCAAATTTTCGAATGAAAATTAAAACTTTCAACAACGGATCTCTTGGTTCCCGCATCGATGAAGAACGCAGCGAAACGCGATAGTTAAT
>SH013008.07FU_KF296819_reps_singleton Kambitch.NT.2014.4_6102
AAGTCGTAACAAGGTTTCCGTAGGTGAACCTGCGGAAGGATCATTAAAAGGTTTATCTGGGGGTGGGTAAAACCCCCCTGGAAAACTCCACCCTTGTATATTATTACTTGTTGCTTTGGTGGGCCGCGAGATTGCCTAGCGATTGAGCACCGGCTTCGGCTGGAGAGCGCCTGCCAGAGGACCAAACTCTGTTATTTATGTCGTCTGATTACTATTTAATAGTTAAAACTTTCAACAACGGATCTCTTGGTTCTGGCATCGATGAAGAACGCAGCGAAATGCGATAAGTAAT
>SH013077.07FU_KF367499_reps_singleton PCFS.NT.2012.1_14174
AAGTCGTAACAAGGTCTCCGTTGGTGAACCAGCGGAGGGATCATTACCGAGTTCCATCTCGACAACCCTTTGTGAACCAAAACTATTGTTGCTTCGGCGGCGCGGAACGCCTCTCGCAGGCGCGCCGCGCCCGCCGGTAACCCCAGAATCTCTGTTCGAACCCGACGTTACTTCTGAGTGTTCTAAGCGAACTGTTAAAACTTTCAACAACGGATCTCTTGGCTCTAGCATCGATGAAGAACGCAGCGAAACGCGATAAGTAGTGTGAATTGCAGAATTCA
>SH013600.07FU_AM262386_reps_singleton PCFS.CT.2012.2_439008
AAGTCGTAACAAGGTTTCCGTAGGTGAACCTGCGGAAGGATCATTAATGAAAAATAGGACGTTCTTTTTAGAAGTCCGACCCTTCATTTACTTTACACTGTGCACACACTTCTTTTTCACCCATTTTTAAACACTATAGTATAAGAATGTACCAGTCTCTTAATTGAGCATAAATATAAAATAAAACTTTCAGCAACGGATCTCTTGGCTCTCGCATCGATGAAGAACGCAGCGAATTGCGATAAGTAATGTGAATTGCAGAATTCAGTGAATCATCGAA
>SH013970.07FU_JX489795_reps_singleton Flux.Tower.NT.2013.SE_483984
AAGTCGTAACAAGGTCTCCGTTGGTGAACCAGCGGAGGGATCATTACAGAGTTGCAAAACTCCCTAAACCATTGTGAACGTTACCTTCAAACCGTTGCTTCGGCGGGCGGCCCGGGTCCGCCCGGTGCCCTCTGGCCCCCTAGCGGGGCGCCCGCCGGAGGAAAACCCAACTCTTGATTATTATGGCCTCTCTGAGTCTTCTGTACTGAATAAGTCAAAACTTTCAACAACGGATCTCTTGGTTCTGGCATCGATGAAGAACGCAGCGAAATGCGATAAGTAATGTGAATTG
>SH014478.07FU_JX489804_reps_singleton Kambitch.NT.2014.1_48154
AAGTCGTAACAAGGTTTCCGTAGGTGAACCTGCGGAAGGATCATTCATAATAAGTGTTTTATGGCACTTTTTAAAATCCATATCCACCTTGTGTGCAATGTTGAAAATTACCTTTCGAGGTGGTTTTTTTTCTTAATATCAACCAATCTTAATTAATTTGTCTTAATACCTTGAATTTACTTAATTCAAAATACAACTTTCAACAACGGATCTCTTGGCTCTCGCATCGATGAAGAACGCAGCGAAATGCGATACGTAATGTGAATTGCAGAATTCAGTGAAT
>SH015527.07FU_JX043194_reps_singleton PCFS.CT.2012.1_161535
AAGTCGTAACAAGGTTTCCGTAGGTGAACCTGCGGAAGGATCATTACCAAATCTTTGTGTCCTGACTGAAAGGTCTTGACGCTTTAACCCTTTGTGAACTAAATTTCATACGCTTCGGTAGCAAGCTAGCTTGGCGTTATAGCCGATCTAGTTGTTAGCCTGCCGTGAGCACCATTATTTAAAAACTTGTATTTCAATCAATTTGTCTGAATAAACAGATTTTTGAATGAAAATCAAAACTTTCAACAACGGATCTCTTGGTTCTCGCATCGATGAAGAACGCA
>SH015646.07FU_GQ223476_reps_singleton PCFS.Grass.2012.3_96835
AAGTCGTAACAAGGTTTCCGTAGGTGAACCTGCGGAAGGATCATTACCGAGTTAGGGTGCCTAACCCGCGCCCGACCTCCAACCCTTTGTCTACCTGACCTTATGTTGCTTCGGCAGGCCCGCCTGCCCGGACCTCGCGTCTGGGCGGGCCGCCGGGGGTCTCGCGACCCCGGGCCCGTGCCTGTCGATGGCCCACACCAAAACTATTGTTAAAACGTGTCGTCTGAGTTATCTAAACAAATGAAATTAAAACTTTCAACAACGGATCTCTTGGTTCTGGCATCGATGAAGAACGCAGCGAAATG
>SH015648.07FU_JF330177_reps_singleton Kambitch.NT.2014.1_48572
AAGTCGTAACAAGGTTTCCGTAGGTGAACCTGCGGAAGGATCATTACCGAGTTAGGGTGTCTGGACCTCCAGCGCTCGACCTCCCAACCCTTTGTCTACTTAACCATAACGTTGCTTCGGCAGGCCCGCGGACCCCTCTAGTTTCGGCTGGAGGCGACGCCGCCGGGGGTCTCGCGACCCCGGGCCCGCGCCTGTCGATGGCCCAACCACAAACTCTTGTTAAAACGTGTCGTCTGAGTAAAAACAAAAATTAAACCAAAACTTTCAACAACGGATCTCTTGGTTCTGGCATCGATGAAGAACGCAGCGAAA
>SH015777.07FU_JF289155_reps_singleton Clark.CT.2014.3_402532
AAGTCGTAACAAGGTTTCCGTAGGTGAACCTGCGGAAGGATCATTATCGAGTTTTTGAACGGGTTGTCGCTGGCCTTCTTGTAGGGCAATGTGCACGCCTGGTCTCATCCACTCTCTCAACCCCTGTGCACTATTTGTAAGAATGAAGGCGAAAGTCTAAGTTCTTATGTTTTACTACAAACGCTTCAGTTTTAGAATGTTTACTTGTGTATAACACAAATATACAACTTTCAGCAACGGATCTCTTGGCTCTCGCATCGATGAAGAACGCAG
>SH015827.07FU_HM136616_reps_singleton PCFS.Grass.2012.3_97092
AAGTCGTAACAAGGTTTCCGTAGGTGAACCTGCGGAAGGATCATTACTGAGTTCATGCCCTAACGGGTAGATCTCCCACCCTTGAATTTATAAACCTTTGTTGCTTTGGCGGGCCGCTTCGGCTACCGGCTTCGGCTGGTGAGTGCCCGCCAGAGAACCCAAAACTCTGAATTTACAGTGTCGTCTGAGTACTATAAAATAGTTAAAACTTTCAACAACGGATCTCTTGGTTCTGGCATCGATGAAGAACGCAGCGAAATGCGATAAGTAATGTGAATTGCAGAA
>SH015840.07FU_AM901809_reps_singleton PCFS.Grass.2013.1_477417
AAGTCGTAACAAGGTTTCCGTAGGTGAACCTGCGGAAGGATCATTACAGAGTTCATGCCCTAACGGGTAGATCTCCCACCCTTGAATACATACCTTTGTTGCTTTGGCGGGTCGCATCGTCCACCGGCTTCGGCTGGTGAGTGCCCGCCAGAGAACCCTAAACTCTGAATTAAAGTGTCGTCTGAGTACTATATAATAGTTAAAACTTTCAACAACGGATCTCTTGGTTTTGGCATCGATGAAGAACGCAGCGAAATGCGATAAGTAATGTGAATTGCA
>SH015852.07FU_KC965114_reps_singleton Kambitch.2012.10_32537
AAGTCGTAACAAGGTTTCCGTAGGTGAACCTGCGGAAGGATCATTACAGAGTTCATGCCCTTACGGGTAGATCTCCCACCCTTGAATATAATACCTTTGTTGCTTTGGCGGGTCGCATCGTCCACCGGCTTCGGCTGGTGAGTGCCCGCCAGAGAACCCTAAACTCTGAATTAACATGTCGTCTGAGTACTATACAATAGTTAAAACTTTCAACAACGGATCTCTTGGTTCTGGCATCGATGAAGAACGCAGCGAAATGCGATAAGTAATGTGAA
>SH015854.07FU_KF297145_reps_singleton PCFS.Grass.2013.4_150971
AAGTCGTAACAAGGTTTCCGTAGGTGAACCTGCGGAAGGATCATTACAGAGTTTATGCCCTTACGGGTAGACCTCCCACCCTTGAATTATATAACTTTGTTGCTTTGGCAGCCCTCACCGGCTGCCAGAGAATAAACCAAACACTTTTTAATATATCGTCTGAGTACTATAAAATAGTTAAAACTTTCAACAACGGATCTCTTGGTTCTGGCATCGATGAAGAACGCAGCGAAATGCGATAAGTAATGTGAATTGCAGAATTCAGTGAATCATCGAAT
>SH015859.07FU_KF297030_reps_singleton Kambitch.NT.2014.3_491488
AAGTCGTAACAAGGTTTCCGTAGGTGAACCTGCGGAAGGATCATTACAGAGTTCATGCCCTCACGGGTAGACCTCCCACCCTTGAATTATACAACTTGTTGCTTTGGCAGCCCTCACCGGCGGCCAAAGGATAAATCAAACTCTTTTTAATATATCGTCTGAGTACTATAAAGTAGTTAAAACTTTCAACAACGGATCTCTTGGTTCTGGCATCGATGAAGAACGCAGCGAAATGCGATAAGTAATGTGAATTGCAGAATTCAGTGAATCATCGAA
>SH016001.07FU_HE605240_reps_singleton PCFS.NT.2014.2_92480
AAGTCGTAACAAGGTTTTCGTAGGTGAACCTGCGGAAGGATCATTAGTGAATTTATGGGAGTCCCTCTTAACCGGAGAAGGCCCAATCCACTATCTTTTTAAACCCTAGTGCATTTGTCCCTTTTTTACCAAACCCTTTTGCATTCGAAAAGGTTGTCGTGTGTTGATACATTTGATAAATGAAAGAAAAACTTTCAGCAATGGATCTCTTGGCTCTCGCATCGATGAAGAACGCAGCAAAGCGCGAAATGTAATGTGAATTGCAGAATTCAGTGAATCAT
>SH016050.07FU_KC965463_reps_singleton PCFS.Grass.2013.3_551990
AAGTCGTAACAAGGTTTCCGTAGGTGAACCTGCGGAAGGATCATTACAGCGTACCCTGCCCTTTACGGGTAGATCGCCACCCTTGTATATTATATATTGTTGCTTTGGCAGGCCGCCTTCGGGCACCGGCTTCGGCTGGACCGTGCCCGCCAGAGAAAACCAAACTCTGAATGTTAGTGTCGTCTGAGTACTATTTAATAGTTAAAACTTTCAACAACGGATCTCTTGGTTCTGGCATCGATGAAGAACGCAGCGAAATGCGATAAGTAATGTGAATTGCA
>SH016138.07FU_JX860441_reps_singleton Flux.Tower.CT.2013.NW_204446
AAGTCGTAACAAGGTCTCCGTTGGTGAACCAGCGGAGGGATCATTACTGGAATCGCAAGATCCCACAACCCTGTGAACCTACCGAAACGTTGCCTCGGCGGGTGTCCGGCCTCGCGCCGGGCGCTGTGCCCGCCGGTGGCCCCTTACTCTGTCTCTGCAGCGTAGCATCTCCGAGCAATACATAAACAAGTCAAAACTTTCAACAACGGATCTCTTGGCTCTAGCATCGATGAAGAACGCAGCGAAATGCGATAAGTAATGCGAATT
>SH016176.07FU_JQ247333_reps_singleton PCFS.Grass.2012.2_587204
AAGTCGTAACAAGGTTTCCGTAGGTGAACCTGCGGAAGGATCATTACCGCGCCCGTGGGGGGCTGGCACGCCCGGCCTCCCCACCCGGCCACCCTTGTCTATCTGTACCTGTTGCTTCGGCGGGCCCGCAGCGATGCCGCCGGGGGTTCGCCCCTGGCCCGCGCCCGCCGAAGACACCGAACTTCTAGTTAAGATTGGCGTCTGAGCGTTTTAACTAAAATCGTTAAAACTTTCAACAACAGATCTCTTGGTTCCGACATCGATGAAGAACGCAGCGAAATGCGATAAGTAATGTGAATT
>SH016829.07FU_KC965536_reps_singleton PCFS.Grass.2012.2_587896
AAGTCGTAACAAGGTTTCCGTAGGTGAACCTGCGGAAGGATCATTAACAAATCAGTTATATGGCGAAAGCCATATATATTCACCCCAAGCCTGGGATTGTACTTGTACAGGACCGGCTTTGGTTGGGCTGCATCCCTTGTGGATGTAGCTCCGGCAAGTACGCTTCGGTGTACTAGCCACATAGACGCTTGTATGTTTGACAGAGTTATAATTGCTTAAAAAAATCAACTTTTAACAATGGATCTCTTGGCTCTTGCAACGATGAAGAACGCA
>SH016848.07FU_GU053951_reps_singleton PCFS.NT.2012.3_143846
AAGTCGTAACAAGGTTTCCGTAGGTGAACCTGCGGAAGGATCATTAACGCATCTCTGGCGGCGAGGGTGCGCCCAGCTCCGGACCGAAAGGCCGTGCAGCGGGCTATCCCGGACCGCTAAACCTTTGCAAACCCACTGTGCACTTTTGTCGGCAGAGGGGCCTTTGCGGGCCCTGAGCCGGATCACAAACACTTTGTTAAACGAATGCAAGCGGACATTGAGCCGTCTAAACTTTAACAACTTTCAACAACGGATCTCTTGGCTCTCGCATCGATGAAGAACG
>SH016853.07FU_EU754974_reps_singleton PCFS.NT.2012.1_13053
AAGTCGTAACAAGGTCTCCGTAGGTGAACCTGCGGAGGGATCATTACCGAGTGAGGGCCTCCGGCCCGACCTCCAACCCTTTGTTGACCAACACTTGTTGCCTCGGGGGCGACCCGGACGCCGACGCGTCGGCCGTCGGGCACCCCGGTGGACCACTCCAACTCTGTATCTGTACGTCGGAGTACTTGATGAATCAATCAAAACTTTCAACAACGGATCTCTTGGTTCTGGCATCGATGAAGAACGCAGCGAAATGCGATAAGTAATGTGAATTGCAGAATTCA
>SH017056.07FU_FJ197954_reps_singleton Kambitch.2012.7_612445
AAGTCGTAACAAGGTTTCCGTAGGTGAACCTGCGGAAGGATCATTATCGAGTTTTGAAGTGGGTCTTGTGAGCTGGCTTTTCGCGAAGCACTGTGCTCGGGCCCCGCTCCAATCCACTCAACCCCTGTGCACTTTCGGGGTTGCGGGTCCTTTGTAGTGAAGGCCCGTGGCTTCGTCTCTTATCACAAACCATATGTATTATTGTTTTGTAGAACGTGGATGCCTGCAAAGGCGGAAACTCAATACAACTTTCAACAACGGATCTCTTGGCTCTCGCA
>SH017738.07FU_EU516717_reps_singleton Cook.NT.2014.1_413070
AAGTCGTAACAAGGTTTCCGTAGGTGAACCTGCGGAAGGATCATTATCGAGTGTCGGATCGCAAGATCTACCTCCCACCCATTGTTTATTGACCTGTTGCTTCGGCAGGACGTTCTTTTTGGACCGTCGGCTTTTTGCGGGCGAGTTCCTGCCGAAGGATACAAACTCTTACCTATAGTCTGAGAAAATATTAAAAAATCAAAACTTTCAACAACGGATCTCTTGGTTCTGGCATCGATGAAGAACGCAGCGAAATGCGATAAGTAATGTGAATTGCAGAATTTA
>SH017952.07FU_EU030357_reps_singleton Kambitch.2012.1_22462
AAGTCGTAACAAGGTTTCCGTAGGTGAACCTGCGGAAGGATCATTACCGAGTGCGGGCCCTCGCGGCCCAACCTCCCACCCTTGTCTCTATACACCTGTTGCTTTGGCGGGCCCACCGGGGCCACCTGGTCGCCGGGGGACGCACGTCTCCGGGCCCGCGCCCGCCGAAGCGCTCTGTGAACCCTGATGAAGATGGGCTGTCTGAGTACTGTGAAAATTGTCAAAACTTTCAACAATGGATCTCTTGGTTCCGGCATCGATGAAGAACGCAGCGAAATGCGA
>SH018044.07FU_AF504837_reps_singleton PCFS.Grass.2013.3_548903
AAGTCGTAACAAGGTCTCCGTTGGTGAACCAGCGGAGGGATCATTACAGAGTTGCAAAACTCCCAACCATTGTGAATCTACCTCACCGTTGCTTCGGCGGGTGGCCGGGCTATACACCCGGGCCGCGCCGGCCCCCCCTAGCGGGAGCCGGCAACCCGTCAGAAGACCCACAACTCTTAGTCATCATTGGCCTCTCTGAGTAACTTATACAATAAGTCAAAACTTTCAACAACGGATCTCTTGGTTCTGGCATCGATGAAGAACGCAGCGAAATGCGATACGTAA
>SH018057.07FU_AM901818_reps_singleton PCFS.CT.2014.1_113095
AAGTCGTAACAAGGTCTCCGTTGGTGAACCAGCGGAGGGATCATTACAGAGTTGCAAAACTCCCAACCATTGTGAACCTACCTCACCGTTGCTTCGGCGGGTGGCCCTCTCCAGGGCCGCGCCAGCGCCCCCCGGGGGTCTGGCAACCCGTCAGAAGACCGAAACTCTTAGTAACCACTGGCCTCTCTGAGTAACTTATACAATAAGTCAAAACTTTCAACAACGGATCTCTTGGTTCTGGCATCGATGAAGAACGCAGCGAAATGCGATACGTAATGTGAATT
>SH018058.07FU_JX042836_reps_singleton PCFS.CT.2012.3_284983
AAGTCGTAACAAGGTCTCCGTTGGTGAACCAGCGGAGGGATCATTACAGAGTTGCAAAACTCCCAACCATTGTGAACCTACCTCACCGTTGCTTCGGCGGGTGGCCCGCGCCCGGGCCGCGCCGGCCCTCCGGGGCTGGCAACCCGTCAGAAGACTGAACCTCTCCGTCATCATTGGCCTCTCTGAGTAACTTATACAATAAGTCAAAACTTTCAACAACGGATCTCTTGGTTCTGGCATCGATGAAGAACGCAGCGAAATGCGATACGTAATGTGAATT
>SH018785.07FU_KF617672_reps_singleton PCFS.NT.2012.1_13350
AAGTCGTAACAAGGTTTCCGTAGGTGAACCTGCGGAAGGATCATTCTTGTATACCTGGTCGAGCGTAAGCTAGGCCAAACCATGTGTGAATCAGTGTTCTCTTCCCAGCGGAAGGTCTTGCGACCCTGGGCTTATGCCTGGGCGAACTTGAGTGACGGCTGGGGTATTGCCTCGCAAGAGGTGAATCAAGTTAAGTAGCAGGGAACTCAAAAGTAACAAATTACAACTTTTAACGATGGATCTCTTGGCTCTCACACCGATGAAGAACGCAGCAAA
>SH018936.07FU_JF755910_reps_singleton Cook.NT.2014.1_411948
AAGTCGTAACAAGGTCTCCGTTGGTGAACCAGCGGAGGGATCATTACTGAGTGCAAACTCTCCAACCATTGTGTATCTATTTATTTAGAACTTCTCCGGTAGGCAGTCCCAGGGCGGGACTGAGCCTAGGCGTCTGCCCAAGCACCTGCCGAGAAGAACTATTGCTCTTTATTATACTATCTGAGGAACTAAAAAAAATATCAAAATTTTCAATTGTGGATCTCTTGGTTCTGGCATCGATGAAGAACGCAGCGAAATGCGATAAGTAAT
>SH018937.07FU_JF519062_reps_singleton Kambitch.NT.2014.4_3919
AAGTCGTAACAAGGTCTCCGTTGGTGAACCAGCGGAGGGATCATTACTGAGTGCAAACTCTCCAACCATTGTTTATCTACCTATTTTTTGCTTCTCCGGCAGGCGGTTCCAGGGAGGGACCGAGCCTATGGCCTTAGCCTAAGCACCTGCCGAAGGGGTACCAACTGCTCTATATTATACTGTCTGAGAAAACAAAAAAATATTAAAATTTTCAATTGTGGATCTCTTGGTTCTGGCATCGATGAAGAACGCAGCGAAATGCGATAAGTAATGTGAATT
>SH019023.07FU_EU379232_reps_singleton Cook.NT.2014.2_468078
AAGTCGTAACAAGGTAACCGTAGGTGAACCTGCGGTTGGATCATTAACAAATTATTTTAGGCCCCCGGCTGTCCCACAAAGGCGAAGGGGAACACCTAAACATTTGTGTGCACCATATCTGTTTTTGGCAGTTCGAGTGTCCTGAGTTTGCGTAACTGCCTCAGGTACCTACCAAGGCTAACCCCTGTGGGTATGCCGAGGTTGGGCTGCCGCCATTTTTGAACTAACTTTTTGTTTTTTATTGCCTGAAAGTGTTTGATCTTCACAGATTAAATTTAAATACAACTTTTGACAACGGATCTCTTGG
>SH019174.07FU_JF908572_reps_singleton Kambitch.NT.2013.3_240160
AAGTCGTAACAAGGTCTCCGTAGGTGAACCTGCGGAGGGATCATTACAGAGAACATCGCCCGCAAGGGTGACTCTCCAACCCTATGTTAATTATACCTTTGTTGCTTTGGCGAGCCGCTTCGGCCACCGGCTCACGCTGGTGAGTGCTCGCCAGAGGACCCTAAACTCTGTTTATACATGTCGTCTGAGTACTATATAATAGTTAAAACTTTCAACAACGGATCTCTTGGTTCTGGCATCGATGAAGAACGCAGCGAAATGCGATAAGTAA
>SH019299.07FU_KF800184_reps_singleton Flux.Tower.CT.2013.SE_572435
AAGTCGTAACAAGGTCTCCGTTGGTGAACCAGCGGAGGGATCATTACCGAGTTTCCAACTCACAACCCACTGTGAACATACCTACGTTGCTTCGGCGGCTGCCCGGCTCCGGCCGGCGCCGCCGGGGACCCTAAACTCTCTGTTTTCCAATGTGGTTACCTCTGAGAAATCTTGAAAATAAATCAAAACCTTCAACAACGGATCTCTTGGCTCTGGCATCGATGAAGAACGCAGCGAAATGCGAAAAGTAATGTGAATTGCAGAATTCAGTGAATCA
>SH019512.07FU_GU174344_reps_singleton PCFS.NT.2012.1_14593
AAGTCGTAACAAGGTCTCCGTAGGTGAACCTGCGGAGGGATCATTACCGAGTTCATGCCCTCTAGGGTAGATCTCCCACCCTATGTTATCATTACCTTTGTTGCTTTGGCGGGCCGCTCGGCACCTGCCCGGCTACCGGCTTCCCGCTGGTAAGCGCCCGCCAGAGGACCCCAAACTCTGAATTGTTAGTGTCGTCTGAGTACTATGTAATAGTTAAAACTTTCAACAACGGATCTCTTGGTTCTGGCATCGATGAAGAACGCAGCGAAATGCGATAAGTAA
>SH019567.07FU_HQ895806_reps_singleton PCFS.Grass.2013.4_152047
AAGTCGTAACAAGGTTTCCGTAGGTGAACCTGCGGAAGGATCATTAAAAGAACGGGGAGGCGTGCACTCGGTTTCTCTTGGAATCGGGACGCGCTTCCTTTTAGTATCCAAATTCATTATTTTTTGTTGTTTCGGAATCCGGCGATTACATGCTCGATTCCAAATGGAATATAAACAAAACTTTCAACAATGGATCTCTTGGCTCTTGCATCGATGAAGAACGCAGTGAAGTGCGATATGTAGTGTGAATTGCAGAATTCCGTGAATCATCGAAT
>SH019625.07FU_HF680227_reps_singleton PCFS.NT.2014.1_363291
AAGTCGTAACAAGGTCTCCGTTGGTGAACCAGCGGAGGGATCATTACAGAGTCTACGCACTCCCAAACCTTTGTGAACATACCTACGTTGCTTCGGCGGTCGTGCCTGGAGCGCCCCCGTGGCGTTCCCGGGTCCGCCGCCGAGGACCTATATTCTTGAATTTATAACGGATTTCTGAGTAACAAAACAAAATAAATAAAAACTTTCAGCAACGGATCTCTTGGCTCTGGCATCGATGAAGAACGCAGCGAAATGCGATAAGTAATGTGAATTGCAGAATT
>SH019855.07FU_EU726289_reps_singleton Kambitch.NT.2013.3_241445
AAGTCGTAACAAGGTTTCCGTAGGTGAACCTGCGGAAGGATCATTATAGAGTTCGTGCCCTCACGGGTAGACCTCCCACCCTTGATATCTATTCTCTTGTTGCTTTGGCGGGACGCTTCTTGCCACGCGCCCCGGCGCGTGAGTGCCCGCCAGAGACCCAACCAACTCTTGTTTATGTGTCGTCTGAGTACTATATAATAGTTAAAACTTTCAACAACGGATCTCTTGGTTCTGGCATCGATGAAGAACGCAGCGAAATGCGATAAGTAATGTGAA
>SH019888.07FU_KF274117_reps_singleton Kambitch.CT.2013.2_165055
AAGTCGTAACAAGGTTTCCGTAGGTGAACCTGCGGAAGGATCATTACCGAGTTCATGCCCTCACGGGTAGATCTCCCACCCTTTGTATACCTTACCTTTGTTGCTTTGGCGGGCCGCCTAGCTACTGGCTTCGGCTGGTAAGTGCCCGCCGGAGAACCCCAAACCCAAACCATTTATAGTGTCGTCTGAGTAAAATTTTAATATTTAAAACTTTCAACAACGGATCTCTTGGCTCTGGCATCGATGAAGAACGCAGCGAAATGCGATAAGTAATGTGAATTGCAGAATTCAGT
>SH020036.07FU_KF060213_reps_singleton PCFS.CT.2012.2_437003
AAGTCGTAACAAGGTCTCCGTTGGTGAACCAGCGGAGGGATCATTACCGAGTTATACAACTCATCAACCCTGTGAACATACCTAAAACGTTGCTTCGGCGGGAACAGACGGCCCTGTAACAACGGGCCGCCCCCGCCAGAGGACCCCTAACTCTGTCTTTATAATGTTTTTCTGAGTAAACAAGCAAATAAATTAAAACTTTCAACAACGGATCTCTTGGCTCTGGCATCGATGAAGAACGCAGCGAAATGCGATAAGTAATGTGAATTGCAGAATTCAGTGAATCA
>SH020299.07FU_KF742601_reps_singleton Kambitch.NT.2013.5_261607
AAGTCGTAACAAGGTTTCCGTAGGTGAACCTGCGGAAGGATCATTACCGAGTTCATGCCCTTCGGGGTAGATCTCCCACCCTTTGTATACCATACCTCTGTTGCTTTGGCGGGCCGCCTAGCTACTGGCTTCGGCTGGTAAGTGCCCGCCAGAGGACCCAAAACCCTGAATATTAGTGTCGTCTGAGTAAAAAGTTTAATATTTAAAACTTTCAACAACGGATCTCTTGGCTCTGGCATCGATGAAGAACGCAGCGAAATGCGATAAGTAATGTGAATTGCA
>SH020300.07FU_KC966090_reps_singleton Kambitch.NT.2014.1_44275
AAGTCGTAACAAGGTTTCCGTAGGTGAACCTGCGGAAGGATCATTACCGAGTTCATGCCCTTCGGGGTAGATCTCCCACCCTTTGTATACTATACCTCTGTTGCTTTGGCGGGCCGCCTAGCTACTGGCTTCGGCTGGTAAGTGCCCGCCAGAGGACCCAAAACCCTGAATATTAGTGTCGTCTGAGTAAAAAGTTTAATATTTAAAACTTTCAACAACGGATCTCTTGGCTCTGGCATCGATGAAGAACGCAGCGAAATGCGATAAGTAATGTGAATTGCA
>SH020301.07FU_KC965366_reps_singleton Kambitch.CT.2014.3_583188
AAGTCGTAACAAGGTTTCCGTAGGTGAACCTACGGAAGGATCATTACCGAGTTCATGCCCTTCGGGGTAGATCTCCCACCCTTTGTATACTATACCTTTGTTGCTTTGGCGGGCCGCCTAGCTACTGGCTTTCGGCTGGTAAGTGCCCGCCAGAGGACCCAAAACCCTGAATATTAGTGTCGTCTGAGTAAAAAGTTTATATTTAAAACTTTCAACAACGGATCTCTTGGCTCTGGCACCGATGAAGAACGCAGCGAAATGCGATAAGTAATGTGAATTGCAGAATTCA
>SH020302.07FU_FJ237057_reps_singleton PCFS.CT.2013.4_627858
AAGTCGTAACAAGGTTTCCGTAGGTGAACCTGCGGAAGGATCATTACCGAGTTCATGCCCTCACGGGTAGATCTCCCACCCTTTGTATACCTTACCTTTGTTGCTTTAGCGGGCCGCCTAGCTACTGGCTTCGGCTGGTAAGTGCCCGCCAGAGGACCCAAAACCCTGATTATTAGTGTCGTCTGAGTAAAATTTTAATATTTAAAACTTTCAACAACGGATCTCTTGGCTCTGGCATCGATGAAGAACGCAGCGAAATGCGATAAGTAATGTGAATTGCAGAATT
>SH020319.07FU_JF439181_reps_singleton PCFS.Grass.2012.3_97915
AAGTCGTAACAAGGTTTCCGTAGGTGAACCTGCGGAAGGATCATTACTGATTTGGCGGACCGAGCGTCAGCGAGGTCTCGCGATCACTTGTATTTAAAACCCACACTTTGAATGTAATATGTATATTTTTGTATTTTTTAATAATAAAAGATCACTTTCAACAACGGATCTCTTGGCTCTCGCATCGATGAAGAACGTAGCGAAGTGCGATAAGTAATGTGAATTGCAGAATTCCGTGAATCATCGAATCTTTGAACGCAAATTGCACT
>SH020482.07FU_KC457198_reps_singleton PCFS.Grass.2014.2_353664
AAGTCGTAACAAGGTTTCCGTAGGTGAACCTGCGGAAGGATCATTAAAGAATTTAAAGAGTGCACTTCATTGTGGCTCGACATTTTCTACCATTCACCCTAGTGCACTGTAATACCTTTTTTATTATACTCTACAAAGTTATCGAATGTAACACTTTTTTATAAAGAAATAAAACTTTTAACAACGGATCTCTTGGCTCTCGCAACGATGAAGAACGCAGCGAAATGCGATAAGTAATGTGAATTGCAGAATTCAGTGAATCATCGAATCTTTGAACGCA
>SH020484.07FU_KF297051_reps_singleton PCFS.NT.2012.5_593468
AAGTCGTAACAAGGTTTCCGTAGGTGAACCTGCGGAAGGATCATTAAAGAATTTAAAGAGTGCACTTAATTGTGGCTCGACATTTTCTACCATTCACCCTAGTGCACTGTAATACTTTTTTTATTAGACTCTACAAAGTTATTGAATGTAACACTTTTTTTATAAAGAAATAAAACTTTTAACAACGGATCTCTTGGCTCTCGCAACGATGAAGAACGCAGCGAAATGCGATAAGTAATGTGAATTGCAGAATTCAGTGAATCATCGAATCTTTGAACGCA
>SH021128.07FU_EF434063_reps_singleton Clark.CT.2014.4_226898
AAGTCGTAACAAGGTCTCCGTTGGTGAACCAGCGGAGGGATCATTACCGAGTTTACAACTCCCAAACCCATGTGAACCTTACCTATCGTTGCTTCGGCGGATCGCCCCGGCGCCTCTGTGCCCGGAGTCAGGCGCCCGCCGGAGGCCCAAACTCTTGCTTTACCTATGGTATTATCTGAGTGGCGTAAGCAAATGAATCAAAACTTTCAACAACGGATCTCTTGGTTCTGGCATCGATGAAGAACGCAGCGAAATGCGATAAGTAATGTGAATT
>SH021231.07FU_GU566290_reps_singleton PCFS.Grass.2013.3_553308
AAGTCGTAACAAGGTCTCCGTTGGTGAACCAGCGGAGGGATCATTACCGAGTTGCAAAACTCCCAAACCACTGTGAACCTTACCTATCGTTGCTTCGGCGGACCCGCCCCGGCGCTCTCGCGACCGGAACCAGGCGACCGCCGGGGGAAAAACCAAACCTTTGTAACCATGTGGATTATCTGAGTGGCGAAAGCACAAATACAATCAAAACTTTCAACAACGGATCTCTTGGCTCTGGCATCGATGAAGAACGCAGCGAAATGCGATAAGTAATGTGAATTGCAGAA
>SH021632.07FU_KF617730_reps_singleton Kambitch.NT.2014.3_490979
AAGTCGTAACAAGGTTTCCGTAGGTGAACCTGCGGAAGGATCATTACAGTGTTTTCTACCCTGAAAAGGGCTAGAACTCCACCCTTGCATACTATAGTTTGTTGCTTTGGCGGGCCACGCGGCCTGGCCACGCCCCGGCTTCGGCGGGGGAGTGCCCGCCAGAGGACCCCAAACCCTGAATGTTAGTGTCGTCTGAGTACTATATAATAGTTAAAACTTTCAACAACGGATCTCTTGGTTCTGGCATCGATGAAGAACGCAGCGAAATGCGATAAGTAATGTGAATTG
>SH021930.07FU_HE977553_reps_singleton Kambitch.NT.2014.4_6208
AAGTCGTAACAAGGTTTCCGTAGGTGAACCTGCGGAAGGATCATTACCAAAATTTAGCTGCACTGGTTTAGGCTGGTTGCACGCTTCAACCCTTTGTGAACCAAAAACCCTTTACGCTTCGGCAGCTGGTTCTAGCTGTAAGCCTGCCGATGGCACCAATTTAAACCTGACTTTAAAACATTGTCTGAATAAACCATTTTCGAATGAAAATTAAAACTTTCAACAACGGATCTCTTGGTTCTCGCATCGATGAAGAACGCAGCGAAACGCGATAGTTAATGTGAATTGCA
>SH022179.07FU_HM136633_reps_singleton PCFS.Grass.2014.2_351782
AAGTCGTAACAAGGTTTCCGTAGGTGAACCTGCGGAAGGATCATTACCTGGCCTTGGGCCGCTCGCGGGAGCTCGTCGCTTGCGACGGTGCTCTCGGGGGTGCTTAGCCCTTGATCATTACCTTGATTATACGCACCTTCGTTGTTCCCTCGGCAGTTCGCTGCCGCCAGGGACCCGTAAACCCTTTTGTATAAGCATCAAACTTCTGAAAACAACTTAATTATTTACAACTTTTAACAATGGATCTCTTGGTTCTGGCATCGATGAAGAACGCAGCGAAATGCGA
>SH022180.07FU_KC966096_reps_singleton PCFS.NT.2013.2_54142
AAGTCGTAACAAGGTTTCCGTAGGTGAACCTGCGGAAGGATCATTACCTGGCCTTGGGCCGCTCACGGGAGCTCGTCGCTTGCGACGGTGCTCTCGAGGGTGCTTAGCCCTTGATCATCACCTTGATTATGCGCACCTTCGTTGTTCCCTCGGCAGTTCGCTGCCGCTAGGGACCCGTAAACCCTTTTGTATAAGCATCAAACCTCTGAAAACAAACTTAATTATTTACAACTTTTAACAATGGATCTCTTGGTTCTGGCATCGATGAAGAACGCAG
>SH022183.07FU_FN394698_reps_singleton PCFS.Grass.2013.1_477561
AAGTCGTAACAAGGTTTCCGTAGGTGAACCTGCGGAAGGATCATTACCTGGCCTTGGGCCGCTCGTGGGGGCTCGTCGCTTGCGGCGGCGCTCCCGGGGGTGCTTAGCCCTTGACCCTTACCTTGATTATGTGCACCTTTTGTTGTTCCCTCGGCAGGTCTCCTGCCGCCGGGAACCCCATAAACCCTTTTTGCATAAGCATCAAACGTCTGAAAACAAAAGTTAAATTATTTACAACTTTCAACAATGGATCTCTTGGTTCTGGCATCGATGAAGAACGCAGCGAAATGCGATAA
>SH022240.07FU_EU442589_reps_singleton Flux.Tower.CT.2013.SW_273958
AAGTCGTAACAAGGTTTCCGTAGGTGAACCTGCGGAGGGATCATTACCGAGTTTACAACTCCCAAACCCCTGTGAACATACCTTAATGTTGCCTCGGCGGATCAGCCCGCGCCCCGTAAAACGGGACGGCCCGCCAGAGGACCCAAACTCTAATGTTTCTTATTGTAACTTCTGAGTAAAACAAACAAATAAATCAAAACTTTCAACAACGGATCTCTTGGTTCTGGCATCGATGAAGAACGCAGCAAAATGCGATAAGTAATGTGAATTGCAGAATTCAGTGAATCAT
>SH022241.07FU_HQ166486_reps_singleton Kambitch.NT.2014.4_3342
AAGTCGTAACAAGGTCTCCGTTGGTGAACCAGCGGAGGGATCATTACCGAGTTTACAACTCCCAAACCCCTGTGAACATACCTTAATGTTGCCTCGGCGGATCAGCCCGCGCCCCGTAAAACGGGACGGCCCGCCAGAGGACCCAAACTCTAATGTTTCTTATTGTAACTTCTGAGTAAAACAAACAAATAAATCAAAACTTTCAACAACGGATCTCTTGGTTCTGGCATCGATGAAGAACGCAGCAAAATGCGATAAGTAATGTGAATTGCAGAATTCAGTGAATCAT
>SH023252.07FU_EU520600_reps_singleton PCFS.Grass.2013.2_116997
AAGTCGTAACAAGGTTTCCGTAGGTGAACCTGCGGAAGGATCATTACCGAGTGGGGGCCCTCTGGGTCCAACCTCCCACCCGTGTTTATCGTACCTTGTTGCTTCGGCGGGCCCGCCGCAAGGCCGCCGGGGGGCTTCCGCCCCCGGGTCCGCGCCCGCCGAAGACACCTGTGAACGCTGTATGAAGATTGCAGTCTGAGCGAAAAGCTAAATCGTTAAAACTTTCAACAACGGATCTCTTGGTTCCGGCATCGATGAAGAACGCAGCGAAATGCGATACGTAATGTGAATTGCA
>SH023253.07FU_JX043088_reps_singleton PCFS.Grass.2012.3_98372
AAGTCGTAACAAGGTTTCCGTAGGTGAACCTGCGGAAGGATCATTACCGAGTGCGGGCCCTCTGGGCCCAACCTCCCACCCGTGTTTCGTTTATTACCTTGTTGCTTCGGCGGGCCCGCCGTTCCGGCCGCCGGGGGGCTTTCACGTCCCCGGGCCCGCGCCCGCCGAAGACACCCCCGAACGCTGCCTGAAGGTTGCAGTCTGAGTGATCATGATAAATTAGTTAAAAACTTTCAACAACGGATCTCTTGGTTCTGGCATCGATGAAGAACGCAGCGAAATGCGATACGTAATGTGAATTG
>SH023478.07FU_KF297135_reps_singleton PCFS.Grass.2014.2_351554
AAGTCGTAACAAGGTTTCCGTAGGTGAACCTGCGGAAGGATCATTAACGAATTCATTAGGAGTTGTGCTGGTTCTTACAAGTGCACGCTCCTTACAATTCCATTCACACCCAATGTGCACTTTAAGAGACGTATCTCCCCCGTTTACGTGCCTTTGTTGGCTCGGGATTTCGTCTATTTAACACACTCTTTATTGTAATAGAATGTCAATTGGCTTAATCGCCTAAAACTTTAAATATAACTTTCAACAACGGATCTCTTGGTTCTCGCATCGATGAAGAACGCAG
>SH024112.07FU_JQ768939_reps_singleton PCFS.Grass.2013.1_478129
AGTCGTAACAAGGTTTCCGTAGGTGAACCTGCGGAAGGATCATTAATAAATGAGCGCAAGCTTTTATATTATTCCATACACCTGTGAACTATTGCCTTCGGGCATTTATCAAACATAATGTAATGAATGTAAACTATTATAACAAAATATAACTTTCAACAACGGATCTCTTGGCTCTCACATCGATGAAGAACGCAGCGAAATGCGATAAGTAATGTGAATTGCAGAATTCAGTGAATCATCGAATCTTTGAACGCAAA
>SH024153.07FU_KC965860_reps_singleton Cook.NT.2014.3_308709
AAGTCATAACAAGGTTTCCGTAGGTGAACCTGCGGAAGGATCATTTTTGATTTGAACCCTTCAACACATTGTGAACCGTGGCTCCGGCCCAAACTTGAATGTAATGAATGTATAAAACACAAACAAAATATAACTTTTAACAACGGATCTCTTGGCTCTCGCATCGATGAAGAACGCAGAGAATTGCGATAAGTAATGTGAATTTCAGAACCGTGAATCATCGAATCTTTGAACGCACCTTGCGCCCTCTGGTATTCCGGAGGGCATGCCT
>SH024175.07FU_JX135079_reps_singleton Clark.CT.2014.4_227468
AAGTCGTAACAAGGTTTCCGTAGGTGAACCTGCGGAAGGATCATTAAAGATTCACGGCTGTGCGCTTCGGCTGCACGTCGTATAAACCTCACACACATCGTGCACAACCTCGGTCGCGGTCTTAATCGACCGCCTCCGCCTTTCACATGCAACAAGCAGTCCAGAATGTAAAAACCATAACAAAATACAACTTTCAACAACGGATCTCTTGGCTCTCGCATCGATGAAGAACGCAGCGGAATGCGATAAGTAATGTGAA
>SH025001.07FU_KF493956_reps_singleton Kambitch.CT.2013.3_217794
AAGTCGTAACAAGGTCTCCGTTGGTGAACCAGCGGAGGGATCATTACAGAGTCTAGCGACTCCCAAACCACTGTTAATCTACCGTACCGTTGCCTCGGCGGGCTGCCTCTGGGAGGGGCCGCAGCTACGCCCGCCGCAGGCCTCAAAACTATACCTATTTTTGTGGCACTTCTGAGCAAACTTCCAAACAATCAAAACTTTCAACAACGGATCTCTTGGTTCTGGCATCGATGAGGAACGCAGCGAAATGCGATAAGTAATGTGAATTGCAGAATT
>SH025139.07FU_DQ979707_reps_singleton Flux.Tower.NT.2013.SE_484123
AAGTCGTAACAAGGTCTCCGTTGGTGAACCAGCGGAGGGATCATTACCGAGTTATACAACTCCCAAACCCATGTGAACTTACCTGTCGTTGCTTCGGCGGACCGCCCCGGGGCCCATCGGCCCCGGACCCACGGCGCCCGCCGGGGGCTCGAAAGACTCTTGTTTTTTTCTACGCAGACTTCTGAGTGGCATTTATTACAAATAAATCAAAACTTTCAACAACGGATCTCTTGGTTCTGGCATCGATGAAGAACGCAGCGAAATGCGATAAGTAGTGTGAATTGCAGAATTCA
>SH025201.07FU_KF934490_reps_singleton PCFS.Grass.2012.1_450099
AAGTCGTAACAAGGTCTCCGTTGGTGAACCAGCGGAGGGATCATTACAGAGTTGCAAAACTCCCTACACCATTGTGAACATACCACTGTTGCCTCGGCGGACCCGCCCCGGGCGCTCCCCCTCGCGGGGCGTGTTCCGGGCTCAGGCGGCCGCCGGGGGCTCCAAACCTCTGTTTTTATAGCGGACTTCTGAGTATCATGAGAAAATAAATCAAAACTTTCAGCAACGGATCTCTTGGCTCTGGCATCGATGAAGAACGCAGCGAAATGCGATAAGTAA
>SH025943.07FU_KF800344_reps_singleton Clark.CT.2014.4_226763
AAGTCGTAACAAGGTTTCCGTAGGTGAACCTGCGGAAGGATCATTACACTCAGTAGTTTACTACTGTAAAGGAGGTTGTTAGTCTGTATAGCGCAAGCTGATGAGCAGCGGGCCTCTTTTATCTACCCTTGTCTTTTGCGTACCCACGTTTCCTCGGCAGGCTTGCCTGCCGATTGGACAAACCTATAACCTTTTTAATTTTCAATCAGCGTCTGAAAAACTTAATAATTACAACTTTCAACAACGGATCTCTTGGTTCTGGCATCGATGAAGAACGCAG
>SH026161.07FU_AY261368_reps_singleton PCFS.Grass.2012.1_453895
AAGTCGTAACAAGGTCTCCGTTGGTGAACCAGCGGAGGGATCATTACCGAGTTTTCAACTCCATACCTTTGTGAACATACCATCGTTGCTTCGGCGGGTTCGCCCCGGGGCTTGCAGCTCTGCTGCCTGCCGCGGAATCAGGCGCCCGCCGAGGGACCCAAACTCTTGTTTTTATATTGGATCTTCTGAGTCTTTATACAAATAAATCAAAACTTTCAGCAACGGATCTCTTGGTTCTGGCATCGATGAAGAACGCAGCGAAATGCGATAAGTAA
>SH026332.07FU_EU480016_reps_singleton Kambitch.NT.2014.5_377982
AAGTCGTAACAAGGTAACCGTAGGTGAACCTGCGGTTGGATCATTAATAAATATAGAAGGTCTTCAAGACCTCTCTAACATTTTGTGAAACGTTTATTGTCTCTGGCGAGGTTACACTCGCCAATTAAACTTTGTATTAAACTTTAGTCTATAAATCATTTTATTAAATTAAAAACAACTTTTAACAACGGATCTCTAGGCTCTCGCAACGATGAAGAACGCAGCGAAATGCGATAAGTAATGTGAATTGCAGAATTCCGTGAATCATTAAATCTTTGAACGCACATTG
>SH026348.07FU_EU812501_reps_singleton Kambitch.NT.2014.2_127224
AAGTCGTAACAAGGTCTCCGTAGGTGAGCCTGCGGAGGGATCATTACAAGAACGCCCGGGCTTCGGCCTGGTTATTCATAACCCTTTGTTGTCCGACTCTGTTGCCTCCGGGGCGACCCTGCCTTCGGGCGGGGGCTCCGGGTGGACACTTCAAACTCTTGCGTAACTTTGCAGTCTGAGTAAACTTAATTAATAAATTAAAACTTTTAACAACGGATCTCTTGGTTCTGGCATCGATGAAGAACGCAGCGAAATGCGATAAGTAATGTGAATTGCAGAATTCAGTGAAT
>SH026358.07FU_FJ820726_reps_singleton Clark.CT.2014.4_228662
AAGTCGTAACAAGGTCTCCGTAGGTGAACCTGCGGAAGGATCATTAAAGAATTGCGGCGAAGGGGCCCAGCGCCCCGGAGCCAACGCGTTCTACCCTGTCTTTTTCATACCCCTACCTCCTCCCCAGCCCTCGGGCTGGGACGGCTACTCTTTAAAAACCTTGCAGTTTACAGTCAATTCAGTTTTTTTATAACAAAATTACAACTTTCAACAATGGATCTCTTGGCTCTGGCATCGATGAAGAACGCAGCGAAATGCGATAAGTAGTGTGAATTGCAGAATTCA
>SH026683.07FU_DQ421243_reps_singleton PCFS.NT.2013.3_188905
AAGTCGTAACAAGGTTTCCGTAGGTGAACCTGCGGAAGGATCATTAACGAGTTAGGGTCTTGTAGGCCCGACCTCCCAACCCTTTGTTTATCGAACCTCTGTTGCTTCGGCGGACCCGTCTCACGACCGCCGGAGGACCGCTGAAAGGCGTCCTCTGGCCAGCGTCCGCCGATAGCCAAACACTTAACATTCTGAATGAATCGTGTCTTCTGTCTAAGTCTATGATTAAATAAAAAGCAAAACTTTCAACAACGGATCTCTTGGTTCTGGCATCGATGAAGAACGCAG
>SH026734.07FU_AY805543_reps_singleton Flux.Tower.NT.2013.NE_519385
AAGTCGTAACAAGGTTTCCGTAGGTGAACCTGCGGAAGGATCATTCACAACAAGTGTTTTATGGCACTTTTTAAACAATCCATATCCACCTTGTGTGCAACGTTTAGAGGGTCTCTCGCTTTTTTAAAGTGTAGAACCCCTCTATATTTACCAACGTCTTTAGTTAACTTGTCTGAACATTTGTTATCACGAATTTACTTAATTCGAAATACAACTTTCAACAACGGATCTCTTGGCTCTCGCATCGATGAAGAACGCAGCGAAATGCGATACGTAATGTGAATTGCA
>SH026848.07FU_KF800481_reps_singleton PCFS.CT.2014.2_387772
AAGTCGTAACAAGGTCTCCGTTGGTGAACCAGCGGAGGGATCATTACTGAGTGTAAAAACTCCCAAACCCATTGTGAACATACCACTGTTGCTTCGGCGGATGCGCCCCGGGCGCGCCCTCACAGGCGTGCCCCGGACCAAGGCGCCCGCCGGGGAACCGAAACTCTTGTTTTCTTACAGAATCTCTGAGTCTGATTATAAATCAAATCAAAACTTCCAACAACGGATCTCTTGGCTCTAGCATCGATGAAGAACGCAGCGAAATGCGATAAGTAATG
>SH026852.07FU_JX042890_reps_singleton Kambitch.NT.2013.1_394933
AAGTCGTAACAAGGTCTCCGTTGGTGAACCAGCGGAGGGATCATTAAAGAGTGTTAAAACTCCCAAACCCACTGTGAACATACCACTGTTGCTTCGGCGGACACGCCCCGGGCGCGCCCTCACAGGCGTGCCCCGGAACCAGGCGCCCGCCGGGGGACCGAAACTCTTGTTTTCCTAGAGGATCTCTGAGTGTGATTATAAAATCAAATCAAAACTTTCAACAACGGATCTCTTGGCTCTGGCATCGATGAAGAACGCAGCGAAATGCGATAAGTAATGCGAATT
>SH026903.07FU_AY354387_reps_singleton PCFS.Grass.2014.4_198371
AAGTCGTAACAAGGTCTCCGTTGGTGAACCAGCGGAGGGATCATTACCGAGTTTACAACTCCCAAACCCCTGTGAACATACCTTACTGTTGCCTCGGCGGATCAGCCCGCTCCCGGTAAAACGGGACGGCCCGCCAGAGGACCCCTAAACTCTGTTTCTATATGTAACTTCTGAGTAAAACCATAAATAAATCAAAACTTTCAACAACGGATCTCTTGGTTCTGGCATCGATGAAGAACGCAGCAAAATGCGATAAGTAATGTGAACTGCAGAATTCAGTGAATCA
>SH027006.07FU_JF495181_reps_singleton Cook.NT.2014.3_306124
AAGTCGTAACAAGGTTTCCGTAGGTGAACCTGCGGAAGGATCATTAATGAAATGCAAGGGCGTTCTTTTTAGAAGCCCGACCCAAATCATTTTCACACTGTGCACTATACTATTTTACACCCATTTTAAACCCATTACAAGTTATAAGAATGTCAACAGTCTCTTAATTGAGCATAAACAAAACAAAACTTTCGACAACGGATCTCTTGGCTCCCACATCGATGAAGAACGCAGCGAAATGCGATACGTAATGTGAATTGCAGAATTCAGTGAAT
>SH027346.07FU_KC965669_reps_singleton Kambitch.2012.3_212292
AAGTCGTAACAAGGTCTCCGTAGGTGAACCTGCGGAGGGATCATTACCGAGTGAAGGGCCTCTGGCCCGGACTCCCAACCCCATGTGACCCGACACTGTTGCCTCGGGGGCGACCCGGCTCTCTGAGTTGGGGCCCCCGGTGGACTGTTCAACGCTGCATCTGTGCGTCCGAGTCAAATGATAAATCAATCAAAACTTTCAACAACGGATCTCTTGGTTCTGGCATCGATGAAGAACGCAGCGAAATGCGATAAGTAATGTGAATTG
>SH027407.07FU_DQ093749_reps_singleton PCFS.Grass.2013.1_478033
AAGTCGTAACAAGGTTTCCGTAGGTGAACCTGCGGAAGGATCATTACAGTATGATTAGAGGAGTTGATGCTGGCCTTTTATTAAGGCATGTGCTCGCTCTTCGACTTCAATCCACATACACCTGTGCACCCATGGCGAGTTCAGTCCCTCAGTATGGTTTTCGGACTGTGATTTGGGGCTGGCTTGTCATATCTTATACACATTAATACCAGTTAAACGCATGTCTTACCGCTCTACGGAGCAAAACATTATACAACTTTCAA
>SH027408.07FU_KF618055_reps_singleton PCFS.Grass.2014.2_351676
AAGTCGTAACAAGGTTTCCGTAGGTGAACCTGCGGAAGGATCATTACAGTATGATTAGAGGAGTTGATGCTGGCCTTATATTAAGGCATGTGCTCGCTCTTCGACTTCAATCCACATACACCTGTGCACCCATGGCGAGTTTAGTGCCTCAGTATAGTTTTCGGACTGTGACTTGGGACTGGCTTGTCATACCTTATACACATTAATACCAGTTAAACGCATGTCTTACCGCTCTACGGAGCAAAACATTATACAACTTTCAA
>SH027745.07FU_EU516714_reps_singleton Cook.NT.2014.4_235072
AAGTCGTAACAAGGTTTCCGTAGGTGAACCTGCGGAAGGATCATTACAGAGTTCATGCCCCTAGGGGTAGATCTCCCACCCTTGAATATCTTACCATTGTTGCTTTGGCGGGCCGCTTCAGCCACTGGCCTTTAGCTAGTGAGTGCCCGCCAGAGGACCCTAAACTCTGAATTTTGTATTGTCTGAGAACTATATAATAGTTAAAACTTTCAACAACGGATCTCTTGGTTCTGGCATCGATGAAGAACGCAGCGAAATGCGATAAGTAAT
>SH027746.07FU_EU516911_reps_singleton Cook.NT.2014.1_414679
AAGTCGTAACAAGGTTTCCGTAGGTGAACCTGCGGAAGGATCATTACAGAGTTCATGCCCTTACGGGTAGATCTCCCACCCTTGAATATCTTACCTTTGTTGCTTTGGCGGGACGCTTCGGCCACCGGCTTTCAGCTGGTGAGTGCCCGCCAGAGGACCCTAAACTCTGAATTTTATATTGTCTGAGAACTATATAATAGTTAAAACTTTCAACAACGGATCTCTTGGTTCTGGCATCGATGAAGAACGCAGCGAAACGCGATAAGTAATGTGAATTGCA
>SH027838.07FU_JX270495_reps_singleton PCFS.CT.2013.1_327350
AAGTCGTAACAAGGTCTCCGTTGGTGAACCAGCGGAGGGATCATTATCGAGTGTTACAACTCCCAAACCCTTTGTGAACCATACCAAATCGTTGCTTCGGCGGGACGCCCCGGGTGCCATCGCGGCCCCGGAACCAGGCGCCCGCCGGGGGTACCAAACTCTTGTTTTTCCACAGCGAGTATTCTCTGAGTGGCACAAGCAAAAAATGAATCAAAACTTTCAACAACGGATCTCTTGGTTCTGGCATCGATGAAGAACGCAGCGAAATGCGATAAGTAATGTGAATTG
>SH028017.07FU_AM942511_reps_singleton PCFS.Grass.2013.3_553732
AAGTCGTAACAAGGTTTCCGTAGGTGAACCTGCGGAAGGATCATTAACGAACAAAAGATTTACTTGATTTAAATCTTTTGGGATCAACCAAAAACCTGTCAGAAGTATTCAATGTATTTTGAATACACAATATAATAAAATATTACAAAACTTTCAACAACGGATCTCTTGGCTCTTGCATCGATGAAGAACGCAGCGAATTGCGATAAGTAGTGTGAATTGCAGAATTCCGTGAATCATCGAATCTTTGAACGCATATTGCACTCTTTGGTATT
>SH028030.07FU_EU516675_reps_singleton Clark.CT.2014.4_218337
AAGTCGTAACAAGGTCTCCGTTGGTGAACCAGCGGAGGGATCATTACAGAGTATCTTACTCACCAAACCATTGTTTATCTACCTACATTGGCTTCTCCGGCAGGAGGTTCCAGGGCGGGACCAAGCCTAACAGCACCTGCCGAAGGGGCAACCCCACTGCTCTATACTGTACTGTCTGAGTAACAAAAACAAATATCAAAATTTTCAATTGTGGATCTCTTGGTTCTGGCATCGATGAAGAACGCAGCGAAATGCGATAAGTAATGT
>SH028176.07FU_KF296820_reps_singleton Clark.CT.2014.2_77638
AAGTCGTAACAAGGTCTCCGTTGGTGAACCAGCGGAGGGATCATTAGCGAGTTTCAAACTCCAACCCTCGTGGACACACCTATGTTGCTTCGGCGGGGCGCCCTCTTCAGGGCGTGGCCTTCACGGGCACCCGCCGGCGGCACGAACCAAACCCTGGATCACAGTGCATTCTGAGTGGACTACAAATAAGTCAAAACTTTCAGCAACGGATCTCTTGGTTCTGGCATCGATGAAGAACGCAGCGAAATGCGATAAGTAATGTGAATTG
>SH028285.07FU_KF296884_reps_singleton Cook.NT.2014.2_468045
AAGTCGTAACAAGGTTTCCGTAGGTGAACCTGCGGAAGGATCATTAGAGAGACTTTGCCCTTTGGGTATATCTCCCACCCTGATTATTTTACCTGGTTGCTTTGGCGAATGGACGCTATATGCCGAAGCTCGCCAGAGTGTACATACTCTTGTTTCATGTAGTCTGAGCAAAAACAAAATATTTAAAACTTTCAACAACGGATCTCTTGGTTCTGGCATCGATGAAGAACGCAGCGAAATGCGATACGTAATGTGAATTGCAATTTTTAGTGAA
>SH028314.07FU_FJ820510_reps_singleton Cook.NT.2014.2_468457
AAGTCGTAACAAGGTTTCCGTAGGTGAACCTGCGGAAGGATCATTAACGAATTATGAACGTCTTCGGTTGAGCTGGCCTTTACCGGCATGTGCCCACCGTCGTGCGCTTCTTTCCAAATTCAACACCTGTGCACCTTTGTAGTCTTTGTTGGGAGTTGAAAGCGGGTCTCACGATTCGCTTTCTCTTTCGACGGACTATGTATTTCATACCCCAACCAATAAAGACCATAGAATGTAAAACAAGTCGACTTGTGGGCTGAGGCGTAAACAACCTCGTCCCTTGACGCAAAACAAAACTA
>SH028606.07FU_GU004203_reps_singleton Kambitch.2012.3_212010
AAGTCGTAACAAGGTTTCCGTAGGTGAACCTGCGGAAGGATCATTAAAGAGACGTTGCCCTTCGGGGTATACCTCCCACCCATTGTTTATTATACCTTTGTTGCTTTGGCAGACCCGGCTTCGGCCCACCGGCTCCGGCTGGTCAGTGTCTGCCAGAGGACCTAAAACTCTGTTTGTTAATATTGTCTGAGTACTATATAATAGTTAAAACTTTCAACAACGGATCTCTTGGTTCTGGCATCGATGAAGAACGCAGCGAAATGCGATAAGTAATGTGAATTG
>SH028757.07FU_FJ237141_reps_singleton PCFS.Grass.2013.1_475541
AAGTCGTAACAAGGTTTCCGTAGGTGAACCTGCGGAAGGATCATTATCTTCGGTGGTTTTCCACTGTATTGAGGGGGACCTAACCGTCCCTTCTCTCCATCCTTGTCTTTTGCGTACCCATGTTTCCTCGGCAGGCTTGCCTGCCGGTTGGACAAAACTATAACCTTTTTAATTTTTAATCAGCGTCTGAAAAACTTAATAATTACAACTTTCAACAACGGATCTCTTGGTTCTGGCATCGATGAAGAACGCAGCGAAATGCGATAAGTAGTGTGAATTGCAGAATTCAGTGAA
>SH029383.07FU_KC007174_reps_singleton Kambitch.CT.2013.4_528615
AAGTCGTAACAAGGTCTCCGTAGGTGAACCTGCGGAGGGATCATTACAGAGTTCGCGCCCTTACGGGTAGATCTCCCACCCTGTGTTATACAACCACTTGTTGCTTTGGCGGGCCGCTGGGCTCGACCCGGCCACCGGCTCCGGCTGGTGCGCGCCCGCCAGAGGCCCCCTAACTCTTAATGTGAGTGATGTCCGAGTACTATATAATAGTTAAAACTTTCAACAACGGATCTCTTGGTTCTGGCATCGATGAAGAACGCAGCGAAATGCGATAAGTAAT
>SH029740.07FU_JF691087_reps_singleton PCFS.NT.2014.2_92386
AAGTCGTAACAAGGTTTCCGTAGGTGAACCTGCGGAAGGATCATTACCGAGTGAGGGTCTCTCAGGCCCGACCTCCCACCCTGTGTTTTTGTGACCTTGTTGCTTTGGCGGGCCCGCCTCGACGAGAGGCCGCCGGAAGCTCACGCTTTGGGCCCGTGCCCGCCAGTAGCCCCCCTAAAATTCTTAATAAACTTGTCGTCTGAGTATGTGGATATAATGCGAAAAAACTTTCAACAACGGATCTCTTGGTTCTGGCATCGATGAAGAACGCAGCGAAATGCGATAAGTAAT
>SH029905.07FU_JX982482_reps_singleton Clark.CT.2014.2_77382
AAGTCGTAACAAGGTTTCCGTAGGTGAACCTGCGGAAGGATCATTAAAGAATCGGCGGCCCCCGCGGCCCCATTCTCACCCTTTGCGTACCAAACTACAGTTGCTTTGGCTGGTCCCCGGGCCGGCCAGAGGACCTAAAACCCTTGAATTATTGCTGTCTGAGTACTATACAATAGTTAAAACTTTCAACAACGGATCTCTTGGTTCTGGCATCGATGAAGAACGCAGCGAAATGCGATAAGTAATGTGAATTGCAGAATTCAGTGAATCATCGAATCTTT
>SH030150.07FU_EU489898_reps_singleton PCFS.Grass.2013.2_115146
AAGTCGTAACAAGGTTTCCGTAGGTGAACCTGCGGAAGGATCATTATCGTAGGGGGCTCTGCCCCCGATAGGATACCCCTGTCTATGAGTACTATTGTTTCCTCGGCAAGCCTGCTTGCCAATGAGGACCCTATCAACCCTTTTTATGTTATTGTAACCGTACCAAACAAATAATCAAAACTTTCAACAACGGATCTCTTGGTTCTGGCATCGATGAAGAACGCAGCGAAATGCGATAAGTAGTGTGAATTGCAGAATTCAGTGAATCATCGAA
>SH030596.07FU_AM262387_reps_singleton PCFS.Grass.2013.3_551416
AAGTCGTAACAAGGTTTCCGTAGGTGAACCTGCGGAAGGATCATTACAGAGTTCGTGCCCTTCGGGGTAGACCTCCCACCCTTTGTATACATACCATTGTTGCTTCGGCGGCCCGCCGCAAGGCCCCCGGCTCCGGCTGGGGCGTGGCCGCCGGAGGAAAACCAAACCCTGAATTACAGTGTCGTCCGAGTACTATATAATAGTTAAAACTTTCAACAACGGATCTCTTGGTTCTGGCATCGATGAAGAACGCAGCGAAATGCGATAAGTAATGTGAATTGCAGAATTCAGT
>SH030697.07FU_JQ044425_reps_singleton PCFS.Grass.2014.2_352346
AAGTCGTAACAAGGTCTCCGTTGGTGAACCAGCGGAGGGATCATTACGAGAGTGTCACCACTCCCAACCCATTGTTTACCTACCCGTCCACCGTGCTTCGGCAGGCAGCCCTGTGGGACAGAGCCTCGCCCCCCTCACGGGGGGTGCCTGCCGCTGGCCAACCAAAATTCTAGCTATCAAGTACCATCTGAGTCTTCCACAAATGAACAAAACTTTCAACAACGGATCTCTTGGTTCTGGCATCGATGAAGAACGCAGCGAAATGCGATAAGTAAT
>SH031099.07FU_JX042929_reps_singleton PCFS.Grass.2013.4_151199
AAGTCGTAACAAGGTCTCCGTTGGTGAACCAGCGGAGGGATCATTACTGAGTTACACTCTCAACCCTTGCGAATTTTCTTGGTTGCTTCGGCAGATTTTCCCTGGGAGGGAAGCAAACAAATCTGCCAGAGGCTTGCAACTCTGATTTCAGTGGCATTCTGAAGAAACTTGAAAAAGTAAAAACTTTCAGCAACGGATCTCTTGGTTCTGGCATCGATGAAGAACGCAGCGAAATGCGATAAGTAATGTGAATTGCAGAATTTAGTGAA
>SH031209.07FU_HM136620_reps_singleton PCFS.Grass.2014.1_41856
AAGTCGTAACAAGGTCTCCGTAGGTGAACCTGCGGAGGGATCATTACAGAGAAACTCGCCCGCAAGGGTGACTCTCCAACCCTATGTTAATTATACCTTTGTTGCTTTGGCGAGCCGCCTCGGCCACCGGCTCACGCTGGTGAGTGCTCGCCAGAGGACCCTAAACTCTGTTTATACATGTCGTCTGAGTACTATATAATAGTTAAAACTTTCAACAACGGATCTCTTGGTTCTGGCATCGATGAAGAACGCAGCGAAATGCGATAAGTAAT
>SH031212.07FU_AY660015_reps_singleton Kambitch.2012.1_23241
AAGTCGTAACAAGGTCTCCGTTGGTGAACCAGCGGAGGGATCATTACCGAGTTTACAACTCCCAAACCCCTGTGAACATACCTTACTGTTGCCTCGGCGGATCAGCCCGCCCCCGGTAAAACGGGACGGCCCGCCAGAGGACCCCTAACTCTGTTTCTATATGTAACTTCTGAGTAAAACCATAAATAAATCAAAACTTTCAACAACGGATCTCTTGGTTCTGGCATCGATGAAGAACGCAGCAAAATGCGATAAGTAATGTGAATTGCAGAATTCAGTGAATCAT
>SH031273.07FU_EU754924_reps_singleton PCFS.CT.2013.1_327501
AAGTCGTAACAAGGTCTCCGTTGGTGAACCAGCGGAGGGATCATTACCGAGTTTACAACTCCCAAACCCCTGTGAACATACCTTATGTTGCCTCGGCGGATCAGCCCGCGCCCCGTAAAAAGGGACGGCCCGCCGCAGGAACCTTAACTCTGTTTTTAGTGGAACTTCTGGGTATAAAGAACAAATAAATCAAAACTTTCAACAACGGATCTCTTGGTTCTGGCATCGATGAAGAACGCAGCAAAATGCGATAAGTAATGTGAATTGCAGAATTCAGTGAATCATCGAAT
>SH031278.07FU_JX174148_reps_singleton PCFS.NT.2012.1_13308
AAGTCGTAACAAGGTCTCCGTTGGTGAACCAGCGGAGGGATCATTACCGAGTTTACAACTCCCAAACCCCTGTGAACATACCTTACTGTTGCCTCGGCGGATCAGCCCGCGCCCGGTAAAACGGGACGGCCCGCCAGAGGACCCCTAAACTCTGTTTTTATTGTAACTTCTGAGTAAAACCATAAATAAATCAAAACTTTCAACAACGGATCTCTTGGTTCTGGCATCGATGAAGAACGCAGCAAAATGCGATAAGTAATGTGAATTGCAGAATTCAGTGAATCATCGAAT
>SH031425.07FU_GU973822_reps_singleton PCFS.Grass.2012.3_97541
AAGTCGTAACAAGGTTTCCGTAGGTGAACCTGCGGAAGGATCATTACCGAGCGAGAATTCTCTGAATTCAACCTCCCACCCGTGTTTATTGTACCTTGTTGCTTCGGCGGGCCCGCCTCACGGCCGCCGGGGGGCTTCTGCCCTCGGGCCCGCGCCCGCCGAAGACACCATTGAACGCTGTCTGAAGATTGCAGTCTGAGCAATTAGCTAAATAAGTTAAAACTTTCAACAACGGATCTCTTGGTTCCGGCATCGATGAAGAACGCAGCGAAATGCGATACGTAAT
>SH031430.07FU_JF690988_reps_singleton Flux.Tower.CT.2013.NE_334063
AAGTCGTAACAAGGTTTCCGTAGGTGAACCTGCGGAAGGATCATTAAATTCAGTAGTTTACTACTGTTTTGAGGGAAGCGGAAACTCGCTCGGCTGCTTCGGTATGCCTGGCTGAGGAGTACGCCCCCTCTTTACACCCTTGTCTTTTTGCGTACTCATGTTTCCTCGGCGGGCTTGCCCGCCGGTTGGACAAACAATAACCTTTTTAATCTTCAATCAGCGTCTGAATAATTATAATAATTACAACTTTCAACAACGGATCTCTTGGTTCTGGCATCGATGAAGAACGCAGCGAAA
>SH031880.07FU_DQ356407_reps_singleton PCFS.CT.2014.3_342821
AAGTCGTAACAAGGTTTCCGTAGGTGAACCTGCGGAAGGATCATTATCGAATGAACAATGGGGATCGGTTGTCGCTGGCTTCTTCACAGAGGCATGTGCACGCCTTTCTCTATTTCATCCACACACACCTGTGAACCTGTGAGACGGATAGTAGTCAACTCTGGATTTATTTCTGGCGGGGACGAGGTCCGTCTGTCAATACATAAACTCCAATCAATTGAATCTGAATGTAATCCGATGTAACACATCTTTAAACTAAGTTT
>SH031882.07FU_DQ356409_reps_singleton PCFS.CT.2013.1_326974
AAGTCGTAACAAGGTTTCCGTAGGTGAACCTGCGGAAGGATCATTATCGAATGAACAACGGGGATCGGTTGTCGCTGGCTTCTTCACAGAGGCATGTGCACGCCTTTCTCTGTTTCATCCACACACACCTGTGAACTTGTGAGACGGATAGTAGCTCCCGCTGATTTATTAATTTATTTCGGTGGGACGAGGTCCGTCTGTCAATACATAAACTCCAATCAATTAAATCTGAATGTAATCCGATGTAACACATCTTTAAAACTAAGTTTCAACAA
>SH032248.07FU_FM866376_reps_singleton PCFS.NT.2012.1_14356
AAGTCGTAACAAGGTTTCCGTAGGTGAACCTGCGGAAGGATCATTATTGAATGAATCTAGAGTTGGTTGTCGCTGGCCTCTTCGCGGAGGCATGTGCACGCCTTCTCTTTCATCCACACACACCTGTGCACCTGTGAGACGGAGGCCTGCTTTCTTAGAGGGCGGGTTTCCGTCTGCCAATACACAAACTCATATATTGTAATCTGAATGTAATTTGATGTAACGCATCTATAAACTAAGTTTCAACAACGGATCTCTTGG
>SH032849.07FU_KC965915_reps_singleton PCFS.Grass.2013.4_152126
AAGTCGTAACAAGGTTTCCGTAGGTGAACCTGCGGAAGGATCATTACACAATTCGGGGCTTGCCCTGTCTTACCCACCCTTGTTCTTGTACACGTTTCCTCGGCGAGGGCCCCGCCGATGGACCATTTTAAAACCACTTGCAATTGTAATCAGCGTCAGAAAAACAAATATTTAAAACTTTCAACAACGGATCTCTTGGTTCTGGCATCGATGAAGAACGCAGCGAAATGCGATAAGTAGTGTGAATTGCAGAATTCAGTGAATCATCGAATCTTTGAACGCA
>SH076904.07FU_FJ196771_refs_singleton Kambitch.CT.2013.1_559664
AAGTCGTAACAAGGTCTCCGTTGGTGAACCAGCGGAGGGATCATTACTGGGTGGCTTCGGCCTAAACCCCCAACCATTGTGAACACGACCAGTTGCTCAGCAGGCTGGTGGCGGTGTAACAACTGCCCTGCCTGCGGCACAAAACTCTTCTAATGTCATCTCTGAGTTACTTTTAAATAAGTCAAAACTTTCAACAACGGATCTCTTGGTTCTGGCATCGATGAAGAACGCAGCGAAATGCGATAAGTAATGTGAATTGCAGAATTCA
>SH079312.07FU_EF679384_refs Cook.NT.2014.1_415138
AAGTCGTAACAAGGTCTCCGTAGGTGAACCTGCGGAGGGATCATTACAAGTGACCCCGGCTACGGCCGGGATGTTCATAACCCTTTGTTGTCCGACTCTGTTGCCTCCGGGGCGACCCTGCCTTCGGGCGGGGGCTCCGGGTGGACACTTCAAACTCTTGCGTAACTTTGCAGTCTGAGTAAACTTAATTAATAAATTAAAACTTTTAACAACGGATCTCTTGGTTCTGGCATCGATGAAGAACGCAGCGAAATGCGATAAGTAATGTGAATTGCAGAATTCAGTGAATCA
>SH083665.07FU_HQ630338_refs PCFS.NT.2013.3_187778
AAGTCGTAACAAGGTTTCCGTAGGTGAACCTGCGGAAGGATCATTCATAATAAGTGTTTTATGGCACTTTTTAAATCCATATCCACCTTGTGTGCAATGTCAGTCAATTTTCTTTATGAAGATTGACCAAACATCAACCATATCTTTTAACTCTTTGTCTGAAAAATATTATGAATAAACAATTCAAAATACAACTTTCAACAACGGATCTCTTGGCTCTCGCATCGATGAAGAACGCAGCGAAATGCGATACGTAATGTGAATTG
>SH086665.07FU_AF033464_refs Kambitch.2012.1_21424
AAGTCGTAACAAGGTTTCCGTAGGTGAACCTGCGGAAGGATCATTACCGAGTGAGGGCCCTCCGGGTCCAACCTCCCACCCGTGTTTATCGTACCTTGTTGCTTCGGCGGGCCCGCCGCAAGGCCGCCGGGGGGCGTCCGTCCCCGGGCCCGCGCCCGCCGAAGACACCTGTGAACGCTGTATGAAGATTGCAGTCTGAGCGAAAAGCAAAATTGTTAAAACTTTCAACAACGGATCTCTTGGTTCCGGCATCGATGAAGAACGCAGCGAAATGCGATACGTAATGTGAATTGCA
>SH086749.07FU_AF038938_refs_singleton PCFS.Grass.2012.3_96990
AAGTCGTAACAAGGTTTCCGTAGGTGAACCTGCGGAAGGATCATTACCGAGTGAGGGCCCTCTGGGTCCAACCTCCCACCCGTGTTTATCGTACCTTGTTGCTTCGGCGGGCCCGCCGCAAGGCCGCCGGGGGGCTTCCGCCCCCGGGTCCGCGCCCGCCGAAGACACCTGTGAACGCTGTATGAAGATTGCAGTCTGAGCGAAAAGCTAAATCGTTAAAACTTTCAACAACGGATCTCTTGGTTCCGGCATCGATGAAGAACGCAGCGAAATGCGATACGTAATGTGAATTGCA
>SH087354.07FU_KF251230_refs_singleton Flux.Tower.CT.2013.NW_204653
AAGTCGTAACAAGGTTTCCGTAGGTGAACCTGCGGAAGGATCATTACAATTCAGTAGCTTGCTACTGTCTGGAGGTGCTGTAAGCCCGCATAGTTTAATTACTGATGAGCGGCAGGCCCTCTGTTTGTACCCTTGTCTTTTGCGCACTCATGTTTCCTCGGCGGGCTTGCCCGCCGATTGGACAAAACTATAACCTTTTTAATTTTCAATCAGCGTCTGAAAAAACTTAATAATTACAACTTTCAACAACGGATCTCTTGGTTCTGGCATCGATGAAGAACG
>SH091866.07FU_GU237837_refs Kambitch.NT.2014.4_3701
AAGTCGTAACAAGGTTTCCGTAGGTGAACCTGCGGAAGGATCATTACCTAGAGTTTGTGGGCTTTGCCTGCTATCTCTTACCCATGTCTTTTGAGTACTTACGTTTCCTCGGTGGGTTCGCCCGCCGATTGGACAATTTAAACCCTTTGCAGTTGCAATCAGCGTCTGAAAAAAATTAATAATTACAACTTTCAACAACGGATCTCTTGGTTCTGGCATCGATGAAGAACGCAGCGAAATGCGATAAGTAGTGTGAATTGCAGAATTCAGTGAATCAT
>SH091885.07FU_GU237860_refs Cook.NT.2014.4_235610
AAGTCGTAACAAGGTTTCCGTAGGTGAACCTGCGGAAGGATCATTACCTAGAGTTGTAGGCTTTGCCTGCTATCTCTTACCCATGTCTTTTGAGTACTTACGTTTCCTCGGTGGGTTCGCCCGCCGATTGGACAATTTAAACCCTTTGCAGTTGCAATCAGCGTCTGAAAAAAATTAATAATTACAACTTTCAACAACGGATCTCTTGGTTCTGGCATCGATGAAGAACGCAGCGAAATGCGATACGTAATGTGAATTGCAGATTTCAGTGAAT
>SH092150.07FU_AY249066_refs PCFS.Grass.2013.2_118797
AAGTCGTAACAAGGTTTCCGTAGGTGAACCTGCGGAAGGATCATTACTAGAGCAAAGGACAGGCAGCGCCCCACAGAAGCTTGCTTCGTGGCGGGGCTACCCTACTTCGGTAGGGTTTAGAGCCGTCGACCCTCTCGGAGAAGGTCGGTCCTGAACTCCACCCTTGAATAAACTACCTTTGTTGCTTTGGCGGGCCGCCTCGCGCCAGCGGCTTCGGCTGTTGAGTGCCCGCCAGAGGACCACAACTCTTGTTTTTAGTGATGTCTGAGTACTATATAATAGTTAAAACTTT
>SH093124.07FU_HE792904_refs Kambitch.CT.2013.3_217767
AAGTCGTAACAAGGTCTCCGTAGGTGAACCTGCGGAGGGATCATTACACAATAAAATACGAAGGCCGTTCGCGGCTGGACTATTTATTACCCTTGTCTTTTGCGCACTTGTTGTTTCCTGGGCGGGTTCGCTCGCCACCAGGACCACAATATAAACCTTTTTTATGCAGTTGCAATCAGCGTCAGTATAACAAATGTAAATCATTTACAACTTTCAACAACGGATCTCTTGGTTCTGGCATCGATGAAGAACGCAGCGAAATGCGATACGTAGTGTGAATT
>SH097199.07FU_AF443920_refs Kambitch.CT.2014.5_175124
AAGTCGTAACAAGGTCTCCGTTGGTGAACCAGCGGAGGGATCATTACCGAGTTTACAACTCCCAAACCCAATGTGAACGTTACCAAACTGTTGCCTCGGCGGGATCTTCTGCCCCGGGTGCGTCGCAGCCCCGGACCAAGGCGCCCGCCGGAGGACCAACCTAAAACTCTTATTGTATACCCCTCGCGGGTTTTTTTATAATCTGAGCCTTCTCGGCGCCTCTCGTAGGCGTTTCGAAAATGAATCAAAACTTTCAACAACGGATCTCTTGGTTCTGGCATCGATGAAGAACGCAGCGAAATGCGA
>SH097918.07FU_JX481775_refs_singleton PCFS.NT.2013.3_188447
AAGTCGTAACAAGGTCTCCGTTGGTGAACCAGCGGAGGGATCATTACAAGAAGCCGAAAGGCTACTTCAAACCATTGCGAACTCGTCCAAGTTGCTTCGGCGGTGCGGCTCCCCCCGGGGGGCCGCGGCGCCGCGCCTCCCCGGAGGTGCGGGGCGCCCGCCGGAGGTCACAAACTCTCATGTATTATAGTGGTATCTCTGAGTGAAACACAAATAAGTTAAAACTTTCAACAACGGATCTCTTGGTTCTGGCATCGATGAAGAACGCAGCGAAATGCGATAAGTAA
>SH104899.07FU_AY634118_refs_singleton PCFS.Grass.2013.4_149769
AAGTCGTAACAAGGTTTCCGTAGGTGAACCTGCGGAAGGATCATTAATGAATCAAATTCGGTCTTCTGTGCTGGTGGCAACACATGTGCACGTCGATCGTAATTCCATCCTCCTCCCAACCGTCCATGTGTGTGTTTGGTCGACCTCTGGTCGAAGAGTTGTCACCCTCGGGTGCGATTCGTTCCAAATGCACCTTGGTTATTTCACCCACTCTGGGTATCAGAAACAAAGAACATTATATATAAACTATACAACTTTCAACAACGGATCTCTTGG
>SH111903.07FU_JF735308_refs Kambitch.NT.2014.1_46198
AAGTCGTAACAAGGTCTCCGTTGGTGAACCAGCGGAGGGATCATTACCGAGTTTACAACTCCCAAACCCCTGTGAACATACCTATCGTTGCCTCGGCGGTGCCCGCTCCGGCGGCCCGCCAGAGGACCCCCAAACTCTTGTTTTATACAGTATCTTCTGAGTAACACGATTAAATAAATCAAAACTTTCAACAACGGATCTCTTGGTTCTGGCATCGATGAAGAACGCAGCGAAATGCGATAAGTAATGTGAATTGCAGAATTCAGTGAATCATCGAA
>SH115707.07FU_KC834065_refs_singleton Kambitch.2012.10_32491
AAGTCGTAACAAGGTTTCCGTAGGTGAACCTGCGGAAGGATCATTACAGTGTTCCCTGCCCTTCGGGGTAGGATCGCCACCCTTGATTATTTATGAGTGTTGCTTTGGCGGGCCTCGCGGCCTGGCCGCGCCCCGGCTTCGGCGGGGGAGCGCCCGCCAGAGGATTCTACAAACCTGATTATTAGTGTCGTCTGAGTACTATATAATAGTTAAAACTTTCAACAACGGATCTCTTGGTTCTGGCATCGATGAAGAACGCAGCGAAATGCGATAAGTAATGT
>SH116191.07FU_AF145330_refs PCFS.Grass.2014.4_199036
AAGTCGTAACAAGGTTTCCGTAGGTGAACCTGCGGAAGGATCATTAATGATTAACTGTCTGTCGAGCTTGCTCACAGACTTATCATATCCATAACACCTGTGCACTTGTCGGATGGCTTAGTGAAGACCGCAAGGTTGGAACTATCCATCTACTTTACATAACAATTTAGTAACAAATGTAGTCTTATTATAACATAATAAAACTTTCAACAACGGATCTCTTGGCTCTCGCATCGATGAAGAACGCAGCGAAATGCGA
>SH117088.07FU_FJ426996_refs Kambitch.2012.1_24386
AAGTCGTAACAAGGTTTCCGTAGGTGAACCTGCGGAAGGATCATTACCTAGAGTTTGTAGACTTCGGTCTGCTACCTCTTACCCATGTCTTTTGAGTACCTTCGTTTCCTCGGCGGGTCCGCCCGCCGATTGGACAACATTCAAACCCTTTGCAGTTGCAATCAGCGTCTGAAAAAACATAATAGTTACAACTTTCAACAACGGATCTCTTGGTTCTGGCATCGATGAAGAACGCAGCGAAATGCGATAAGTAGTGTGAATTGCAGAATTCAGTGAA
>SH119602.07FU_JN899363_refs Kambitch.2012.1_24078
AAGTCGTAACAAGGTTTCCGTAGGTGAACCTGCGGAAGGATCATTACCGAGTGCGGGCCCTCGCGGCCTAACCTCCCACCCTTGTCTCTATACACCTGTTGCTTTGGCGGGCCCACCGGGGCCACCTGGTCGCCGGGGGACGTCGTCCCCGGGCCCGCGCCCCGCCGAAGCGCCCTGTGAACCCTGATGAAGATGGGCTGTCTGAGTACTATGAAAATTGTCAAAACTTTTCAACAATGGATCTCTTGGTTCCGGCATCGATGAAGAACGCAGCGAAATGCGATAAGTAAT
>SH120600.07FU_FN691446_refs Kambitch.2012.9_63516
AAGTCGTAACAAGGTCTCCGTTGGTGAACCAGCGGAGGGATCATTACCAGAGTGCCCTAGGCTCTCCAACCCATTGTGAACATACCTATCGTTCCCTCGGCGGGCTCAGCGCGCGGTGCCTCCGGGCTCCGGGCGTCCGCCGGGGACAACCAAACTCTGATTTTATTGTGAATCTCTGAGGGGCGAAAGCCCGAAAACAAAATGAATCAAAACTTTCAACAACGGATCTCTTGGCTCTGGCATCGATGAAGAACGCAGCGAAATGCGATAAGTAATGT
>SH123240.07FU_HQ880800_refs Kambitch.NT.2014.4_5589
AAGTCGTAACAAGGTCTCCGTTGGTGAACCAGCGGAGGGATCATTACCGAGTTTTCAACTCCCCAACCCTTCTGTGAACCTACCTATCGTTGCTTCGGCGGACTCGCCCCAGCCCGGACGCGGACTGGACCAGCGGCCCGCCGGGGACCTCAAACTCTTGTATTCCAGCATCTTCTGAATACGCCGCAAGGCAAAACAAATGAATCAAAACTTTCAACAACGGATCTCTTGGCTCTGGCATCGATGAAGAACGCAGCGAAATGCGATAAGTAATGTGAATT
>SH123761.07FU_HM148092_refs Flux.Tower.NT.2013.NE_518899
AAGTCGTAACAAGGTCTCCGTAGGTGAACCTGCGGAGGGATCATTACAAGTGACCCCGGTCTTACCACCGGGATGTTCATAACCCTTTGTTGTCCGACTCTGTTGCCTCCGGGGCGACCCTGCCTTCGGGCGGGGGCTCCGGGTGGACACTTCAAACTCTTGCGTAACTTTGCAGTCTGAGTAAACTTAATTAGTAAATTAAAACTTTTAACAACGGATCTCTTGGTTCTGGCATCGATGAAGAACGCAGCGAAATGCGATAAGTAATGTGAATTGCAGAATTCAGTGAATCA
>SH124126.07FU_KF646112_refs_singleton PCFS.Grass.2014.2_353210
AAGTCGTAACAAGGTTTCCGTAGGTGAACCTGCGGAAGGATCATTAATGAAACTTCAAAGTCGGCTTGTCTATCTGTGCTGGTGGAGACACATGTGCACGTTGGCAGGTCGCAAATCCACACACCTGTGCATCTATGACTCTGAGTACCGCTTTGCATGGCCCTTAGGGGCCTGGTACTCGAGTACTTTACACACTCTGAATGTAATGGAATGTCTTTTGTACAATGTACAACTAAAACAACTTTCAACAACGGATCTCTTGG
>SH127907.07FU_DQ780388_refs PCFS.CT.2012.2_436615
AAGTCGTAACAAGGTCTCCGTAGGTGAACCTGCGGAGGGATCATTACAAGAAACGACCCCGGTTTTACCACCGGGTGATTTCATAACCCTTTGTTGTCCGACTCTGTTGCCTCCGGGGCGACCCTGCCTTCGGGCGGGGGCTCCGGGTGGACAAATTCAAACTCTTGCGTAACTTTGCAGTCTGAGTAAATTTAATTAATAAATTAAAACTTTCAACAACGGATCTCTTGGTTCTGGCATCGATGAAGAACGCAGCGAAATGCGATAAGTAATGTGAATTGCAGAATTCAGTGAATCAT
>SH131865.07FU_AB587019_refs_singleton Flux.Tower.NT.2013.SW_180243
AAGTCGTAACAAGGTCTCCGTTGGTGAACCAGCGGAGGGATCATTACCGAGTTTACAACTCCCAAACCCCTGTGAACATACCTTATGTTGCCTCGGCGGATCAGCCCGCGCCCCGTAAAACGGGACGGCCCGCCGCAGGAACCCCAAACTCTGTTTTTAGTGGAACTTCTGAGTATAAAAAACAAATAAATCAAAACTTTCAACAACGGATCTCTTGGTTCTGGCATCGATGAAGAACGCAGCAAAATGCGATAAGTAATGTGAATTGCAGAATTCAGTGAATCATCGAA
>SH174124.07FU_JX134667_refs Clark.CT.2014.4_228156
AAGTCGTAACAAGGTCTCCGTTGGTGAACCAGCGGAGGGATCATTACAGAGTTGAAAAACTCCAACCCCTGTGAACCTTACCTCTTTGTTGCTTCGGCGTGCCCTCTGGACGCCGCAGGTCCGCCCCTCACCGGGTGGCCGCGGCGCCTGGCGGTCGGCACGCCGGAGGTTCCAAACTCTGAATTTATAGTGTATCTCTGAGATTAAAAACAATAATCAAAACTTTCAACAACGGATCTCTTGGTTCTGGCATCGATGAAGAACGCAGCGAAATGCGATAA
>SH174256.07FU_KJ489320_reps PCFS.Grass.2013.4_150760
AAGTCGTAACAAGGTTTCCGTAGGTGAACCTGCGGAAGGATCATTATTGAATGAACTTGGAGTCGGTTGTCGCTGGCTGTCTTATTTGGCAGCATGTGCACGCCTTCTCTTTTCATCCACACACACCCCTGTGCACTTGTGAGACTGGAGACCGGTAAAAAAAGTCTTCAGTCTGCTAAATCCATATACAAACCCATTTAATTGAACTGAATGTAAATTGATGTAACGCATCTTTAAACTAAGTTTCAACAACGGATCTCTTGGCTCTCG
>SH174564.07FU_JX042854_reps PCFS.Grass.2014.1_41929
AAGTCGTAACAAGGTCTCCGTTGGTGAACCAGCGGAGGGATCATTACTGGGTGGCTTCGGCCTAAACCCCCAACCATTGTGAACACTACCAGTTGCTCAGCAGGCTGGTGGCGGTGTAACAACTGCCCTGCCTGCGGCACAAAACTCTTCTAATGTCATCTCTGAGTTACTTTTAAATAAGTTAAAACTTTCAACAACGGATCTCTTGGTTCTGGCATCGATGAAGAACGCAGCGAAATGCGATAAGTAATGTGAATTGCAGAATTCAGT
>SH174569.07FU_FR773252_reps Kambitch.NT.2014.4_6175
AAGTCGTAACAAGGTTTCCGTAGGTGAACCTGCGGAAGGATCATTACCTAGAGTTTGTGGGCTTTGCCCGCTACCTCTTACCCATGTCTTTTGAGTACTTACGTTTCCTCGGCGGGTCCGCCCGCCGATTGGACAAAATCAAACCCTTTGCAGTTGCAATCAGCGTCTGAAAAACATAATAGTTACAACTTTCAACAACGGATCTCTTGGTTCTGGCATCGATGAAGAACGCAGCGAAATGCGATAAGTAGTGTGAATTGCAGAATTCAGTGAATCAT
>SH175271.07FU_KJ777534_reps Kambitch.CT.2014.4_83573
AAGTCGTAACAAGGTCTCCGTTGGTGAACCAGCGGAGGGATCATTACCGAGTTTACAACTCCCAAACCCCTGTGAACATACCTATTGTTGCTTCGGCGGGATCGCCCCGGCGCCCTCGGGCCCGGACCCAGGCGCCCGCCGGAGGACCCAAACTCTTGTCTTCATGAGAATCTTCTGAGTAACACAAGCAAATAAATTAAAACTTTCAACAACGGATCTCTTGGTTCTGGCATCGATGAAGAACGCAGCGAAATGCGATAAGTAATGTGAATTGCAGAATTCCGTGAA
>SH175275.07FU_GU055572_reps Kambitch.NT.2014.4_3783
AAGTCGTAACAAGGTCTCCGTTGGTGAACCAGCGGAGGGATCATTACCGAGTTTACAACTCCCAAACCCCTGTGAACATACCTATCGTTGCTTCGGCGGATCCGCCCCGGTGCCTTCGGGCCCGGACTCAGGCGCCCGCCGGGGGACCCAAACTCTTGTATTTCTTTAGTATCTTCTGAGTAAACAAGCAAATAAATTAAAACTTTCAACAACGGATCTCTTGGTTCTGGCATCGATGAAGAACGCAGCGAAATGCGATAAGTAATGTGAATTGCAGAATTCCGTGAATCAT
>SH175278.07FU_AB520304_reps Kambitch.NT.2013.3_241299
AAGTCGTAACAAGGTCTCCGTTGGTGAACTAGCGGAGGGATCATTACCGAGTTTACAACTCCCAAACCCCTGTGAACATACCTATCGTTGCTTCGGCGGATCCGCCCCGGCGCCTTCGGGCCCGGACTCAGGCGCCCGCCGGGGGACCCAAACTCTTGTATTTCTTTAGTATCTTCTGAGTAAACAAGCAAATAAATTAAAACTTTCAACAACGGATCTCTTGGTTCTGGCATCGATGAAGAACGCAGCGAAATGCGATAAGTAATGTGAATTGCAGAATTCCGTGAATCAT
>SH175289.07FU_AY805576_reps Kambitch.NT.2014.4_6328
AAGTCGTAACAAGGTCTCCGTTGGTGAACCAGCGGAGGGATCATTAGCGAGTTCTAAACTCCCAACCCTCGTGAACATACCTATTGTTGCTTCGGCGGGATCGCCCCGGCGCCCTCGGGCCCGGACCCAGGCGCCCGCCGGAGGACCCAAACTCTTGTCTTCATGAGAATCTTCTGAGTAACACAAGCAAATAAATTAAAACTTTCAACAACGGATCTCTTGGTTCTGGCATCGATGAAGAACGCAGCGAAATGCGATAAGTAATGTGAATTGCAGAATTCCGT
>SH175886.07FU_DQ112613_refs PCFS.Grass.2013.4_151417
AAGTCGTAACAAGGTTTCCGTAGGTGAACCTGCGGAAGGATCATTATTGAATATTCTTGATGGGTTGTAGCTGGCTCTCCGGAGCATGTGCACGCCTGTCTTGACTTAATTCATCCACCTGTGCACTTTTTGTAGTCTTGGAGGTTGAGAGCGGTCGACTATCGGATGGCTGTTATGGCCTTTCCGGATGTGAGGAATTGCTGAGTGCAAAAGCATACAGCTCTTCTCAAAATGACTCGCAATACCTCTCCTT
>SH175975.07FU_KF381008_reps PCFS.Grass.2014.2_350606
AAGTCGTAACAAGGTATCTGTAGGTGAACCTGCAGATGGATCATTTCGATGAAAACCTTTTTTTCTTGAGGTGTGGCTCGCACCTGTCTAACTAAACTTGAGCTACCTTTTTTCAACACGGTTGCATCGGTTGGCCTGTCAAACAGTGCGGCGGCGTGAATTTTCACGTCTGCTTTGGCTGGGCGACGGACCGACACTTAATCAACACTTTTGATGATCTAGGATTTGAATGATAAAAGTTCATTTTTACAATGAAATCGACTGGTAATGCGGTCGT
>SH176097.07FU_AY896472_reps PCFS.NT.2014.3_105558
AAGTCGTAACAAGGTTTCCGTAGGTGAACCTGCGGAAGGATCATTACTGATTTGGCGGACCGAGCGTCAGCGAGGCTCCGCGATCACCTGTATTTAAAACCCACACTTTTGAATTATATGTATATTTTTGTATTTTTGATAAAAAAGATCACTTTCAACAACGGATCTCTTGGCTCTCGCATCGATGAAGAACGTAGCGAAGTGCGATAAGTAATGTGAATTGCAGGATTCCGTGAATCATCGAATCTTTGAACGCAAATTGCACTCT
>SH176293.07FU_FJ613038_reps Kambitch.2012.8_30007
AAGTCGTAACAAGGTCTCCGTTGGTGAACCAGCGGAGGGATCATTACCGAGTTTACAACTCCCAAACCCAATGTGAACGTTACCAAACTGTTGCCTCGGCGGGATCTTCTGCCCCGGGTGCGTCGCAGCCCCGGACCAAGGCGCCCGCCGGAGGACCAACCTAAAACTCTTATTGTATACCCCTCGCGGGTTTTTTTATAATCTGAGCCTTCTCGGCGCCTCTCGTAGGCGTTTCGAAAATGAATCAAAACTTTCAACAACGGATCTCTTGGTTCTGGCATCGATGAAGAACGCAGCGAAATG
>SH176907.07FU_UDB011682_refs Clark.CT.2014.2_75870
AAGTCGTAACAAGGTTTCCGTAGGTGAACCTGCGGAAGGATCATTATTGAATAAACCTGGCGTGGTTGTAGCTGGTCCTCTCGGGGACATGTGCTCGCCCGTCATCTTTATATCTCCACCTGTGCACCCTTTGTAGACCTGGACGATAACTTTCCGAGGCAACTCGGTCGGGAGGACTGCTGGCTTTCACGAGTCGGCTTTCCTTGTATTATCCAGGCCTATGTCTTACACATACCCCAAAGAATGTAACAGAATGTATTGTATATGGCCTAGT
>SH176909.07FU_UDB015619_refs PCFS.NT.2014.1_361114
AAGTCGTAACAAGGTTTCCGTAGGTGAACCTGCGGAAGGATCATTATTGAATAAACTGGCGTGGTTGTAGCTGGCCCTCTCGGGGGCATGTGCTCGCTCGTCAACTTTATATCTCCACCTGTGCACCCTTTGTAGACCTGGACGATAACTTTTCCGAGTGAAAACTCGGGTCGGGAGGACTGCTGGCTTTCACGAGTCGGCTTTCCTTGTATTATCCAGGCCTATGTTATTCACATACCCCAAAGAATGTAACAGAATGTATCGTATGGCCTTGTG
>SH177344.07FU_KC171350_refs PCFS.CT.2014.4_504698
AAGTCGTAACAAGGTTTCCGTAGGTGAACCTGCGGAAGGATCATTACAGAGTTCATGCCCGAAAGGGTAGACCTCCCACCCTTGTGTATTATTACTTTGTTGCTTTGGCGAGCTGCCTTCGGGCCTTGTATGCTCGCCAGAGAAAACCAAAACTCTTTTTATTAATGTCGTCTGAGTACTATATAATAGTTAAAACTTTCAACAACGGATCTCTTGGTTCTGGCATCGATGAAGAACGCAGCGAAATGCGATAAGTAATGTGAATTGCAGAATTCAGT
>SH177498.07FU_UDB015429_refs PCFS.Grass.2014.4_196805
AAGTCGTAACAAGGTTTCCGTAGGTGAACCTGCGGAAGGATCATTATTGAATAAACCTGGCTTGGTTGTTGCTGGTCTTTTCGGAGACATGTGCACGCCTTGTCATCTTTATATTTCCACCTGTGCACCTTTTGTAGACTTGTAGACAGTTTTCCGAGGCAACTCGGTCGTGAGGAATTGCTTTTTAACGGGCTTTCCTTGAATGTCTTCAAGCCTATGTTTCATATACACCATAAGAAATGTAACAGAATGTCATTATCAGACTTATGTCTTA
>SH177546.07FU_DQ420778_reps PCFS.CT.2014.1_110589
AAGTCGTAACAAGGTCTCCGTTGGTGAACCAGCGGAGGGATCATTACTGGGTGGCTTCGGCCTAAACCCCCTAACCATTGTGAACGATACCAGTTGCTTAGCTGGTGGCGGTGAAAACTGCAGTACCGGCGGCACAAAACTCTTCTAATGTCATCTCTGAGTTACTTTTAAATAAGTCAAAACTTTCAACAACGGATCTCTTGGTTCTGGCATCGATGAAGAACGCAGCGAAATGCGATAAGTAATGTGAATTGCAGAATTCAGTGAATCA
>SH177637.07FU_GU073124_reps Kambitch.CT.2014.3_581846
AAGTCGTAACAAGGTCTCCGTTGGTGAACCAGCGGAGGGATCATTACAGAGTTATCCAACTCCCAAACCCATGTGAACTTATCTCTTTGTTGCCTCGGCGCAAGCTACCCGGGACCCAGCGCCCCGGGCGGCCCGCCGGCGGACAAACCAAACTCTTGTTATCTTAGTTGATTATCTGAGCGTCTTATTTAATAAGTCAAAACTTTCAACAACGGATCTCTTGGTTCTGGCATCGATGAAGAACGCAGCGAAATGCGATAAGTAATGTGAATTGCAGAA
>SH177643.07FU_KF135620_reps PCFS.CT.2013.1_327058
AAGTCGTAACAAGGTCTCCGTTGGTGAACCAGCGGAGGGATCATTACAGAGTTATCCAACTCCCAAACCCATGTGAACTTATCTCTTTGTTGCCTCGGCGCAAGCTACCCGGGACCCAGCGCCCCGGGCGGCCCGCCGGCGGACAAACCAAACTCTTGTTATCTTAGTTGATTATCTGAGCGTCTTATTTAATAAGTCAAAACTTTCAACAACGGATCTCTTGGTTCTGGCATCGATGAAGAACGCAGCGAAATGCGATAAGTAATGTGAATTGCAGAATT
>SH177712.07FU_FJ860720_refs Kambitch.CT.2014.3_582752
AAGTCGTAACAAGGTCTCCGTTGGTGAACCAGCGGAGGGATCATTACCGAGTTTACAAACTCCCAAACCCAATGTGAACGCTACCAAACTGTTGCCTCGGCGGGATCTCTGCCCCGGGCGCGTCGCAGCCCCGGACCAAGGCGCCCGCCGGAGGGACCAAAAACCAAACTCTTGCATGCCCCCTCGCGGGCTTTCTCTAAGCTCTGAGCCTTTCTCGGCGCACCCTCGCGGGTCGCTACGAAAATGAATCAAAACTTTCAACAACGGATCTCTTGGTTCTGGCATCGATGAA
>SH178701.07FU_UDB011744_refs Kambitch.CT.2014.5_175002
AAGTCGTAACAAGGTTTCCGTAGGTGAACCTGCGGAAGGATCATTATCGAATAAACTGGGTGGGTTGTTGCTGTCCCTCTCGGGGGAACTGTGCACGCCTTACCTTTTTTTGTTTTTCCACCTGTGAACACACTGTAGGTCTGGAGGGAAGGGAAGTAATTCCTTGACGTTCAGGTCCTATGCTTTATACATATACACTATTGAAAGTAACAGAACGATTCAATGGGCTCTAAGCCTATAAACTATATACAACTTTCAGCAACGGATCTCTTGGCTCTCGCATCGATGAA
>SH178703.07FU_KC438398_reps Kambitch.NT.2014.3_490080
AAGTCGTAACAAGGTTTCCGTAGGTGAACCTGCGGAAGGATCATTATCGAATAAACTAGGTGGGTTGTTGCTGTCCCTCTCGGGGGAATTGTGCACGCCCTACCTTTTTTGTTTTTCCACCTGTGCACACACTGTAGGTCTGGAGGGGAAGGGAGGCAACTCCCTGACGTTTCAGGTCCTATGTCTTTACACATACACTATTAAAAGTAACAGAACGATTCGATGGGCTCTAAGCCTATAAACTATATACAACTTTCAGCAACGGATCTCTTGGTTCTGGCATCGATGAA
>SH178704.07FU_KC176293_reps Kambitch.NT.2014.3_485475
AAGTCGTAACAAGGTTTCCGTAGGTGAACCTGCGGAAGGATCATTATCGAATAAACTAGGTGGGTTGTTGCTGTCCCTCTCGGGGGAATTGTGCACGCCCTACCTTTTTTGTTTTTCCACCTGTGCACACACTGTAGGTCTGGAGGGGAAGGGAGGCAACTCCCTGACGTTTCAGGTCCTATGTCTTTACACATACACTATTAAAAGTAACAGAACGATTCGATGGGCTCTAAGCCTATAAACTATATACAACTTTCAGCAACGGATCTCTTGGCTCTCGCATCGAT
>SH179180.07FU_JX968209_reps PCFS.CT.2012.1_160538
AAGTCGTAACAAGGTTTCCGTAGGTGAACCTGCGGAAGGATCATTAAAGAAATAAACTTGACGGGTTGTAGCTGGCTCTAACTTGAGTATGTGCACGCCTGTCATTTTTATCTTTCCACCATGTGCACTTTGCGTAGGGTCTGAAAATCAAGTAAATTCTTGATGTCTTGGGAACTGCTGTGCTTCACAGCCGGCTTTTCCTGTCTTCAGGCTCTATGATTTTTATATATACACCATGTATGTTAAAGAACGCATTTACAGGCTTGCAAAA
>SH179786.07FU_AY188359_reps Kambitch.2012.5_369564
AAGTCGTAACAAGGTTTCCGTAGGTGAACCTGCGGAAGGATCATTACCGAAGTCAAGGCCCCTTCGGGGGCTAAACTTCCACCCTTTGTCTACCTTACCATTGTTGCTTTGGCGGGCCGCCTTAGGCCACCGGCTCTCGAGCTGGTGCGTGCCCGCCAGAGACCCCCAAACCCAAACCATATTTAGTGTCGTCTGAAAACAAGTTTAAATTATTAAAACTTTCAACAACGGATCTCTTGGCTCTGGCATCGATGAAGAACGCAGCGAAATGCGATAAGTAATGTGAATTGCAGAATT
>SH180109.07FU_HQ630308_refs Kambitch.NT.2014.4_5173
AAGTCGTAACAAGGTTTCCGTAGGTGAACCTGCGGAAGGATCATTCATAATAAGTGTTTTATGGCACTTTTTAAATCCATATCCACCTTGTGTGCAATGTCAGTCGATCTTCTTCATGGAGATCGACCAAACATCAACCTTTATTTTTTAACTCTTTGTCTGAAAAATATTATGAATAAACAATTCAAAATACAACTTTCAACAACGGATCTCTTGGCTCTCGCATCGATGAAGAACGCAGCGAAATGCGATACGTAATGTGAATTGCA
>SH180110.07FU_JF461132_reps PCFS.CT.2012.2_437481
AAGTCGTAACAAGGTTTCCGTAGGTGAACCTGCGGAAGGATCATTCATAGTAAGTGTTTTATGGCACTTTTTAAATCCATATTCACCTTGTGTGCAATGTCAGTCGGTCTTCTCTATGGAGATCGGCCAAACATCAACCTAATTTTTTAACTCTTTGTCTGAAAAATATTATGAATAAAATAATTCAAAATACAACTTTCAACAACGGATCTCTTGGCTCTCGCATCGATGAAGAACGCAGCGAAATGCGATACGTAATGTGAATTGCAGAATT
>SH180111.07FU_AB520500_reps Kambitch.NT.2014.4_6347
AAGTCGTAACAAGGTTTCCGTAGGTGAACCTGCGGAAGGATCATTCATAATAAGTGTTTTATGGCACTTTTTAAATCCATATCCACCTTGTGTGCAATGTCAGTCGTTCTCTCTTTTGAGAGCGACCAAACATCAACTTATTCTTTAACTCTTTGTCTGAAAAATATTATGAATAAAATAATTCAAAATACAACTTTCAACAACGGATCTCTTGGCTCTCGCATCGATGAAGAACGCAGCGAAATGCGATACGTAATGTGAATTGCAGAA
>SH180112.07FU_AY842393_reps PCFS.NT.2012.1_12701
AAGTCGTAACAAGGTTTCCGTAGGTGAACCTGCGGAAGGATCATTCATAATAAGTGTTTTATGGCACTTTTTTAAATCCATATCCACCTTGTGTGCAATGTCAGGGTTGGTTTCTCTCTTTTGAGAGATCAACCCCAAACATCAACTCTATCTTAACTCTTTGTCTGAAAAATATTATGAATAAAACAATTCAAAATACAACTTTCAACAACGGATCTCTTGGCTCTCGCATCGATGAAGAACGCAGCGAAATGCGATACGTAATGTGAATTG
>SH180116.07FU_KC965180_reps Kambitch.NT.2014.4_6620
AAGTCGTAACAAGGTTTCCGTAGGTGAACCTGCGGAAGGATCATTCATAATAAGTGTTTTATGGCACTTTTTAAATCCATATCCACCTTGTGTGCAATGTCGGCCGATCTTTCTTCATGGAAGATTAGCCAAACATCAACTTTATTTTTTAACTCTTTGTCTGAAAAATATTATGAATAAACAATTCAAAATACAACTTTCAACAACGGATCTCTTGGCTCTCGCATCGATGAAGAACGCAGCGAAATGCGATACGTAATGTGAATTGCAGAA
>SH180118.07FU_FJ161928_reps PCFS.CT.2012.2_435728
AAGTCGTAACAAGGTTTCCGTAGGTGAACCTGCGGAAGGATCATTCATAATAAGTGTTTTATGGCACTTTTTAAATCCATATCCACCTTGTGTGCAATGTCAGTCGATTTTCTTTATGAAGATTGACCAAACATCAACCATATCTTTTAACTCTTTGTCTGAAAAATATTATGAATAAACAATTCAAAATACAACTTTCAACAACGGATCTCTTGGCTCTCGCATCGATGAAGAACGCAGCGAAATGCGATACGTAATGTGAATTGCAGAA
>SH180119.07FU_HQ630331_refs PCFS.NT.2012.1_12858
AAGTCGTAACAAGGTTTCCGTAGGTGAACCTGCGGAAGGATCATTCATAATAAGTGTTTTATGGCACTTTTTAAATCCATATCCACCTTGTGTGCAATGTCGGTCGATCTTCTTCATGGAGATCGACCAAACATCAACCTTTATCTTTTAACTCTTTGTCTGAAAAATATTATGAATAAACAATTCAAAATACAACTTTCAACAACGGATCTCTTGGCTCTCGCATCGATGAAGAACGCAGCGAAATGCGATACGTAATGTGAATTGCA
>SH180120.07FU_FN397387_reps PCFS.Grass.2012.3_98129
AAGTCGTAACAAGGTTTCCGTAGGTGAACCTGCGGAAGGATCATTCATAATAAGTGCTTTATGGCACTTTTTAAATCCATATCCACCTTGTGTGCAATGTCAGTCGATCTTCTTCATGGAGATCGACCAAACATCAACCTTTATTTTTTAACTCTTTGTCTGAAAAATATTATGAATAACTTAATTCAAAATACAACTTTCAACAACGGATCTCTTGGCTCTCGCATCGATGAAGAACGCAGCGAAATGCGATACGTAATGTGAATTG
>SH180122.07FU_HQ630330_refs Kambitch.2012.7_612500
AAGTCGTAACAAGGTTTCCGTAGGTGAACCTGCGGAAGGATCATTCATAATAAGTGTTTATGGCACTTCTTAAATCCATATTCACCTTGTGTGCAATGTCAGCCGTTTTTTCTTTATGGAAGGCGGCCAAACATCAAACTTATTTTTTTAACTGTCTGTCTGAAAACTATTATGAATAAACAATTCAAATACAACTTTCGACAACGGATCTCTTGGCTCTCGCATCGATGAAGAACGCAGCGAAATGCGATACGTAATGTGAATTGCAGAA
>SH180134.07FU_KF428242_reps Kambitch.2012.1_22911
AAGTCGTAACAAGGTTTCCGTAGGTGAACCTGCGGAAGGATCATTCATAATAAGTGTTTATGGCACTTCTTAAATCCATATCCACCTTGTGTGCAATGTCAGCCGTTTTCTTTATGAAAGCGGCCAAACATCAACTTATTTTTTAACTGTCTGTCTGAAAACTATTATGAATAAACAATTCAAATACAACTTTCAACAACGGATCTCTTGGCTCTCGCATCGATGAAGAACGCAGCGAAATGCGATACGTAATGTGAATTGCAGAA
>SH180138.07FU_JX045738_reps Clark.CT.2014.1_513041
AAGTCGTAACAAGGTTTCCGTAGGTGAACCTGCGGAAGGATCATTCATAATAAGTGTTTTATGGCACTTTTTAAATCCATATCCACCTTGTGTGCAATGTCAGTCGTTCTCTTATGAGAATGACCAAACATCAACCTATTTTTAACTCTTTGTCTGAAAAATATTATGAATAAATAATTCAAAATACAACTTTCAACAACGGATCTCTTGGCTCTCGCATCGATGAAGAACGCAGCGAAATGCGATACGTAATGTGAATTGCA
>SH180142.07FU_HM589381_reps Kambitch.CT.2013.2_166210
AAGTCGTAACAAGGTTTCCGTAGGTGAACCTGCGGAAGGATCATTCATAATAAGTGTTTTATGGCACTTTTTAAATCCATATCCACCTTGTGTGCAATGTCAGTCGATCTTCTTCATGGAGATCGACCAAACATCAACCTTTATTTTTTAACTCTTTGTCTGAAAAATATTATGAATAAACAATTCAAAATACAACTTTCAACAACGGATCTCTTGGCTCTCGCATCGATGAAGAACGCAGCGAAATGCGATACGTAATGTGAATTGCAGAA
>SH180143.07FU_HQ630328_refs Kambitch.CT.2013.2_165539
AAGTCGTAACAAGGTTTCCGTAGGTGAACCTGCGGAAGGATCATTCATAATAAGTGTTTATGGCACTTCTTAAATCCATATCCACCTTGTGTGCAATGTCAGCCGTTTTCTTTATGAAAGCGGCCAAACATCAACTTATTTTTTAACTGTCTGTCTGAAAACTATTATGAATAAACAATTCAAATACAACTTTCAACAACGGATCTCTTGGCTCTCGCATCGATGAAGAACGCAGCGAAATGCGATACGTAATGTGAATTGCAGAATTCA
>SH180144.07FU_HQ630309_reps PCFS.NT.2012.3_143287
AAGTCGTAACAAGGTTTCCGTAGGTGAACCTGCGGAAGGATCATTCATAATAAGTGTTTTATGGCACTTTTTAAATCCATATCCACCTTGTGTGCAATGTCAGTCGATTTTCTTTATGAAGATTGACCAAACATCAACCATATCTTTTAACTCTTTGTCTGAAAAATATTATGAATAAACAATTCAAAATACAACTTTCAACAACGGATCTCTTGGCTCTCGCATCGATGAAGAACGCAGCGAAATGCGATACGTAATGTGAATTGCA
>SH180145.07FU_JX316376_reps PCFS.NT.2012.1_14373
AAGTCGTAACAAGGTTTCCGTAGGTGAACCTGCGGAAGGATCATTCATAATAAGTGTTTTATGGCACTTTTTAAATCCATATCCACCTTGTGTGCAATGTCAGTCGGTCTTCTTTATGGAGATCGGCCAAACATCAACCTAATTTTTTAACTCTTTGTCTGAAAAATATTATGAATAAAATAATTCAAAATACAACTTTCAACAACGGATCTCTTGGCTCTCGCATCGATGAAGAACGCAGCGAAATGCGATACGTAATGTGAATTGCAGAATT
>SH180230.07FU_U85792_reps Flux.Tower.NT.2013.SW_181513
AAGTCGTAACAAGGTTTCCGTAGGTGAACCTGCGGAAGGATCATTATTGAATTATAAGGCTTTGATTGTGCTGGCCTCTCGGGGCATGTGCACGTCTCTGCCCGTTAATCCCAACCCACCCCTGTGAACCGACCGTGTGAGGCGCTCTGTAACGGAGCCGTCTCATGCTTTATCATAAACACCGTATGTCTTTGAATGTAAAATCTATATCTTCGCCTTAAAACCGCGTACGGTAAAAAAAGTTATATAACTTTCAACAACGGATCTCTTGGCTCTAGCAT
>SH180461.07FU_HQ709322_refs Flux.Tower.NT.2013.SW_179935
AAGTCGTAACAAGGTTTCCGTAGGTGAACCTGCGGAAGGATCATTACCGAGTTAGGGTTCGTCCAACGAGCCCGACCTCCCAACCCTTTGTCTATCTTACCTTGTCGTTGCTTCGGCGGACCGGCCGTGACCGACTGGTCGTGGCCGCCGGGGGTCCACCCCCTGGAGAGCGTCCGCCGACGGCCCAACCACAAACTCTTGTACCAAACCATGTCGTCTGAATTACTTGATTAAAATCAAAAAACAAAACTTTCAACAACGGATCTCTTGGTTCTGGCATCGATGAAGAACGCAGCGAAATGCGATAA
>SH180464.07FU_DQ421062_reps PCFS.NT.2012.1_13770
AAGTCGTAACAAGGTTTCCGTAGGTGAACCTGCGGAAGGATCATTACCGAGTTAGGGTTTCGTCTGACGAGCCCGACCTCCCAACCCTTTGTCTATTATACCTTGTCGTTGCTTCGGTGGACCGGTCGCGACCAACTGGTCGTGACCGCCGGGGTCCCGTCCCTGGAGAGCGTCCGCCGACGGCCCAACCACAAACTCTTGTACCAAACCATGTCGTCTGAATTTACTTGATTAAAATCAAAAACAAAACTTTCAACAACGGATCTCTTGGTTCTGGCATCGATGAAGAACGCAGCGAAATGCGATAA
>SH180465.07FU_FR682430_reps Cook.NT.2014.1_414359
AAGTCGTAACAAGGTTTCCGTAGGTGAACCTGCGGAAGGATCATTACCGAGTTAGGGTTCGTCCAACGAGCCCGACCTCCCAACCCTTTGTCTATCTTACCTTGTCGTTGCTTCGGCGGACCGGCCGTGACCGACTGGTCGTGGCCGCCGGGGGTCCACCCCCTGGAGAGCGTCCGCCGACGGCCCAACCACAAACTCTTGTACCAAACCATGTCGTCTGAATTACTTGATTAAAATCAAAAAACAAAACTTTCAACAACGGATCTCTTGGTTCTGGCATCGATGAAGAACGCAGCGAAATGCGATAAGTAA
>SH180706.07FU_EU480265_reps Kambitch.CT.2014.3_579861
AAGTCGTAACAAGGTTTCCGTAGGTGAACCTGCGGAAGGATCATTATTGTCGTCTACGTGGCCTTCGGGCCCCAAAACACAATAACCCTTGTCTTTTTTTGTGCACCCTTTGTTTCCTCGGCAGCTTTGCCTGCCAACGAGGACCCCCCAAAAACCTTTTGCAATCTTAGTACAACAATCTGAAAACAAAACAATATTAAAACTTTCAACAATGGATCTCTTGGCTCTGGCATCGATGAAGAACGCAGCGAAATGCGATAAGTAGTGTGAATTGCAGAATTCAGTGAA
>SH180708.07FU_JN942962_reps Kambitch.2012.4_266988
AAGTCGTAACAAGGTTTCCGTAGGTGAACCTGCGGAAGGATCATTATTGTAGGTGCCTCCGGGCCCGTAAACACAATAACCCTTGTCTTTTTTGTGCACCCTTTGTTTCCTCGGCAGCTTTGCCTGCCAACGAGGACCCCCCAAAACCTTTTGCAATCCAGTATAACAATCTGAAAACAAACAATATTAAAACTTTCAACAATGGATCTCTTGGCTCTGGCATCGATGAAGAACGCAGCGAAATGCGATAAGTAGTGTGAATTGCAGAATTCAGTGAATCA
>SH180709.07FU_DQ420812_reps Kambitch.2012.6_135470
AAGTCGTAACAAGGTTTCCGTAGGTGAACCTGCGGAAGGATCATTATTGTAGGTGCCCTCGGGCCCGTAAACACAATAACCCTTGTCTTTTTTGTGCACCCTTTGTTTCCTCGGCAGCTTTGCCTGCCAACGAGGACCCCCCAAAAACCTTTTGCAATCTTAGTATAACAATCTGAAAACAACAATATTAAAACTTTCAACAATGGATCTCTTGGCTCTGGCATCGATGAAGAACGCAGCGAAATGCGATAAGTAGTGTGAATTGCAGAATTCAGTGAAT
>SH180716.07FU_KC965458_reps Kambitch.NT.2013.1_396767
AAGTCGTAACAAGGTTTCCGTAGGTGAACCTGCGGAAGGATCATTATTGTAGGTGCCTCCGGGCCCGTAAACACAATAACCCTTGTCTTTTTTGTGCACCCTTTGTTTCCTCGGCAGCTTTGCCTGCCAACGAGGACCCCCCAAAAACCTTTTGCAATCCAGTATAACAATCTGAAAACAAACAATATTAAAACTTTCAACAATGGATCTCTTGGCTCTGGCATCGATGAAGAACGCAGCGAAATGCGATACGTAATGTGAATTGCAGATTTCAGTGAATCAT
>SH180906.07FU_KF302463_reps Clark.CT.2014.4_228038
AAGTCGTAACAAGGTCTCCGTTGGTGAACCAGCGGAGGGATCATTACAGAGTTTACAACTCCCAAACCCACTGTGAACCTTACAGCGTCGTTGCCTCGGCGGACCGCCCCCGGCGCGGCCCCCCTCGGGGGACGCCCGGGACCACGGCGCCCGCCGGAGGACCCAAACTCTTGTATTTGCAGGATGCATTGCTCTGAGTGAAAACAAGCAAATGAATCAAAACTTTCAACAACGGATCTCTTGGTTCTGGCATCGATGAAGAACGCAGCGAAATGCGATAAGTAA
>SH180961.07FU_HQ117860_reps Flux.Tower.NT.2013.NW_293269
AAGTCGTAACAAGGTCTCCGTTGGTGAACCAGCGGAGGGATCATTGCTGGAACGCGCTTCGGCGCACCCAGAAACCCTTTGTGAACTTATACCTTATTGTTGCCTCGGCGCAGGCCGGCCTCACTGAGGCCCCTCGGAAACGAGGAGCAGCCCGCCGGCGGCCAACCAAACTCTTGTTTCTTAGTGAATCTCTGAGTAAAAAACATAAATGAATCAAAACTTTCAACAACGGATCTCTTGGTTCTGGCATCGATGAAGAACGCAGCGAAATGCGATAAGTAA
>SH181082.07FU_AB847029_reps PCFS.NT.2012.1_13206
AAGTCGTAACAAGGTTTCCGTAGGTGAACCTGCGGAAGGATCATTAATAACGCCCCGTTTTTATCGCAAGATAACAAATGGGTTCAATACCCAAAACCGTGTCTACCTACCTTTGTTGCTTTGGCAGGCCGCCTTCGGGCGTCGGCTTCGGCTGACCAGCGCCTGCCAGAGGCCCAAAACTCTGTGTTTAGTGATGTCTGAGTACTATAAAATATTTAAAACTTTCAACAACGGATCTCTTGGTTCTGGCATCGATGAAGAACGCAGCGAAATGCGATAAGTAATGTGAA
>SH181083.07FU_JQ346979_reps Flux.Tower.NT.2013.SE_483406
AAGTCGTAACAAGGTTTCCGTAGGTGAACCTGCGGAAGGATCATTAAAGAACGCCCCGTTTTTTGAAACGGGTAATTCCAAACCGTGTATACATACCTTTGTTGCTTTGGCAGGCCGCCCCTCGGGGCGTCGGCTCCGGCTGACTGCGCCTGCCAGAGGACCCAAACTCTTTTGTTTAGTAATGTCTGAGTACTATATAATAGTTAAAACTTTCAACAACGGATCTCTTGGTTCTGGCATCGATGAAGAACGCAGCGAAATGCGATAAGTAATGCGAATTGCAGAATTCCAGT
>SH181095.07FU_FJ552853_reps PCFS.Grass.2014.1_39623
AAGTCGTAACAAGGTTTCCGTAGGTGAACCTGCGGAAGGATCATTAAAGAACGCCCCGTTTTTTGAAACGGGTAATTCCAAACCGTGTATACATACCTTTGTTGCTTTGGCAGGCCGCCCCTCGGGGCGTCGGCTCCGGCTGACTGCGCCTGCCAGAGGACCCAAACTCTTTTGTTTAGTAATGTCTGAGTACTATATAATAGTTAAAACTTTCAACAACGGATCTCTTGGTTCTGGCATCGATGAAGAACGCAGCGAAATGCGATAAGTAATGTGAATTGCAGAATTCAGT
>SH181099.07FU_HM240053_reps Flux.Tower.NT.2013.SE_484756
AAGTCGTAACAGGGTTTCCGTAGGTGAACCTGCGGAAGGATCATTAAAGAACGCCCCGTTTTTTGAAACGGGTAATTCCAAACCGTGTATACATACCTTTGTTGCTTTGGCAGGCCGCCCCTCGGGGCGTCGGCTCCGGCTGACTGCGCCTGCCAGAGGACCCAAACTCTTTTTGTTTAGTAATGTCTGAGTACTATATAATAGTTAAAACTTTCAACAACGGATCTCTTGGTTCTGGCATCGATGAAGAACGCAGCGAACGTGCGAAACGTAATGTGAATTGCAGAATTCAGTGAA
>SH181116.07FU_FJ553302_reps Kambitch.2012.6_135673
AAGTCGTAACAAGGTTTCCGTAGGTGAACCTGCGGAAGGATCATTAAAGAACGCCCCGTTTTTGAAACGGGTAATTCCAAACCGTGTATACATACCTTTGTTGCTTTGGCAGGCCGCCCCTCGGGGCGTCGGCTCCGGCTGACTGCGCCTGCCAGAGGACCCAAACTCTTTTGTTTAGTAATGTCTGAGTACTATATAATAGTTAAAACTTTCAACAACGGATCTCTTGGTTCTGGCATCGATGAAGAACGCAGCGAAATGCGATAAGTAATGTGAATTGCAGAATT
>SH181399.07FU_JF433037_refs Flux.Tower.NT.2013.NW_293696
AAGTCGTAACAAGGTCTCCGTTGGTGAACCAGCGGAGGGATCATTACCGAGTTACTCAACTCATCAACCCTGTGAACATACCTAAACGTTGCTTCGGCGGGAACAGACGGCCCCGTGAAACGGGCCGCCCCCGCCAGAGGACCCCTAACTCTGTTTCTATAATGTTTCTTCTGAGTAAAACAAGCAAATAAATTAAAACTTTCAACAACGGATCTCTTGGCTCTGGCATCGATGAAGAACGCAGCGAAATGCGATAAGTAATGTGAATTGCAGAATTCAGTGAAT
>SH181400.07FU_JF433059_reps PCFS.CT.2012.4_447199
AAGTCGTAACAAGGTCTCCGTTGGTGAACCAGCGGAGGGATCATTACCGAGTCTAACAACTCATCAACCCTGTGAACATACCTAAACGTTGCTTCGGCGGGAACAGACGGCCCCGTAACACGGGCCGCCCCCGCCAGAGGACCCCCTAACTCTGTTTCTATAAATGTTTTTTCTGAGTAGACAAGCAAATAAATTAAAACTTTCAACAACGGATCTCTTGGCTCTGGCATCGATGAAGAACGCAGCGAAATGCGATAAGTAATGTGAATTGCAGAATTCAGTGAAT
>SH181482.07FU_FJ552766_reps Flux.Tower.NT.2013.NW_292547
AAGTCGTAACAAGGTCTCCGTTGGTGAACCAGCGGAGGGACCATTACAAGAAGCCGAAAGGCAACTTCAAACCATTGCGAACTTATCCAAGTTGCTTCGGCGGCGCGGGACCCCTCGGGGGACCGCAGCCCACGCCCTCCGGGGCGAGGGGCGCCCGCCGGAGGTCACAAACTCTCATGTATTATAGTGGCATCTCTGAGTAAAAAACAAATAAGTTAAAACTTTCAACAACGGATCTCTTGGTTCTGGCATCGATGAAGAACGCAGCGAAATGCGATAAGTAATGTGAATT
>SH181577.07FU_FJ612880_reps Kambitch.NT.2014.4_5161
AAGTCGTAACAAGGTCTCCGTTGGTGAACCAGCGGAGGGATCATTACAGGACTCGCAAGACTCCTACAACCCTGTGAACTTAACTATAAGCACGTTGCTTCGGCGGGTGTCTCGGCGAGGGTCCTCCCTCCCCGGGGCGCTAAGCCCGCCGGCAGCCTACTATACTCTGTCTCTTTGCGTTGGCATCTCGAGTACAATCAAACAAGTTAAAACTTTCAACAACGGATCTCTTGGTTCTGGCATCGATGAAGAACGCAGCGAAATGCGATAAGTAATG
>SH181580.07FU_GQ331985_reps PCFS.CT.2013.1_326098
AAGTCGTAACAAGGTCTCCGTTGGTGAACCAGCGGAGGGATCATTACAGGACTCGCAAGACTCCTACAACCCTGTGAACCTACTATACGAACGTTGCTTCGGCGGGTGCGCCCCGGGGATTCGTTCCCGCGGCGCGTCAGCCCGCCGGCAGCCTACAAATTCTGTTTCTTTGCGTTGGCATCTCGAGAAAAACAAATAAGTTAAAACTTTCAACAACGGATCTCTTGGTTCTGGCATCGATGAAGAACGCAGCGAAATGCGATAAGTAATGCGAATTGCAGAA
>SH181628.07FU_AF444469_refs Kambitch.2012.8_30100
AAGTCATAACAAGGTTTCCGTAGGTGAACCTGCGGAAGGATCATTAATAGTGCCCTCTGATGCAAATCATTGGGTTAGATCTGCTCTCTTCGCAAGAAGAGGGTTTCCATACACACCGTGAACTGTGGCTTCGGCCATCACAAACTGTTAGTAATGAATGTAATATCATAACAAAACAAAACTTTTAACAACGGATCTCTTGGCTCTCGCATCGATGAAGAACGCAGCGAAATGCGATAAGTAATGTGAATTGCAGAA
>SH181629.07FU_AB093526_reps Clark.CT.2014.4_227953
AAGTCATAACAAGGTTTCCGTAGGTGAACCTGCGGAAGGATCATTAATAATGCTCTCTGGCTTCGGTCAGTTGAGTTCAATGAGTGCCTTCTCTTCGGAGTTGGCCATCCATACACACCGTGAACTGTGGCTTCGGCCATCACAAACTGTTAGTAATGAATGTAATATCATAACAAAACAAAACTTTTAACAACGGATCTCTTGGCTCTCGCATCGATGAAGAACGCAGCGAAATGCGATAAGTAATGTGAATT
>SH181630.07FU_AJ581050_refs PCFS.NT.2014.2_90867
AAGTCATAACAAGGTTTCCGTAGGTGAACCTGCGGAAGGATCATTAATAATGCCCTCTGGCTTCGGTCAGCTGGGTTCAATGTGTGTCATCTCTTCGGAGATGGCCATCCACACACACCGTGAACTGTGACTTCGGTCATCACAAACTTTTAGTAATGAATGTAAAAATCATAACAAAATAAAACTTTTAACAACGGATCTCTTGGCTCTCGCATCGATGAAGAACGCAGCGAAATGCGATAAGTAATGTGAATTGCAGAA
>SH181635.07FU_FJ527035_reps Flux.Tower.NT.2013.NW_293246
AAGTCATAACAAGGTTTCCGTAGGTGAACCTGCGGAAGGATCATTAATAATGCCCTCTGACTTCGGTCAGCTGGGTTCAATGTGTGTCAACTCTTCGGAGTTGGCCATCCACACACACCGTGAACTGTGGCTTCGGCCATCACAAACTATTAGTAATGAATGTAAAATCATAACAAAATAAAACTTTTAACAACGGATCTCTTGGCTCTCGCATCGATGAAGAACGCAGCGAAATGCGATAAGTAATGTGAATTGCAGAATT
>SH181637.07FU_KF800319_reps Kambitch.NT.2014.4_5054
AAGTCATAACAAGGTTTCCGTAGGTGAACCTGCGGAAGGATCATTAATAATGCCCTCTGGCTTCGGTCAGCTGGGTTCAATGTGTGTCAACTCTTCGGAGTTGGCCATCCACACACACCGTGAACTGTGGCTTCGGCCATCACAAACTATTAGTAATGAATGTAAAATCATAACAAAATAAAACTTTTAACAACGGATCTCTTGGCTCTCGCATCGATGAAGAACGCAGCGAAATGCGATAAGTAATGTGAATTGCAGAATT
>SH181879.07FU_AF444321_refs Kambitch.2012.1_24291
AAGTCGTAACAAGGTTTCCGTAGGTGAACCTGCGGAAGGATCATTAGTGAACGCCCTCACGGGCTTATAACTATTCCAAACCTCTGTGAACCGTGCCCTTCGGGGCTATTTTACAAACATGGTGTAATGAACGTCATATATCATAACAAAACAAAACTTTCAACAACGGATCTCTTGGCTCTCGCATCGATGAAGAACGCAGCGAAATGCGATAAGTAATGTGAATTGCAGAATTCAGTGAATCATCGAATCTTTGAACGCACCTTG
>SH181881.07FU_DQ420869_refs PCFS.Grass.2012.3_98724
AAGTCGTAACAAGGTTTCCGTAGGTGAACCTGCGGAAGGATCATTAGTGAACGCCCTTTGGGCTTATAACTATCCAAACCTCTGTGAACTGTGCCCTTCGGGGCTTTTTAATACAAACACTGTGTAATGAACGTTATCATTTTAACAAAACAAAACTTTCAACAACGGATCTCTTGGCTCTCGCATCGATGAAGAACGCAGCGAAATGCGATAAGTAATGTGAATTGCAGAATTCAGTGAATCATCGAATCTTTGAACGCAACTTGCGCCCTCTGGTA
>SH181894.07FU_JF432992_reps Kambitch.2012.8_29048
AAGTCGTAACAAGGTCTCCGTTGGTGAACCAGCGGAGGGATCATTACAGAGTTGCAAAACTCCCTAAACCATTGTGAACCTACCACTAAACAGTTGCTTCGGCGGGTGGCGCGAGGGCTCCTTCACCGGGGCCCGGAGCGCCCTAGACAGCCCGCCGGAGGTACTCAAACTCTTTGTTTTAATTAAGGCCTCTCTGAGTATTGTACTTAAATAAGTCAAAACTTTCAACAACGGATCTCTTGGTTCTGGCATCGATGAAGAACGCAGCGAAATGCGATAAGTAATGTGAATT
>SH182099.07FU_AF444379_refs PCFS.Grass.2014.2_351851
AAGTCGTAACAAGGTTTCCGTAGGTGAACCTGCGGAAGGATCATTAATAAATGGCGAAGCTTTCGAGCCTAGCTTTTATCATCCTATACACCTGTGAACTATTTGCCTTCGGGCACCAAACAAACATAACGTAATGAATGTAATCTACTATAATAAATACAACTTTCAACAACGGATCTCTTGGCTCTCACATCGATGAAGAACGCAGCGAAATGCGATAAGTAATGTGAATTGCAGAATTCAGTGAATCATCGAATCTTTGAA
>SH182101.07FU_KC966100_reps PCFS.Grass.2014.4_197917
AAGTCGTAACAAGGTTTCCGTAGGTGAACCTGCGGAAGGATCATTAATAATCGGCGAAGCTTTCGAGCCTAGCTTTAAAATATGATATACACCTGTGAACTATTTGCCTTCGGGCACCAAACCAAACATAATGTCAATGAATGTAAACATATTATAACAAATATAACTTTCAACAACGGATCTCTTGGCTCTCACATCGATGAAGAACGCAGCGAAATGCGATAAGTAATGTGAATTGCAGAATTCAGTGAATCATCGAA
>SH182486.07FU_AY373884_refs Kambitch.2012.1_23830
AAGTCGTAACAAGGTTTCCGTAGGTGAACCTGCGGAAGGATCATTACCGAGTGAGGACCTAACCGGTCCAACCTCCCACCCGTGTCTATCGTACCTTGTTGCTTCGGCGGGCCCGCCATTCGTGGCCGCCGGGGGGCATCTCGCCCCCGGGCCCGCGCCCGCCGGAGACACCAACACGAACACTGTCTGAAGGTTGCAGTCTGAGTCGATTTATTTAATCGTTAAAACTTTCAACAACGGATCTCTTGGTTCCGGCATCGATGAAGAACGCAGCGAAATGCGATAATTAATGTGAA
>SH182493.07FU_JX091459_reps Kambitch.CT.2013.5_69449
AAGTCGTAACAAGGTTTCCGTAGGTGAACCTGCGGAAGGATCATTACCGAGTGAGGGCCCTCTGGGTCCGACCTCCCACCCGTGTTTATCGTACCTTGTTGCTTCGGCGGGCCCGCCACTTGTGGCCGCCGGGGGGCACCTGCCCCCGGGCCCGCGCCCGCCGAAGACACCATTGAACGCTGTATGAAGATTGCAGTCTGAGCTTATTAGCTAAATTAGTTAAAACTTTCAACAACGGATCTCTTGGTTCCGGCATCGATGAAGAACGCAGCGAAATGCGATAAGTAATGTGAA
>SH182496.07FU_AF033402_refs Kambitch.2012.8_30079
AAGTCGTAACAAGGTTTCCGTAGGTGAACCTGCGGAAGGATCATTACTGAGTGAGGGCCCTCTGGGTCCAACCTCCCACCCGTGTCTCTTGTACCATGTTGCTTCGGCGAGCCCGCCTCACGGCCGCCGGGGGGCATCTGCCCCCGGGCCCGCGCCCGCCGAAGCCCCCTCTGAACGCTGTCTGAAGATTGCAGTCTGAGCGATAAGCAAAAATTATTTAAAACTTTCAACAACGGATCTCTTGGTTCCGGCATCGATGAAGAACGCAGCGAAATGCGATAACTAA
>SH182500.07FU_KF932959_reps PCFS.NT.2013.2_55340
AAGTCGTAACAAGGTTTCCGTAGGCGAACCTGCGGAAGGATCATTACCGAGTGCGGGCCCTCTGGGTCCAACCTCCCACCCGTGTTTATCGTACCTTGTTGCTTCGGCGGGCCCGCCGTCAGGCCGCCGGGGGCATCCGCCCCGGGCCCGCGCCCGCCGAAGACACCCCTGAACGCTGTCTGAAGATTGCAGTCTGAGCGATTATTAAATTATTTAAAACTTTCAACAACGGATCTCTTGGTTCCGGCATCGATGAAGAACGCAGCGAAATGCGATACGTAATGTGAATTG
>SH182527.07FU_JX545192_reps PCFS.Grass.2012.3_96851
AAGTCGTAACAAGGTTTCCGTAGGTGAACCTGCGGAAGGATCATTACCGAGTGAGGGCCCTCTGGGTCCAACCTCCCACCCATGTTTATCGTACCTTGTTGCTTCGGCGGGCCCGCCGCAAGGCCGCCGGGGGGCTTACGCCCCCGGGTCCGCGCCCGCCGAAGACATCTTGAACGCTGTATGAAGATTGCAGTCTGAGCGAAAAGCTAAATTAATTAAAACTTTCAACAACGGATCTCTTGGTTCCGGCATCGATGAAGAACGCAGCGAAATGCGATACGTAATGTGAATTG
>SH182542.07FU_GU092967_reps PCFS.Grass.2014.2_352035
AAGTCGTAACAAGGTTTCCGTAGGTGAACCTGCGGAAGGATCATTACTGAGTGCGGGCCCTCTGGGTCCAACCTCCCACCCGTGTTTATCGTACCTAGTTGCTTCGGCGGGCCCGCCTTTCACGGCCGCCGGGGGGCATCTGCCCCCGGGCCCGCGCCCGCCGAAGACACCCTCGAACGCTGTCTGAAGGTTGCAGTCTGAGCTTGATTAGCAAATCAATCAAAACTTTCAACAACGGATCTCTTGGTTCCGGCATCGATGAAGAACGCAGCGAAATGCGATAAGTAAT
>SH182678.07FU_AF358233_refs Kambitch.NT.2014.4_6008
AAGTCGTAACAAGGTCTCCGTTGGTGAACCAGCGGAGGGATCATTACCGAGTTTACAACTCCCAAACCCATGTGAACATACCTACTGTTGCTTCGGCGGGATTGCCCCGGGCGCCTCGTGTGCCCCGGATCAGGCGCCCGCCTAGGAAACTCAACTCTTGTTTTATTTTGGAATCTTCTGAGTAGTTTTTACAAATAAATAAAAACTTTCAACAACGGATCTCTTGGTTCTGGCATCGATGAAGAACGCAGCGAAATGCGATAAGTAATGTGAATTGCAGAATTCAGT
>SH182680.07FU_KJ780769_reps PCFS.NT.2013.2_54828
AAGTCGTAACAAGGTCTCCGTTGGTGAACCAGCGGAGGGATCATTACCGAGTTTACAACTCCCAAACCCATGTGAACATACCTATCGTTGCTTCGGCGGATCGCCCCGGGCGCCTTGCGTGCCCCGGATCCAGGCGGCCGCCGGGGGACCTTAACTCTTGTTTTTACTGAGAATCTTCTGAGTCGTTTTTACAAATAAATAAAAACTTTCAACAACGGATCTCTTGGTTCTGGCATCGATGAAGAACGCAGCGAAATGCGAAAAGTAATGTGAATTGCAGAATTCAGTGAA
>SH182915.07FU_FJ266734_reps PCFS.Grass.2014.2_351889
AAGTCGTAACAAGGTTTCCGTAGGTGAACCTGCGGAAGGATCATTACATTCAGTAGCCTAGCTACTTGTTTATACCCTTGTTTTTTGCGTACCTATTGTTTCCTCGGTGGGCTTGCCCGCCGGCTGGACAAACACTATAACCTTTTTAAATCTTCAATCAGCGTCTGAATTATATTTAATAATTACAACTTTCAACAACGGATCTCTTGGTTCTGGCATCGATGAAGAACGCAGCGAAATGCGATAAGTAATGTGAATTGCAGAATTCAGTGAATCAT
>SH182919.07FU_EU479754_reps PCFS.Grass.2013.3_553517
AAGTCGTAACAAGGTTTCCGTAGGTGAACCTGCGGAAGGATCATTACATTCAGTAGCCTAGCTACTTGTTTATACCCTTGTTTTTTGCGTACCTATTGTTTCCTCGGCGGGCTTGCTCGCCGGCTGGACAAAATCTATAACCTTTTTAAATCTTCAATCAGCGTCTGAATTATACATAATAATTACAACTTTCAACAACGGATCTCTTGGTTCTGGCATCGATGAAGAACGCAGCGAAATGCGATAAGTAGTGTGAATTGCAGAATTCAGTGAAT
>SH182976.07FU_JQ757887_reps Kambitch.2012.4_268111
AAGTCGTAACAAGGTTTCCGTAGGTGAACCTGCGGAAGGATCATTACACTCAGTAGTTTACTACTGTAAAAGGGGCTGTTAGTCTGTATAGCGCAAGCTGATGAGCAGCTGGCCTCTTTTATCCACCCTTGTCTTTTGCGTACCCACGTTTCCTCGGCAGGCTTGCCTGCCGGTTGGACAAATTTATAACCTTTTTAATTTTCAATCAGCGTCTGAAAAACTTAATAATTACAACTTTCAACAACGGATCTCTTGGTTCTGGCATCGATGAAGAACGCAGCGAAA
>SH182978.07FU_DQ420807_reps PCFS.Grass.2014.1_39722
AAGTCGTAACAAGGTTTCCGTAGGTGAACCTGCGGAAGGATCATTACACTCAGTAGATCTCTACTGCTCAGGGAGAGGGGAAAGTTTCCAGCATGCTTCGGCGGCTGGTGACGAGTACGCTCTCTATCTGAACCCTTGTCTTTTTGTGTACTCTTGTTTCCTCGGCGGGCCTGCCCGCCGGCTGGACAACTCTATAACCTTTTTTAATTCTCAATCAGCGTCTGAATAAATATAATAATTACAACTTTCAACAACGGATCTCTTGGTTCTGGCATCGA
>SH182983.07FU_KF742566_reps Kambitch.2012.3_210772
AAGTCGTAACAAGGTTTCCGTAGGTGAACCTGCGGAAGGATCATTACATTCAGTAGCTTGCTACTGTTAGGGGGGTCTGTCAGCCTGTATAGTATCACTACTGATGAGCAGCACGACCCTCTGTCTGTACCCTTGTCTTTTGCGTACTCATGTTTCCTCGGCGGGTTTACACCCGCCGGCTGGACAACTCTATAACCTTTTTAATTTTCAATCAGCGTCTGAAAAACCTAATAATTACAACTTTCAACAACGGATCTCTTGGTTCTGGCATCGAT
>SH182984.07FU_KF385325_reps PCFS.Grass.2014.4_196836
AAGTCGTAACAAGGTTTCCGTAGGTGAACCTGCGGAAGGATCATTACACTCAGTAGATCTCTACTGCTCAGGGGGAGCGGAAAGCTTGCCAGCCTGCTGGCCTGCGAGTACGTTCTCTGTCTGAACCCTTGTCTTTTTGCGTACTCATGTTTCCTCGGCGGGCTTGCCCGCCGGCTGGACAACCTATAAACCTTTTTTAATTTCAATCAGCGTCTGAATAATTATAATAATTACAACTTTCAACAACGGATCTCTTGGTTCTGGCATCGATGAA
>SH182993.07FU_KC753445_reps PCFS.Grass.2013.4_150443
AAGTCGTAACAAGGTTTCCGTAGGTGAACCTGCGGAAGGATCATTACAATTCAGTAGCTTGCTACTGGTCGGGAGGTGCTGTAAGTCCGCATAGTTTAATTACTGATGAGCGGCGAGCCCTCTGTCTGTACCCTTGTCTTTTGCGCACTCATGTTTCCTCGGCGGGCTTGCCCGCCGACTGGACAAACTTATAACCTTTTTAATTTTCAATCAGCGTCTGAAAAAACTTAATAATTACAACTTTCAACAACGGATCTCTTGGTTCTGGCATCGATGAAGAACG
>SH183001.07FU_FJ025358_reps Flux.Tower.NT.2013.SW_180920
AAGTCGTAACAAGGTTTCCGTAGGTGAACCTGCGGAAGGATCATTACATTCAGTAGCTTGCTACTGTTAGGGGGGTCTGTCAGCCTGTATAGTATCACTACTGATGAGCAGCGCGACCCTCTGTCTGTACCCTTGTCTTTTGCGTACTCATGTTTCCTCGGCGGGTTTACACCCGCCGGCTGGACAACTCTATAACCTTTTTAATTTTCAATCAGCGTCTGAAAACCTAATAATTACAACTTTCAACAACGGATCTCTTGGTTCTGGCATCGATGAA
>SH183008.07FU_KC694154_reps PCFS.NT.2012.1_13399
AAGTCGTAACAAGGTTTCCGTAGGTGAACCTGCGGAAGGATCATTAAATGATAGTACTGGCCCTAAGGTGTGGTAATACATGCCGGTGGGCTTCACGTCTATTACCCTTGTTTTTCGAGTACCTATGTTTCCTTGGTGGGCTTGCCCACCAATTGGACACCCTATTAAACCTTTTTAATTTTTAATCAGCGTCTGAATAAACTTAATAATTACAACTTTCAACAACGGATCTCTTGGTTCTGGCATCGATGAAGAACGCAGCGAAATGCGATAAGTAGTGTGAATTGCAGAATT
>SH183027.07FU_HM122781_reps Clark.CT.2014.4_227374
AAGTCGTAACAAGGTTTCCGTAGGTGAACCTGCGGAAGGATCATTACACTCAGTAGTTTACTACTGTAAAGGAGGCTGTTAGTCTGTATAGCGCAAGCTGATGAGCAGCGGGCCTCTTTTATCTACCCTTGTCTTTTGCGTACCCACGTTTCCTCGGCAGGCTTGCCTGCCGACTGGACAAACCTATAACCTTTTTAATTTTCAATCAGCGTCTGAAAAACTTAATAATTACAACTTTCAACAACGGATCTCTTGGTTCTGGCATCGATGAAGAACGCA
>SH183030.07FU_EF635723_reps Kambitch.2012.4_268125
AAGTCGTAACAAGGTTTCCGTAGGTGAACCTGCGGAAGGATCATTACACTCAGTAGATCTCTACTGCTCAGGGGGAGGGGAAAGTTTCCAGCAAGCTTCGGCGGCTGGTGACGAGTACGCTCTCTATCTGAACCCTTGTCTTTTTGTGCACTCTTGTTTCCTCGGCGGGCCTGCCCGCCGGCTGGACAACTTTATAACCTTTTTAATTTTCAATCAGCGTCTGAATACATATAATAGTTACAACTTTCAACAACGGATCTCTTGGTTCTGGCATCGAT
>SH183095.07FU_AM999625_reps Kambitch.NT.2013.4_458824
AAGTCGTAACAAGGTAACCGTAGGTGAACCTGCGGTTGGATCATTAATTATATCCGGTGGGGGTGAGGCGCACAGCTTGCTGTTGCATTTCCCCCCAAACCAAACATTATGTGAACCGAACTGTCTCTGGCGGGGGGGTGGTAATTAAAAACCTACCACTTGTCAGTAAATGCATCTTGCATTTGCCGTGGACATCCCGTCAACAGGTCTTACACCTTTGCTTTATTTTGACGTCTGACATAACCTGTATAAATATACAAAACAACTTTTGGCAACGGATCTCTTGGCT
>SH183331.07FU_KF039895_refs PCFS.NT.2012.1_13963
AAGTCGTAACAAGGTTTCCGTAGGTGAACCTGCGGAAGGATCATTAAAGTTATAGTCCCCTGGCCCTCTGGGCTGGGGTCTTCTATACCACCCTTTGTTTATTACACCTTTGTTGCTTTGGCAGGCCTGCCCTCGGGCTGCTGGCTCCGGCCGGCTCGTGCCTGCCAGAGGACCTAAACTCTGTTTGTATATGAAGTCTGAGTACTATATAATAGTTAAAACTTTCAACAACGGATCTCTTGGTTCTGGCATCGATGAAGAACGCAGCGAAATGCGATAAGTAA
>SH183332.07FU_AB520501_reps PCFS.NT.2013.2_54549
AAGTCGTAACAAGGTTTCCGTAGGTGAACCTGCGGAAGGATCATTAAATGAAGCAACCTAGGAGCCTGAGATATGGCCACCGGGCACACCTTCCACCCTTTGTTTATCACACTTTGTTGCTTTGGCAGGCCTGCCTCCGGGCTGCTGGCTCCGGCCGGCGAGCGCCTGCCAGAGGACCCAAACTCTGTTTGTCTGTAACGTCTGAGTACTATATAATAGTTAAAACTTTCAACAACGGATCTCTTGGTTCTGGCATCGATGAAGAACGCAG
>SH183333.07FU_JX270454_reps PCFS.NT.2012.5_593063
AAGTCGTAACAAGGTTTCCGTAGGTGAACCTGCAGAAGGATCATTAAATGAAGCAACCTAGGAGCCTGAGATATGGCTACCGGGCACACCTTCCACCCTTTGTTTATCACACTTTGTTGCTTTGGCAGGCCTGCCTCCGGGCTGCTGGCTCCGGCCGGCGAGCGCCTGCCAGAGGACCCAAACTCTGTTTGTCTGTAACGTCTGAGTACTATATAATAGTTAAAACTTTCAACAACGGATCTCTTGGTTCTGGCATCGATGAAGAACGCA
>SH183335.07FU_GU212407_reps PCFS.Grass.2014.1_40576
AAGTCGTAACAAGGTTTCCGTAGGTGAACCTGCGGAAGGATCATTAAATGTTATAGCAACCCTCTGGCTGAAAATGCCAGGGGGCACAACTATACCACCCTTTGTTTATTACACTTTTGTTGCTTTGGTAGGCCAGTCCTCGGACTGCTGGCTTCGGCCGGACAGCGCCTACCAGAGGACCTAAACTCTGTTTGTCTATAATGTCTGAGTACTATATAATAGTTAAAACTTTCAACAACGGATCTCTTGGTTCTGGCATCGATGAAGAACGCAGCGAAATG
>SH183633.07FU_EU489899_reps PCFS.Grass.2013.2_118334
AAGTCGTAACAAGGTTTCCGTAGGTGAACCTGCGGAAGGATCATTCATAATCAAGTGTTTTTATGGCACTTTCAAAAATCCATATCCACCTTGTGTGCAATGTCATCTCTCTGGGGGCTGCCGGCTGTCAAAAGCCGTGTGGTCACCTTTGGGATTTATATCTACTCAGAACTTTAGTGATTTTGTCTGAAACATATTATGAATACTTAATTCAAAATACAACTTTCAACAACGGATCTCTTGGCTCTCGCATCGATGAAGAACG
>SH183634.07FU_HQ630346_refs PCFS.NT.2012.4_598269
AAGTCGTAACAAGGTTTCCGTAGGTGAACCTGCGGAAGGATCATTCATAATCAAGTGTTTTTATGGCACTTTCAAAAATCCATATCCACCTTGTGTGCAATGTCATCTCACTGGAGATCAACGGCTGTAAAAATCCGTTGGTCACCTTTGGGATTTATATCTACTCAGAACTTTAGTGATTTTGTCTGAAACATATTATGAATACTTAATTCAAAATACAACTTTCAACAACGGATCTCTTGGTTCTGGCATCGATGAAGAACGCAGCGAAA
>SH183635.07FU_DQ420854_reps PCFS.Grass.2012.3_96433
AAGTCGTAACAAGGTTTCCGTAGGTGAACCTGCGGAAGGATCATTCATAATCAAAGTGTTTTTATGGCACTTTTAAAAAAATCCATATCCACCTTGTGTGCAATGTCATCTCACTGGGGGCCAGCTGGCTGTCAAAAAGCCCGTTTGGTCACCTTTGGGATTTATATCTACTCAGAACTTTAGTGATTTTGTCTGAAAAATATTATGAATAACTTAATTCAAAATACAACTTTCAACAACGGATCTCTTGGCTCTCGCATCGATGAAGAACGCAGCGAAA
>SH183854.07FU_HM239740_reps Kambitch.2012.10_31574
AAGTCGTAACAAGGTTTCCGTAGGTGAACCTGCGGAAGGATCATTACAGAGTTCATGCCCTCACGGGTAGACCTCCCACCCTTGTGTATCTATACCATGTTGCTTTGGCAGGCTGCTGGCCCCCTCGGGGGACAGCCTCAGCGCCCTCGGGCCTGAGAGGCGCCTGCCGGAGGAAAAACAAACTCTGAATTGTTAGTGTCGTCTGAGTACTATATTTTAATAGTTAAAACTTTCAACAACGGATCTCTTGGTTCTGGCATCGATGAAGAACGCAG
>SH183855.07FU_KF588374_reps Kambitch.2012.8_27222
AAGTCGTAACAAGGTTTCCGTAGGTGAACCTGCGGAAGGATCATTACAGAGTTCATGCCCTCACGGGTAGACCTCCCACCCTTGTGTATCTATACCATGTTGCTTTGGCAGGCTGCTGGCCCCCTCGGGGGACAGCCTCAGCGCCCTCGGGCCTGAGAGGCGCCTGCCGGAGGAAAAACAAACTCTGAATTGTTAGTGTCGTCTGAGTACTATATTTTAATAGTTAAAACTTTCAACAACGGATCTCTTGGTTCTGGCATCGATGAAGAACGCAGCGAAA
>SH183857.07FU_KF617432_reps PCFS.CT.2012.2_437465
AAGTCGTAACAAGGTTTCCGTAGGTGAACCTGCGGAAGGATCATTACAGAGTTCATGCCCTCACGGGTAGACCTCCCACCCTTGTGTATCTATACCATGTTGCTTTGGCAGGCTGCTGGCCCCCTCGGGGGACAGCCTCAGCGCCCTCGGGCCTGAGAGTCGCCTGCCGGAGGAAAAGCAAACTCTGAACTGTTAGTGTCGTCTGAGTACTATATTTTAATAGTTAAAACTTTCAACAACGGATCTCTTGGTTCTGGCATCGATGAAGAACGCAGCGAAA
>SH184178.07FU_GU909953_reps PCFS.CT.2012.2_437277
AAGTCGTAACAAGGTTTCCGTAGGTGAACCTGCGGAAGGATCATTATCGTAGGGCTTCGGCCCTGTCGAGATAGAACCCTTGCCTTTTTGAGTACCTTTCGTTTCCTCGGCAGCCTCGGCTGCCAATGGGGACCCCAAAAACACTTTGCAGTACCTGTAACAGTCTGAACAAACAAACAAAAATTAAAACTTTCAACAACGGATCTCTTGGTTCTGGCATCGATGAAGAACGCAGCGAAATGCGATAAGTAGTGTGAATTGCAGAATTCAGTGAATCATCGAATCTTT
>SH184180.07FU_AY943061_refs PCFS.Grass.2012.3_94502
AAGTCGTAACAAGGTTTCCGTAGGTGAACCTGCGGAAGGATCATTATCGTGGGGCTTCGGCCCTCTCGAGATAGAACCCTTGCCTTTTTGAGTACCTTTCGTTTCCTCGGCGGGCTCGCCCGCCAATGGGGACCACAATAAACCCTTTGTAATACCTGTAATCGTCTGACAAAACAAACAAAAATTAAAACTTTCAACAACGGATCTCTTGGTTCTGGCATCGATGAAGAACGCAGCGAAATGCGATAAGTAGTGTGAATTGCAGAATTCAGTGAATCATCGAATCTTTGAA
>SH184201.07FU_GQ377486_reps Kambitch.NT.2014.4_7174
AAGTCGTAACAAGGTTTCCGTAGGTGAACCTGCGGAAGGATCATTATCGTGGGGCTTCGGCCCTATCGAGGTAGAACCCTTGCCTTTTTGAGTACCTTTCGTTTCCTCGGTAGGCTCGCCTGCCGATGGACAAACAAACCAAACCCTGTATTATCATCTGTAATAGTCTGAGTAAACAAAAATTAAATCAAAACTTTCAACAACGGATCTCTTGGTTCTGGCATCGATGAAGAACGCAGCGAAATGCGATAAGTAGTGTGAATTGCAGAATTCAGTGAATCAT
>SH184206.07FU_JX489810_reps PCFS.Grass.2012.1_454043
AAGTCGTAACAAGGTTTCCGTAGGTGAACCTGCGGAAGGATCATTATCGTAGGGCTTCGGCCCTGTCGAGATAGAACCCTTGCCTTTTTCGAGTACCGTCACGTTTCCCCAGCAGGCTTGCCTGCTACTGGGGACCCAAAACCAAACTCTTTTGTACCTGTAATCGTCTGAAAACAAAACGAAAATTAAAACTTTTAACAACGGATCTCTTGGTTCTGGCATCGATGAAGAACGCAGCGAAATGCGATAAGTAATGTGAATTGCAGAATTCAGTGAATCATCGAATCTTT
>SH184271.07FU_JN847445_reps PCFS.Grass.2014.4_198115
AAGTCGTAACAAGGTTTCCGTAGGTGAACCTGCGGAAGGATCATTAATGATTTTTAAAGCGAGTCGAAGCGTTAAGCCGAGGCTTGCGAAAATATTTAAAACCCCACTCTTTTTAACTTTAAAAATAAATCATGATGCATGAATTTAAAAAAAAGAATCACTTTCAACAACGGATCTCTTGGCTCTCGCATCGATGAAGAACGCAGCGAAATGCGATAAGTAGTGTGAATTGCATAATTTTGTGAATCATCGAATCTTTGAACGCAAATTGCACTCCCT
>SH184274.07FU_HF970250_reps PCFS.Grass.2013.1_478041
AAGTCGTAACAAGGTTTCCGTAGGTGAACCTGCGGAAGGATCATTAATGATTTTAAAGCGAGTCGAGCGTTTAAGCGAGGCTTGCGAAAATATTTAAAACCCCACTCTTTTTAACTTTAAAATAAATCATGATACATGAATTTAAAAAAGATCACTTTCAACAACGGATCTCTTGGCTCTCGCATCGATGAAGAACGCAGCGAAATGCGATAAGTAGTGTGAATTGCATAATTTTGTGAATCATCGAATCTTTGAACGCAAATTGCACTCCCTGGTATT
>SH184429.07FU_GQ411292_refs Kambitch.CT.2013.4_528866
AAGTCGTAACAAGGTTTCCGTAGGTGAACCTGCGGAAGGATCATTACAGAGTTCATGCCCCCACGGGTAGACCTCCCACCCTTGAATACTATACCTTAGTTGCTTTGGCAGGCCGTGGTAACACCACGGGCTTCGGCTTGTGTGAGCCTGCCAGAGGAAACAAACTCTGTTTTTAGTGATGTCTGAGTACTATATAATAGTTAAAACTTTCAACAACGGATCTCTTGGTTCTGGCATCGATGAAGAACGCAGCGAAATGCGATAAGTAATGTGAATTG
>SH184439.07FU_KF297052_reps Kambitch.2012.4_268248
AAGTCGTAACAAGGTTTCCGTAGGTGAACCTGCGGAAGGATCATTACAGAGTTCATGCCCTTCGGGGTAGATCTCCCACCCTTGAATATTATACCTTAGTTGCTTTGGCAGGCCGGGGCAACCCCCCGGGCTCAGGCCTGGGAGTGCCTGCCAGAGGAAACAAACTCTGTTTTTAGTGATGTCTGAGTACTATATAATAGTTAAAACTTTCAACAACGGATCTCTTGGTTCTGGCATCGATGAAGAACGCAGCGAAATGCGATAAGTAATGTGAATTG
>SH184859.07FU_UDB018368_refs Kambitch.NT.2013.5_260035
AAGTCGTAACAAGGTTTCCGTAGGTGAACCTGCGGAAGGATCATTAATGAAACGTTTGTCGAGAAGGGTTGTAGCTGGCCTCCAGGGGCATGTGCACACCCCGATCGCATCCACCTCCCACACCTGTGCACCGCCTGTAGCTTGGGATGATCACGGGGCCCTGACGGGTCGCGAATGCCCTCGTCTATGAATATTTTTACACACCACAAAGTACGACAGAATGTATATCGAATTGCGTCTGATAAACGCGACAAATACAACTTTCAACAA
>SH184926.07FU_JF519455_reps PCFS.NT.2014.2_91607
AAGTCGTAACAAGGTTTCCGTAGGTGAACCTGCGGAAGGATCATTATTGAATACTATCGAGCGCTGTGCTGGCCTTTCGGGGCATGTGCACGCGTTCTTTATTATATCTATCTCTTGTGAACCTAGTGTGGGCTTTGGAGGAACAGTCGGTCTTTGTGCCTTCTGGGATTCTGAAGACCATTTTTTATAAACATTTAAAAAGTTAACAGAATGTCTTCTTTTTACTTCGGTAAAAATAAACCTATACAACTTTCAGCAACGGATCTCTTGGCTCTCCCATCGATGAA
>SH185030.07FU_DQ900583_reps Flux.Tower.NT.2013.NW_291302
AAGTCGTAACAAGGTTTCCGTAGGTGAACCTGCGGAAGGATCATTAATGATTGGTGGCTGTTGCTGGCTAGTGTTTCTAGTATGTGCACGCCACACCTTCAATCCCACTTACACCTGTGCACCTTTTGTAGTATTACTTGTGGATATTGAGAGAAAGTTTAGTCTTTCACTCTGTTGAAACCGGTTTACTATGTTTTTTTATACACACACAATAGTCATTGAATGTATTTTTATTTCTTATGATAAAAACAACTTTCAACAACGGATCTCTTGGCTCTCG
>SH185507.07FU_JN637947_reps Clark.CT.2014.3_403172
AAGTCGTAACAAGGTCTCCGTTGGTGAACCAGCGGAGGGATCATTGCTGGAACGCGCTTCGGCGCACCCAGAAACCCTTTGTGAACTTATACCTTACTGTTGCCTCGGCGCAGGCCGGCCTCACTGGGGCCCCTCGGAAACGAGGAGCAGCCCGCCGGCGGCCAACCAAACTCTTGTTTCTTAGTGAATCTCTGAGTAAAAAACATAAATGAATCAAAACTTTCAACAACGGATCTCTTGGTTCTGGCATCGATGAAGAACGCAGCGAAATGCGATAAGTAAT
>SH185508.07FU_KC007266_reps Kambitch.NT.2014.4_5273
AAGTCGTAACAAGGTCTCCGTTGGTGAACCAGCGGAGGGATCATTGCTGGAACGCGCTTCGGCGCACCCAGAAACCCTTTGTGAACTTATACCTTACTGTTGCCTCGGCGCAGGCCGGCCTCACTGAGGCCCCTCGGAAACGAGGAGCAGCCCGCCGGCGGCCAACCAAACTCTTGTTTCTTAGTGAATCTCTGAGTAAAAAACATAAATGAATCAAAACTTTCAACAACGGATCTCTTGGTTCTGGCATCGATGAAGAACGCAGCGAAATGCGATAAGTAA
>SH185946.07FU_JF432973_reps PCFS.CT.2013.2_423110
AAGTCGTAACAAGGTCTCCGTTGGTGAACCAGCGGAGGGATCATTACCGAGTTTACAACTCCCAAACCCCTGTGAACATACCTATAACGTTGCCTCGGCGGTGCCCGCTCCCCGTAAAACGGGACGGCCCGCCAGAGGACCCACAAACCCTGTTTCCAAAGTATCTTCTGAGTAAACATAAGTAAATAATCAAAACTTTCAACAACGGATCTCTTGGTTCTGGCATCGATGAAGAACGCAGCGAAATGCGATAAGTAATGTGAATTGCAGAATTCAGTGAATCATCGAAT
>SH185972.07FU_JN943800_refs PCFS.Grass.2012.1_452742
AAGTCGTAACAAGGTTTCCGTAGGTGAACCTGCGGAAGGATCATTCATAATGAGTGTTTATGGCACTTTTAAAAATCCATACCCACCTTGTGTGCATCGTTAGTCATGTTCCTTGTTCTCTCTTGAGAGAGCGAGGAGGCAGACTTCAAATTAATCTATCTTTAACCAGTTTGTCTGAAGCAATGTATCATGAGTTAACATAATTCTAAAATACAACTTTCAACAACGGATCTCTTGGCTCTCGCATCGATGAAGAACGCA
>SH186050.07FU_JF519283_reps PCFS.NT.2012.1_11934
AAGTCGTAACAAGGTTTCCGTAGGTGAACCTGCGGAAGGATCATTATTGAAACTCACGGGGGCGCGTGCTAAGACCTGCACCGGTGGCGACGCCGTGCTGCGGTCTGGCTTGCGTCCTCTTCCAAACCCAACACCTGTGAACCTTTGGGATGGCGCGCTGTAACGGCCGTCGTCCCGTTTACACCAACTCTGATGTCTATTTGAATGTGACTCGGGGCCTCCCCGATTTAAACTTAAAACAACTTTCAACAACGGATCTCTTGGCTCTCGCATCGATGAAGAACGCA
>SH186054.07FU_HQ212160_reps PCFS.NT.2014.3_100250
AAGTCGTAACAAGGTTTCCGTAGGTGAACCTGCGGAAGGATCATTATTGAAACTTCACGGGGGCGCGTGGTTCGGCCTGCACCGGCGGCGACGTCGTGCTGCGGTCGGCCGTGCGCCCTCTTCCAAACCCAAACACCTGTGAACCTTTGGGATGGCGCGCTGTAGTGGCCCGCCGTCCCGTTTACAACCAACTCTGATGTCTATTTGAATGTGAACTCGGGGCATCCCCGATTTAAACTTAAAACAACTTTCAACAACGGATCTCTTGGCTCTCGCATCGATGAAGAACGCA
>SH186290.07FU_JF289146_reps Kambitch.2012.7_612449
AAGTCGTAACAAGGTTTCCGTAGGTGAACCTGCGGAAGGATCATTACTGAGTGCGGGCTGCCTTTGGGCGCCCAACCTCCCACCCGTGACTACTAAACACTGTTGCTTCGGCGGAAGCCTCCCCCCGGGGAGCCAACCGCCGGAGACCACTGAACTTCTTTTTTTAAGCATGACCTCTGAGCTTGAATAAGCAAAATCAATCAAAACTTTTAACAATGGATCTCTTGGTTCCGGCATCGATGAAGAACGCAGCGAACTGCGATAAGTAATGCGAATTGCAGAA
>SH186405.07FU_EF536968_reps Kambitch.NT.2014.4_6898
AAGTCGTAACAAGGTTTCCGTAGGTGAACCTGCGGAAGGATCATTATTGAATGAACATGGAGTCGGTTGTCGCTGGCCCCTTCACTGGGGCATGTGCACGCCTTCTCTATTCATCCACACACACCTGTGAACTTGTGAGACGGATAGTAGTCCCCTCGGGGGGTGAGCTCCGTCTGCTATACATAAACTCCAGTAAATAAATTTGAATGTCATCTGATGTAACGCATCTATAAACTAAGTTTCAACAACGGATCTCTTGGCTCT
>SH186576.07FU_DQ987911_reps PCFS.Grass.2013.1_477652
AAGTCGTAACAAGGTTTCCGTAGGTGAACCTGCGGAAGGATCATTATTGAATAAACCTGATGGGTTGTAGCTGGTTTCTTCGGGGACAAGTGCTCGCCTGTCATCTTTATATCTCCACCTGTGCACTTCTTGTAGACCTGGATAACTTTCTGAGGCAACTCAGTTATGAGGATTGCTGTGTGTTTTGCGACGCCGGCTTTCCTTACATTTCCAGGCCTATGTTTTTCATATACCCCATTGTATGTAACAGAATGTTTCACAAGGCTTCAAT
>SH186776.07FU_HQ322364_refs Kambitch.CT.2014.5_175519
AAGTCGTAACAAGGTTTCCGTAGGTGAACCTGCGGAAGGATCATTAATAAACTAGTCGTTCGTGTAGGGGCAACCTGATCATCACGATGTAAGCTCACTAGTCACCCTTGAATATCATACCTTTGTTGCTTTGGCGGGCCGCCCTCGTGGCCAGCGGCTCCGGCTGCTGCGTGCCCGCCAGAGGACCCCAACTCTTGTTTTTAGTGATGTCTGAGTACTATATAATAGTTAAAACTTTCAACAACGGATCTCTTGGTTCTGGCATCGATGAAGAACG
>SH186778.07FU_AY266169_refs PCFS.NT.2012.5_592843
AAGTCGTAACAAGGTTTCCGTAGGTGAACCTGCGGAAGGATCATTAATAGAGCAATGGATAGACAGCGCCCCGGGAGAAATCCTGGGGGCCACCCTACTTCGGTAAGGTTTAGAGTCGTCGGGCCTCTCGGAGAAGCCTGGTCCAGACCTCCACCCTTGAATAAATTACCTTTGTTGCTTTGGCAGGGCGCCTCGCGCCAGCGGCTTCGGCTGTTGAGTACCTGCCAGAGGACCACAACTCTTGTTTTTAGTGATGTCTGAGTACTATATAATAGTTAAAACTTTCAACAA
>SH186781.07FU_GQ411306_refs PCFS.Grass.2014.2_353586
AAGTCGTAACAAGGTTTCCGTAGGTGAACCTGCGGAAGGATCATTAATAGAGCAATGAACAGTCAGCGTCCCGGGAGAAATCCTGGGGGCTACCCTCCTCGGAGGGTTTAGAGACGTCGGGCCTCTCGGAGAAGCCCGGTTCAGACCTCCACCCTTGAATAAATTACCTTTGTTGCTTTGGCAGGACGCCTCGTGCCAGCGGCTTCGGCTGCTGAGTGCCTGCCAGAGGACCACAACTCTTGAAATCCATGATGTCTGAGTACTATATAATAGTTAAAACTTT
>SH186783.07FU_HQ533816_refs PCFS.Grass.2014.2_350016
AAGTCGTAACAAGGTTTCCGTAGGTGAACCTGCGGAAGGATCATTAATAGAGCAATGAATAGTCAGCGCCCTGGGAGCAATCCTGGGGGCCACCCTCCTCGGAGGGTTTAGAGACGTCGCGCCTCTCGGAGAAGCGCGGTTCAGACCTCCACCCTTGAATAAATTACCTTTGTTGCTTTGGCAGGACGCCTCGTGCCAGCGGCTTCGGCTGTTGAGTGCCTGCCAGAGGACCACAACTCTTGAATTAATATTGTCTGAGTACTATATAATAGTTAAAA
>SH186787.07FU_AY140669_refs PCFS.Grass.2014.2_346448
AAGTCGTAACAAGGTTTCCGTAGGTGAACCTGCGGAAGGATCATTAATAGAGCAATGAACAGTCAGCGCCCCGGGAGCAATCCTGGGGGCTACCCTCTTCGGAGGGTTTAGAGACGTCGGGCCCTTCGGGGATACTCGGTTCAGACCTCCACCCTTGAATACATTACCTTTGTTGCTTTGGCAGGACGCCTCGTGCCAGCGGCTTCGGCTGTTGAGTGCCTGCCAGAGGACCACAACTCTTGCAATATATGAAGTCTGAGTACTATATAATAGTTAAAACTTT
>SH186800.07FU_AY266144_reps Flux.Tower.CT.2013.SE_571973
AAGTCGTAACAAGGTTTCCGTAGGTGAACCTGCGGAAGGATCATTAATAGAGCAATGAGCAGTCAGCGCCCCGGGAGCAATCCTGGGGGCCACCCTCCTCGGAGGGTTTAGAGACGTCGAGCCTCTCGGAGAAGCTCGGTTCAGACCTCCACCCTTGAATAAATTACCTTTGTTGCTTTGGCAGGACGCCTCGTGCCAGCGGCTTCGGCTGTTGAGTGCCTGCCAGAGGACCACAACTCTTGTTTTTAGTGATGTCTGAGTACTATATAATA
>SH186937.07FU_JX496017_reps Kambitch.NT.2014.2_128045
AGTCGTAACAAGGTTTCCGTAGGTGAACCTGCGGAAGGATCATTATCCATCCTTAACAGGTGCGGTCGCGGCCCCTGGGGGCTCCCCCAGGTGGTAAGGTGAAATACCCTATCGCGCCGCATACCTGCATCCTTTTTTACGAGCACCTTTCGTTCTCCTTCGGCGGGGCAACCTGCCGCTGGAACCTGATAAACCTTTTTGCATCTAGTATTACCTGTTCTGATACAAACAATCGTTACAACTTTCAACAATGGATCTCTTGGCTCTGGCATCGATGAAGAACGCA
>SH186959.07FU_KF742571_reps PCFS.Grass.2013.2_117432
AAGTCGTAACAAGGTTTCCGTAGGTGAACCTGCGGAAGGATCATTATCCATCTCAACCAGGTGCGGTCGCGGCCTCCGGGGGTTCTCTCCCGGGTGGTAAGGGTAACACCTTCACGCGCCGCATTTCTGAACCCTTTTTATACGAGCACCTTCGTTCTCCTTCGGTGGGGCAACCTGCCGTTGGAACCAAACAAAACCTTTTTTGCATCTAGCATTACCTGTTCTGATACAAATAATCGTTACAACTTTTAACAATGGATCTCTTGGCTCTGGCATCGATGAAGAACGCAGCGAAA
>SH187220.07FU_EF059994_reps Clark.CT.2014.4_228300
AAGTCGTAACAAGGTTTCCGTAGGTGAACCTGCGGAAGGATCATTATCGAGTTTTGACTGGGTTGTAGCTGGCCTTCCGAGGCATGTGCACGCCCTGCTCATCCACTCTACACCTGTGCACTTACTGTGGGTATCAGATCGTGAAGCGTGCTCTTTTACCGGAGCTTGTGAAGCGTGTCTGTGCCTGCGTTTATCACAAACACTATAAAGTATCAGAATGTGTATTACGATGTAACGCATCTATATA
>SH187717.07FU_HM036605_reps PCFS.Grass.2013.3_553049
AAGTCGTAACAAGGTTTCCGTAGGTGAACCTGCGGAAGGATCATTATCGAGCCGCCAACGCGGGCCCGCGGTACTTCGGTGCCGTTTGGGTCCCGTAGGCAAATGGCCCAACCCTTGCTTCTTGACAACCATTGTCTCGGCGGTTCCGCGCCTTTCGGGGCCAGCTGGATTCGTTCCGGCTTGTGTCCGCCAGAGAACCATTAAAAATCGTTTATCAGTTAGTCTAAGAATGAAATAATTCAATAAAACTTTCAACAACGGATCTCTTGGTTCCGGCATCGATGAAGAACGCAGCGAAAT
>SH187730.07FU_KC176337_reps PCFS.Grass.2013.2_117358
AAGTCGTAACAAGGTTTCCGTAGGTGAACCTGCGGAAGGATCATTATTGAATAAACCTGATGTGGTTGTTGCTGGCTCTCTAGGGAGTATGTGCACGCCCGTCATCTTTATATTTCCACCTGTGCACCTTTTGTAGACCCAGAAGATTTGAGCAATCAAGTCGTTTGGGCCTATGTCTTATCATATACCCCATAGTATGTATTAGAATGTATCAGTGGGCTTCGTGCCTATAAACACTATACAACTTTCAGCAACGGATCT
>SH187864.07FU_EF434039_reps PCFS.CT.2014.2_385588
AAGTCGTAACAAGGTTTCCGTAGGTGAACCTGCGGAAGGATCATTCATAATAAGTGTTCTACTGCACTTTTTAAACAAGTACTCACCTTGTGTGCAATGTTTGCTGTCGAGTCGTTTGTTCGTCTCGACAGCACAATACCAACCTTTTATTGTAAATTTTTTGTCTGAAGCTATTTCGAATATATAATTCTAAATACAACTTTCAACAACGGATCTCTTGGCTCTCGCATCGATGAAGAACGCAGCGAAATGCGATACGTAATGTGAATTG
>SH188026.07FU_JX042769_reps PCFS.Grass.2013.4_152463
AAGTCGTAACAAGGTTTCCGTAGGTGAACCTGCGGAAGGATCATTAACGTATCTCTGACGGGGTTTCGGCGCGCCCTGCTCCGGTCCAAAAGGCCGTGCAGCGGGTTCCCGTCCCTGTTCAAACCTCACAAACCCACCGTGAACCTTCACGGCAGAAGGGAGGAGACTCCCGGACGCCGCATACCAAAACCCCAGTTTTAAAGAATGTCGTGCGGACTTGCGCCGCCTAAAACACAAAACAACTTTCAACAACGGATCTCTTGGCTCTCGCATCGATGAAGAACGCAGCGAAATGCGATAA
>SH188230.07FU_EF154351_reps Clark.CT.2014.1_512502
AAGTCGTAACAAGGTTTCCGTAGGTGAACCTGCGGAAGGATCATTATCAAAAGTCAAGTCGGGGGCTGTAAAGCTCTCGTCTACACCCATGTCTTTTGCGTACTCTTGTTTCCTCGGTGGCGCAAGCTGCCGATTGGACAAACCAAAACCTTTTTTTGTAATTGCAATCAGCGTCTGAAAATAATCTAATTATTTACAACTTTCAACAACGGATCTCTTGGTTCTGGCATCGATGAAGAACGCAGCGAAATGCGATAAGTAGTGTGAATTGCA
>SH188947.07FU_JF691365_reps PCFS.NT.2012.1_13059
AAGTCGTAACAAGGTTTCCGTAGGTGAACCTGCGGAAGGATCATTATTGAAACTTCATCCGGGGCGCCGCGGCCCTCAGCACCGGTGGAAACGCCGTGTTGCGGGGGCCGCGCGTGCACTCGTCCAAACCAAACCCCTGTGAACCTTACGGGATGGCCCGGGTTAGCGCCCGGTGCCGTTCCGCTTTATACAAACACTTATCAAAGAATGAACTGAAGGCGGTCTGACCGCTGGATAACAAACTGAAACAACTTTCAACAACGGATCTCTTGGCTCTCGCATCGATGAAGAACGCA
>SH188949.07FU_JF691234_reps PCFS.NT.2014.4_620747
AAGTCGTAACAAGGTTTCCGTAGGTGAACCTGCGGAAGGATCATTATTGAAACTTCATCCGGGGCGCCGCGGCCCTCAGCACCGGTGGAAACGCCGTGATGCGGGGACCGCGCGTGCACTCGTCCAAACCAAACCCCTGTGAACCTTACGGGATGGCCCGGGTTAGCGCCCGGTGCCGTTCCGCTTTATACAAACACTTATCAAAGAATGAACTGAAGGCGGTCTGACCGCTGGATAACAAACTGAAACAACTTTCAACAACGGATCTCTTGGCTCTCGCATCGATGAAGAA
>SH188950.07FU_FJ553339_reps PCFS.NT.2012.1_12638
AAGTCGTAACAAGGTTTCCGTAGGTGAACCTGCGGAAGGATCATTATTGAAACTTCATCCGGGGCGCCGCGGCCCTCAGCACCGGTGGAAACGCCGTGATGCGGGGACCGCGCGTGCACTCGTCCAAACCAAACCCCTGTGAACCTTACGGGATGGCCCGGGTTAGCGCCCGGTGCCGTTCCGCTTTATACAAACACTTATAAAAGAATGAACTGAAGGCGGTCTGACCGCTGGATAACAAACTGAAACAACTTTCAACAACGGATCTCTTGGCTCTCGCATCGATGAAGAACGCA
>SH189947.07FU_FJ868975_reps PCFS.Grass.2013.2_118048
AAGTCGTAACAAGGTCTCCGTAGGTGAACCTGCGGAGGGATCATTACACAATATGCAAGCGGGCTGGGATCCCCGGGAGGGCGTCTATTCTGCCGTTTCCGCCGCATCTGCGGTGCTGAAGCGACAGGGCGGGCGTCTTTTCGGCCAGCCTGACTCCATATTCACCCATGTCTTTTGCGTACTACTTGTTTCCTTGGTGGGTTCGCCCACCAACAGGACCATTTAAACCTTTTTGTAATTGCAATCAGCGTCAGCAAAACAATGTAATAAATTACAACTTT
>SH189964.07FU_JX444611_reps PCFS.Grass.2014.3_256481
AAGTCGTAACAAGGTCTCCGTTGGTGAACCAGCGGAGGGATCATTACAGAGTTTTCACAACTCCCAACCCTTGCGAACCGTACCCATTCTGTTCTCGTTGCTTCCGGCGGGGGGGACGGGGGGGCCCGAAACGGCCTCCCCGCCCCGCCCGCCGGGGGCGGCGGGCCCTACGAACCTTTATATCTCAACCACTAGAAACCGTCTGAGAAACAAACAAAATAATCAAAACTTTCAACAACGGATCTCTTGGCTCTGGCATCGATGAAGAACGCAGCGAAATGCGATACGTAATGTGAATTGCAGAATT
>SH189972.07FU_KF931342_reps PCFS.Grass.2013.1_478238
AAGTCGTAACAAGGTTTCCGTAGGTGAACCTGCGGAAGGATCATTACACACTGCGCCATGCTTGCAGATGTTCGCATTTGCAGGTATAGCCAGCTAACCCTTGTCTATTTCTACCATTTGTGAATCCCTCGGCGGGGACGCCTGTCGCTGGGACCCTAAACTCTACTGTATAAAAAGTATCAAACCTTTCTGAACCTAATTAAAATTATTACAACTTTCAACAATGGATCTCTTGGTTCTGGCATCGATGAAGAACGCAGCGAAATGCGATAA
>SH190017.07FU_AF444350_refs PCFS.NT.2013.2_55163
AAGTCGTAACAAGGTTTCCGTAGGTGAACCTGCGGAAGGATCATTAGTGAATTGAATATGTTAGCGGACCTCTTCGGAGTCCCTAGCATCAAATCATATCCATAACACCTGTGAACTGTAAGGCTGTCTTGAAAACGAAAGTGATTAGAGCGCCTGCCCATTTTATACAAACATTAAAGTAACAAACGTAGTCTTATTATAATCTAATAAAACTTTCAACAACGGATCTCTTGGCTCTCGCATCGATGAAGAACGCAGCGAAATGCGATAA
>SH190018.07FU_AF444319_refs Flux.Tower.CT.2013.SW_274972
AGTCGTAACAAGGTTTCCGTAGGTGAACCTGCGGAAGGATCATTAGTGGATTAAACATGCTTGGTGTCTTCGCTTCGGCAAGGCCTGCTTAAAGGTCACGATCCTAACACCTGTGAACTGTAAGACGTATGATGAGGTCTTTGGCCAAGTCATCGTCTGCCCATTTTTAACAAACAATTAATGTAACAAACGTAGTCTTATTATAACCTAATAAAACTTTCAACAACGGATCTCTTGGCTCTCGCATCGATGAAGAACGCAGCGAAATGCGATAA
>SH190019.07FU_AF145324_refs Kambitch.NT.2014.4_3846
AAGTCGTAACAAGGTTTCCGTAGGTGAACCTGCGGAAGGATCATTAGTGAATTAAACATGCTTGGTGTCTTCGCTTCGGCAAGGCCCTTGCTTAACTCACATCCCAACACCTGTGAACTGTAAGGCGCATGACTAGGTTCGCCCAAGTCATCGTCTGCCCTTTTTAACAAACAATTAATGTAACAAACGTAGTCTTATTATAACCTAATAAAACTTTCAACAACGGATCTCTTGGCTCTCGCATCGATGAAGAACGCAGCGAAATGCGATAAGTAATGT
>SH190259.07FU_KC176279_reps Kambitch.CT.2014.5_174316
AAGTCGTAACAAGGTTTCCGTAGGTGAACCTGCGGAAGGATCATTATTGAATAAACTTGGTCAAGCTGTTGCTGGTCCTTCGGGGCATGTGCACGCTTGCCACCAAATTTAACCACCTGTGCACCTTTTGTAGACTAGAAACGTTTCTCGAGGCAACTCGGATTGAGAATTGCTGCGCGAAAGCCAGCTGTTCTTGTGTTTCTCAGTCTATGTTTTTACATACCCCGAATGAATGTATTAGAATGTATTGCTGGGCCTTTGTGCCTTTAAATCAAATA
>SH190558.07FU_AB520602_reps Clark.CT.2014.2_76406
AAGTCGTAACAAGGTAACCGTAGGTGAACCTGCGGTTGGATCATTACAAAATTGGTATCTTACCAAAACACCGTGTGCACCATAACTGTTCTTGGTAGCGTATTGGATGGGTCACGTACCCCACATCAGCAGTGCACGTGAGGACTTCGGTCTTTGACTGTGCGAGTCAGCTGTGGGACCTACTGGCCTTTCTCGATCGCTGCCGCATGTCCAAACATTGTATTACAAAATTTTAGTCTGAATCAGTTCACCACAAAGTGAAATGAAAAA
>SH190741.07FU_HG532069_reps Kambitch.NT.2014.4_4557
AAGTCGTAACAAGGTTTCCGTAGGTGAACCTGCGGAAGGATCATTAGTGAATTGAGCTGGCTTCGGCCGCTCTGATCTATACACACCTGTGAACTGTTGGCCTTCGGGTCTTTAAATACAACTGTGACGAACGTAAATTATTATAACAAATAAAACTTTTAACAACGGATCTCTTGGCTCTCGCATCGATGAAGAACGCAGCGAAATGCGATAAGTAATGTGAATTGCAGAATTCAGTGAATCATCGAATCTTTGAACGCACCTTG
>SH190868.07FU_EU280068_refs Kambitch.CT.2014.5_175604
AAGTCGTAACAAGGTCTCCGTTGGTGAACCAGCGGAGGGATCATTACCGAGTTTACAACTCCCAAACCCAATGTGAACGTTACCAAACTGTTGCCTCGGCGGGATCTCTGCCCCGGGTGCGTCGCAGCCCCGGACCAAGGCGCCCGCCGGAGGACCAACCAAAACTCTTATTGTATACCCCCTCGCGGGTTTTTTACTATCTGAGCCATCTCGGCGCCCCTCGTGGGCGTTTCGAAAATGAATCAAAACTTTCAACAACGGATCTCTTGGTTCTGGCATCGATGAAGAACGCAGCGAAATGCGA
>SH190975.07FU_AB425979_reps PCFS.CT.2014.1_112490
AAGTCGTAACAAGGTCTCCGTTGGTGAACCAGCGGAGGGATCATTACTGAGTACTACACTCTCTACCCTTTGTGAACTATTATACCTGTTGCTTCGGCGGCGCCCGCGAGGGTGCCCGCCGGTCTCATCAGAATCTCTGTTTTCGAACCCGACGATACTTCTGAGTGTTCTTAGCGAACTGTCAAAACTTTTAACAACGGATCTCTTGGCTCCAGCATCGATGAAGAACGCAGCGAAACGCGATATGTAATGTGAATTGCAGAATT
>SH190979.07FU_AY615877_reps Kambitch.NT.2014.4_4394
AAGTCGTAACAAGGTCTCCGTTGGTGAACCAGCGGAGGGATCATTACCGAGTACTATAACTCATAACCCTTTGTGAACCTTTATACCTGTTGCTTCGGCGGCGCGCCTCCCGGGGCGTGCCCGCCGGCATTATCAGAATCTCTGTTCGAACCCGACGATACATCTGAGTGTTCTAAGCGAACTGTTAAAACTTTCAACAACGGATCTCTTGGCTCCAGCATCGATGAAGAACGCAGCGAAACGCGATATGTAATGTGAATTGCAGAATTCA
>SH191264.07FU_JQ245337_reps PCFS.CT.2012.2_437068
AAGTCATAACAAGGTTTCTGTAGGTGAACCTGCAGAAGGATCATTAGTGAATCTTTATTGCCGTACTTCTCTTCGAGAGGTCGGCTCTAATCCCATCATCTATTATCCAAACACAAGACTACGGAGGGGTGGCTGCGTTGGTGGCCCCCTGCTCCGGATTGGTTCTGGGTCAGATCATTAACACTGGCTGGCTCGGTTCCTACAACCTTTTCAACTCATGAATCATAGAATGTTAAACCCATTGTCTTCGGACATGAAACTAAATACAACTTTTGA
>SH191373.07FU_JF519325_reps PCFS.NT.2012.1_14165
AAGTCGTAACAAGGTCTCCGTTGGTGAACCAGCGGAGGGATCATTACAAGAGCGCCGAAAGGCTGCTTAAAACCATCGTGAACCTATCCATCAGCGTTGCTTCGGCGGGAGCGCTCGCGGGGCCGGAGTCTCTCCGGTCCCCGGGCCGTGGACCCCACACCTCCGGGTGCGGGGCCGCCCGCCGGAGGTACGAAACTCTTCTGCATCTTAGTGGCATCTCTGAGTAAACAAGCAAATAATTAAAACTTTCAACAACGGATCTCTTGGTTCTGGCATCGATGAAGAACG
>SH191379.07FU_KF285995_reps Kambitch.2012.10_32657
AAGTCGTAACAAGGTCTCCGTTGGTGAACCAGCGGAGGGATCATTACAAGAAGCCGAAAGGCTACTTAAAACCATCGCGAACTCGTCCAAGTTGCTTCGGCGGCGCGGGACCCCTCGGGGGACCGCAGCGCCGCTTCCCCCCCGGGGGTTGCGGGGCGCCCGCCGGAGGTCACAAACTCTCATGTATTATAGTGGATCTCTGAGTAAAAAACAAATAAGTTAAAACTTTCAACAACGGATCTCTTGGTTCTGGCATCGATGAAGAACGCAGCGAAATGCGATAAGTAATGTGAATT
>SH191395.07FU_HM439551_reps PCFS.Grass.2013.1_477949
AAGTCGTAACAAGGTCTCCGTTGGTGAACCAGCGGAGGGATCATTAAAAGAAGCCGAAAGGCTACTTACAACCATCGTGAACTCGTCCAAGTTGCTTCGGCGGCGCGGAGCCCCTCTGGGGCGCCGCAGTCCGGCCCCCTCGGGGGTGCGGGGCGCCCGCCGGAGGTACAAAAACCCTTCTGTATTATAGTGGAATTCTGATTAAACAAACAAATAAGTTAAAACTTTCAACAACGGATCTCTTGGTTCTGGCATCGATGAAGAACGCAGCGAAATGCGATAAGTAATGTGAATTGCA
>SH191396.07FU_EF635677_reps PCFS.Grass.2012.1_452680
AAGTCGTAACAAGGTCTCCGTTGGTGAACCAGCGGAGGGATCATTATTAGAAGCGCCGAAAGGCTGCTTATAACCATTGCGAACCAATCCATCAGCGTTGCTTCGGCGGGAGACGGGCCCCACGGCCCCGGTCTCCGGACCGCCCGCCGGAGGTAAGAAACTCTACTGTATCTCTGTGACATCTCTGAGTAATCAAACAAATAAGTTAAAACTTTCAACAACGGATCTCTTGGTTCTGGCATCGATGAAGAACGCAGCGAAATGCGATAAGTAATGT
>SH191910.07FU_EU622846_reps PCFS.NT.2014.2_91264
AAGTCGTAACAAGGTTTCCGTAGGTGAACCTGCGGAAGGATCATTAACGAGTTTACTGAGCTGTCGCTGCCCTCTCGGGGGATGTGCACGCTCTTTCACTCATCTATACACCTGTGAACCTATGCGAGTTTAATGGGGGATTAGCGAAAGGGCCGAAAGGTCTCGACTAGCGTTCTCTGTCGGCTCGATTTTTTATAAACTCTTGTATGTCTTAGAATGTCTACTTTGCTTAACGCAATAAATACAACTTTCAACAACGGATCTCTTGGCTCTCGCA
>SH192067.07FU_AF444435_refs Clark.CT.2014.1_514172
AAGTCGTAACAAGGTTTCCGTAGGTGAACCTGCGGAAGGATCACTAGTGATTAAACGGGAAGCGTCTTAACTGACCTTCTCACCCTTCACATCCACATACACCCTGTGAACTGTTTGGCTTCAACTCTCGAGTTGGGCTCTCTTATCGATAGATTAGCAATAGTCTAGCGAGAAGAGGGTTCGTCTCGAGAGCGGGAGTCATCATTTTTATACATACACAAAGTCTAATGAATGTAAACGTTTTATATAAACAAAATAAAACTTTCAACAACGGATCT
>SH192113.07FU_KJ555145_reps PCFS.CT.2012.1_161372
AAGTCGTAACAAGGTTTCCGTAGGTGAACCTGCGGAAGGATCATTAATTGTATAACGGGGGCCGGCGAGGGATTGCGCACTTCGGTGCGCCTTTCTTCCCCGCCCTGTCTGATACTACCCATGTCTTTTGCGTACCAATTGTTTCCTCGGTGGGCTTGCCCGCCGGTTGGACACTATAAAACCTTTTGTAATTGCAGTCAGCGTCAGAAAAACATAATAATTACAACTTTCAACAACGGATCTCTTGGTTCTGGCATCGATGAAGAACGCAGCGAAATGCGATAAGTAGT
>SH192574.07FU_AJ292410_refs PCFS.NT.2012.1_14498
AAGTCGTAACAAGGTCTCCGTTGGTGAACCAGCGGAGGGATCATTACCGAGTTATTCTACTCCCAAACCCCTGTGAACTTATACCTTTACTGTTGCTTCGGCGGGTTAACGCCCCGGAAGGCCCGCGAGGGCCGCCGGAACCAGGCGCCCGCCGGGGGACCCAAACTCTTGTATCTTTTTTATAGCATGTCTGAGTGGAATCATAAACAAATGAATCAAAACTTTCAACAACGGATCTCTTGGTTCTGGCATCGATGAAGAACGCAGCGAAATGCGATAAGTAATGTGAATTGCA
>SH192575.07FU_AY555965_refs Kambitch.2012.9_62267
AAGTCGTAACAAGGTCTCCGTTGGTGAACCAGCGGAGGGATCATTACCGAGTTTTCAACTCCCAAACCCCATGTGAACTTATACCATTTACAACCGTTGCTTCGGCGGGTTCTCGCCCCGGGCTTTACACCCCGGAACCAGGCGGCCCGCCGGGGGACCCAAACTCTAGATTTTTATTTTAGCATGTCTGAGTGGAATCATTACAAAATGAATCAAAACTTTCAACAACGGATCTCTTGGTTCTGGCATCGATGAAGAACGCAGCGAAATGCGATAAGTAATGTGAATTGCAGAATT
>SH192576.07FU_KF212327_reps PCFS.NT.2014.3_105685
AAGTCGTAACAAGGTCTCCGTTGGTGAACCAGCGGAGGGATCATTACCGAGTTTTCTACTCCCAAACCCCTGTGAACTTATACCTTTACCGTTGCTTCGGCGGGTTAACGCCCCGGAAAGGCCCCCGAAAGGGAGCCGCCCCGGAACCAGGCGCCCGCCGGGGGACCCAAACTCTTGTATTTTCTTACCTAGCATGTCTGAGTGGAATCATAAACAAATGAATCAAAACTTTCAACAACGGATCTCTTGGTTCTGGCATCGATGAAGAACGCAGCGAAATGCGATAAGTAATGTGAATTGCAGAATT
>SH192615.07FU_DQ421272_reps Kambitch.NT.2014.4_6388
AAGTCGTAACAAGGTCTCCGTAGGTGAACCTGCGGAGGGATCATTACCGAGTGCGGGCCCTCGCGCCCAACCTCCCAACCCTTTGTCGATTCATATCTGTTGCCTCGGGGGGCGACCCGGACGTCGTCCGGGAGTCCCCCAGAGGTCCAACCCAACACACTGCGTCTTTGCGTCGGAGTATTGAAAACAATCAATCAAAACTTTCAACAACGGATCTCTTGGTTCTGGCATCGATGAAGAACGCAGCGAAATGCGATAAGTAATGTGAATTGCAGAATTCAGT
>SH192619.07FU_JQ585533_reps PCFS.NT.2014.2_91793
AAGTCGTAACAAGGTCTCCGTAGGTGAACCTGCGGAGGGATCATTACCGAGTGAGGGCCCCCCGGCCCGACCTCCAACCCTTTGTCGATTTCTAACTGTTGCCTCGGGGGGCGACCCGGACGTCAGCGCCCGGACGTCCCCCAGAGGACCCATCAACTCTGCATCTTTGCGTCGGAGTATTGAATACCAATCAATCAAAACTTTTAACAACGGATCTCTTGGTTCTGGCATCGATGAAGAACGCAGCGAAATGCGATAAGTAATGTGAATTGCAGAATTCAGTGAA
>SH192624.07FU_KC966024_reps PCFS.Grass.2013.3_553553
AAGTCGTAACAAGGTCTCCGTAGGTGAACCTGCGGAGGGATCATTACCGAGTGAGGGCCCTCGCGCCCGACCTCCAACCCTTTGTTAATGAATATGACGTTGCCTCGGGGGGCGACCCGGCTCGCGCCGGCGAGTCCTCCAGAGGACTACAACCTAAACTCTGCATCTTTGCGTCGAGTATTGAAACTAAATCAATCAAAACTTTCAACAACGGATCTCTTGGTTCTGGCATCGATGAAGAACGCAGCGAAATGCGATAAGTAATGTGAATTGCAGAA
>SH192702.07FU_JQ618517_reps PCFS.NT.2012.1_12718
AAGTCGTAACAAGGTCTCCGTTGGTGAACCAGCGGAGGGATCATTAAAGAGTTGCAAAACTCCCTTAAACCATCGCGAACGAACCTCTGAACAGTTGCTTCGGCAGGCGGGCACCCCCCCGGGGGAGCCGCCAAACGCCTGCCGGAGGTACCTAAACTATTGTTTTTAACGGCCTCTCTGATTATTTGTACTTAATAAGTCAAAACTTTCAACAACGGATCTCTTGGTTCTGGCATCGATGAAGAACGCAGCGAAATGCGATAAGTAATGTGAATTGCAGAATTCAGTGAAT
>SH192981.07FU_HQ180275_reps PCFS.Grass.2014.4_198128
AAGTCGTAACAAGGTTTCCGTAGGTGAACCTGCGGAAGGATCATTAATGAAACTTCAAAGTCGGCCCTGTTGTTGCTGGTGGTCAAACACATGTGCACACTCGGTCGCAAATCCACACACACCTGTGCATCTATGACTCGAGGTTGTAACGACCAAGAGTACTTTTATACACTCTGAATGTAACGGAATGTCTTTTTGTGCTGTAATATGTACAACTAAAACAACTTTCAACAACGGATCTCTTGGCTCTCGCATCGATGAAGAA
>SH192987.07FU_HQ154321_refs PCFS.Grass.2013.2_117206
AAGTCGTAACAAGGTTTCCGTAGGTGAACCTGCGGAAGGATCATTAATGAAACTTCAAAGTCGGCTCGTTCTGTGCTGGTGTTTGTTCACATGTGCACGTCGAGTCGCAAATCCACACACCTGTGCATCTTTGACTCGAGGTTAGTAAAATGGCCAAGAGTACTTTTATACACTCTGAATGTAATGGAATGTCTATGTGCAATAATGTACAAATAAACAACTTTCAACAACGGATCTCTTGGCTCTCGCATCGATGAA
>SH193058.07FU_HM239727_reps Kambitch.CT.2014.5_167526
AAGTCGTAACAAGGTCTCCGTTGGTGAACCAGCGGAGGGATCATTATAGAGTTATTATAAACTCCTAAACCCATGTGAACATACCTATTGTTGCTTCGGCAGGTCTCGCAGCCCTCCCGGTTTTGATGCTCCCTCACCGGAGCACCTACCCGGTAGCTGCGGGGTAAGCCTGCCGGTGGCCCACTAAACTCTGTTTGATTTTGAAATTCTGAATCTATAACTAAATAAGTTAAAACTTTCAACAACGGATCTCTTGGTTCTGGCATCGATGAAGAACGCAGCGAAATG
>SH193059.07FU_FJ175164_reps PCFS.Grass.2013.2_116926
AAGTCGTAACAAGGTCTCCGTTGGTGAACCAGCGGAGGGATCATTATAGAGTTTATTCAACTCCCAACCCATGTGAATCTACCTTCTTGTTGCTTCGGCAGGTCTTCGCAGCCCGCCCGGCGTTGTCGTTCCCTAACCGGAACACCTACCCGGGAGCTGCGGGGTAAGCCTGCCGGTAGCCCCACCAACTCTGTTTTAATATTGTACTTCTGAATTTATAACATAATACGTTAAAACTTTCAACAACGGATCTCTTGGTTCTGGCATCGATGAAGAACGCAGCGAAATGCGA
>SH193139.07FU_FJ907535_reps Kambitch.CT.2014.2_604445
AAGTCGTAACAAGGTCTCCGTAGGTGAACCTGCGGAGGGATCATTACACAAATATGAAGCCGGACTGGGATAGGGCCTCGCTGCCTTGCCCGTCTGGCGCCATATTCACCCATGTCTTTTTGCGTACTACTTGTTTCCTTGGCGGGTCCGCCCGCCAATTGGACCTTATTCAAACCTTTTTTTCAGTTGCAATCAGCGTCAGCAAAACAAATGTAATCAATTACAACTTTCAACAACGGATCTCTTGGTTCTGGCATCGATGAAGAACGCAGCGAAA
>SH193140.07FU_EF452461_reps Kambitch.NT.2014.4_6438
AAGTCGTAACAAGGTCTCCGTAGGTGAACCTGCGGAGGGATCATTACACAAATATGAAGGCAGATTGGGTAGTCCCCGCTTTTGGGGGTTTGCCCATTCTGGCGCCATATTCACCCATGTCTTTTGCGTACTACTTGTTTCCTTGGCGGGCTCGCCCGCCAATTGGACTTTATTCAAACCTTTTTTTATTGCAATCAGCGTCAGCAAAACAATGTAATCAATTACAACTTTCAACAACGGATCTCTTGGTTCTGGCATCGATGAAGAACGCAGCGAAATG
>SH193147.07FU_AY004801_reps Clark.CT.2014.4_228315
AAGTCGTAACAAGGTCTCCGTAGGTGAACCTGCGGAGGGATCATTACACAAATATGAAGCCAGATTGGGCCCGCCCCTTTGGGGAAAGGCCCATCTGACGCCATATTCACCCATGTCTTTTGCGTACTACTTGTTTCCTTGGCGGGTTCGCCCGCCAATTGGACAATATTAAACCTTTTTTGTAGTTGCAATCAGCGTCAGCAAAACAATGTAATAAATTACAACTTTCAACAACGGATCTCTTGGTTCTGGCATCGATGAAGAACGCAGCGAAATG
>SH193150.07FU_JX982417_reps PCFS.CT.2014.1_113627
AAGTCGTAACAAGGTCTCCGTAGGTGAACCTGCGGAGGGATCATTACACAAATATGAAGGCAGACTGGGCGCCCTCTAGGGGGCCCCTTCTGACGCCATATTCACCCATGTCTTTTGCGTACTACTTGTTTCCTTGGCGGGTTCGCCCGCCAATTGGACCCCATTTAAACCTTTTTTATTGTAATTGCAATCAGCGTCAGCAAAATAATGTAATAAATTACAACTTTCAACAACGGATCTCTTGGTTCTGGCATCGATGAAGAACGCAGCGAAATGCGATAA
>SH193197.07FU_HQ212176_reps PCFS.Grass.2014.2_352400
AAGTCGTAACAAGGTTTCCGTAGGTGAACCTGCGGAAGGATCATTAAAAGAGAGCCCGGGGTGCCTTTTTTGGCCCCCAGACCTCCCACCCTTTGTGAACGTACCTTGAGTTGCTTTGGCGGGGCGTGGCCAGAAATGGTCTCGCTGGTCCCCTTCGCCCGGGGCTAGCGTGCCCCCGCCAGAGGATCATAAGAATCTTGCTTTAAAAACCGTGTCTGAAGAAATATACTATTGAAATAGCGAAAAAACTTTCAACAACGGATCTCTTGGTTCTGGCATCGATGAAGAACGCAGCGAAATG
>SH193385.07FU_KJ508258_reps PCFS.NT.2014.3_104061
AAGTCGTAACAAGGTCTCCGTTGGTGAACCAGCGGAGGGATCATTACAGAGTTGCAAAACTCCCAACCCTTTGTGAACGAACCTACCAGTTGCTTCGGCGGCAGACCCTTCTGGGGCCTAGCCTTTACGGGTACCCCGCCGGAGTCCTACAAACTCTTGATTTTTTGGCATCTCTGAGTAGCTTATAAATAAGTTAAAACTTTCAACAACGGATCTCTTGGTTCTGGCATCGATGAAGAACGCAGCGAAATGCGATAAGTAATGTGAATTGCAGAATTCAGTGAAT
>SH193439.07FU_AF444570_refs Clark.CT.2014.1_512573
AAGTCGTAACAAGGTTTCCGTAGGTGAACCTGCGGAAGGATCATTAGTGAATTTTGAGTGCTTCTATATGAAGGCTCGACCTCCACTTCTAACACTGTGCATTAACAAATTTGGTTAGGTTTTGAGACGCAAGTCTTTATACGCCAGCCTTATTTATTCATTACAAACTTCAGTTAAAGAATGTAACAACCTAAAACAAAAAAAACTTTCAACAACGGATCTCTTGGCTCTCGCATCGATGAAGAACGCAGCGAAATGTGATAAGTAATGTGAATTG
>SH193471.07FU_AY625066_reps PCFS.Grass.2014.4_198633
AAGTCGTAACAAGGTCTCCGTTGGTGAACCAGCGGAGGGATCATTATCGAAGTTACTCTTCATACCCATTTGTGAACACTACCCCATTGCCGCGTGTTGCCTCGGCGGTGAGGTTCGCGGGGGGGGCTGCGCTCCGGCGCTCCCCCCTCCCGGGCCCCCGCCGGCCGCGCCTTACTCTTAATTTGCAAAGCGGACTGTACGATCTGATTAATCTTGATAAACAAGTCAAAACTTTCAACAACGGATCTCTTGGTTCTGGCATCGATGAAGAACGCAGCGAAATG
>SH193551.07FU_HE605243_reps PCFS.NT.2014.2_90664
AAGTCGTAACAAGGTCTCCGTTGGTGAACCAGCGGAGGGATCATTACCGAGTTTACAAACTCCCAAACCCCTGTGAACTTATACCTTTACGTTGCTTCGGCGGGACTCGCCCCGGCTGCCCTCGCGGCGGACCGGACCCAGGCGCCCGCCGGAGGACCCAAACTCTTCTGTCTTTTATAGCGGCATGTCTGAGTGGATTTTTATACAAATGAATCAAAACTTTCAACAACGGATCTCTTGGTTCTGGCATCGATGAAGAACGCAGCGAAATGCGATAAGTAATGTGAATTG
>SH193762.07FU_HM239795_reps PCFS.Grass.2013.2_118517
AAGTCGTAACAAGGTTTCCGTAGGTGAACCTGCGGAAGGATCATTATTGATACTTGACTTAATAGGCAGATTACAAGAAGAAGACGGCAAGACAAGAGGGTACGTCTTTTTCTAGTGGTTTGACTATTCGTCCGCGTGCAATATATTGCCCGGATCATCCCTGTTTATGCGCACTTCTGTTTCCTCGGTGGGTTCGCCCGCCGATGGACTTTCTGTTTAACGCTTTTGATGCACACAGTGTTGTCTGAGCTTTATGCAATTAAATCAAAACTTTCAA
>SH193778.07FU_JX982484_reps PCFS.Grass.2014.4_197552
AAGTCGTAACAAGGTTTCCGTAGGTGAACCTGCGGAAGGATCATTAGTGAATATTAGCGCATCTCTTTACTGAGAGCGTGACCTCCACTTTCTAACTCTGTGCATTTATTTGGCGGGAAGTTGCAGTAAAACGTAATTTCCTGCGGCTCATTTTATAACACTAGTTAAAGTATGTAACGAAATATCGAAACAAAAAAAACTTTCAACAACGGATCTCTTGGCTTGCTCATCGATGAAGAACGCAGCGAAATGTGATAAGTAATGTGAATTGCA
>SH193968.07FU_EU888622_refs Clark.CT.2014.1_512607
AAGTCGTAACAAGGTTTCCGTAGGTGAACCTGCGGAAGGATCATTACCGAGTTAGGGTAGTCACTCACTGCCCGACCTCCCAACCCTGTGTCTACCACACTTTGTCGTTGCTTCGGCGGACCGGTTGACCAACTGGTCGTAACCGCCGGGGGCTGGCTCTGTCCCCCCTGGAGAGCGTCCGCCGATGGCCCAACCACAAAAACTCTTGTACCGAAACGTGTCGTCTGAATTATATTTGAGAAATCAAAAACAAAACTTTCAACAACGGATCTCTTGGTTCTGGCATCGATGAAGAACG
>SH193972.07FU_HQ607977_reps Kambitch.2012.1_23888
AAGTCGTAACAAGGTTTCCGTAGGTGAACCTGCGGAAGGATCATTATCGAGTTAGGGCTCCTCTCACGGGCCCGATCTCCCAACCCTGTGTCTACCACACCTTGTCGTTGCTTCGGCGGACCGGTCCCTTCGACCGCCGGGGGTGCTTTGCCCCCTGGAGCGTGTCCGCCGATGGCCCAACCACACAAAACTCTTGGTACAAAACCCTGTCGTCTGAAGCACTTGATATATAATCAACACAAAACTTTCAACAACGGATCTCTTGGTTCTGGCATCGATGAAGAACGCA
>SH194008.07FU_HQ846992_refs Kambitch.NT.2014.4_5774
AAGTCGTAACAAGGTTTCCGTAGGTGAACCTGCGGAAGGATCATTAATGAATATCTATGGTGTGGTTGTCGCTGGCGCCTCGGCGCATGTGCACACCCGCTATTCATATCTTTCCACCTGTGCACTTTATGTAGAACTGAGAAACTCTCGCTCTCGAGCGGATGCAAGGATTGCTGTGTCGCAAGGCCAGCTCTCTTTGAACTCTCAGTTCTATGTACTCATACACCCCATTATAAACAGTCAAAGAA
>SH194012.07FU_AB520400_reps PCFS.Grass.2013.2_119038
AAGTCGTAACAAGGTTTCCGTAGGTGAACCTGCGGAAGGATCACTAAAGTAAACGCCCTCCGGGGCTCTCTTTATTCACACACCCCTGTGCACTTTGGCCACCTGCCGCGCTTAACTGCGTTAGTAGGTGTGTCTCTTTATTTATACCCATATACACAAGTCATTGAATGTAAAATCGTTATAAACTAATATAACTTTCAACAACGGATCTCTTGGTTCTCGCATCGATGAAGAACGCAGCGAATTGCGATAAGTAATGTGAATTGCAGAATTCA
>SH194016.07FU_KJ706594_reps Kambitch.NT.2014.1_47106
AAGTCGTAACAAGGTTTCCGTAGGTGAACCTGCGGAAGGATCACTAAAGTAAACGCCCTCCGGGGCTCTCTTTAATTCACACACCCCTGTGCACTTTGGCCACCTGCCGCGCTTTACTGCGTTAGTAGGTGTGTCTTTTTAACTATACACTATATACACAAGTCATTGAATGTAAAATCGTTATAAACTAATATAACTTTCAACAACGGATCTCTTGGTTCTCGCATCGATGAAGAACGCAGCGAATTGCGATAAGTAATGTGAATTGCAGAATTCA
>SH194192.07FU_FJ872071_reps PCFS.Grass.2013.4_151453
AAGTCGTAACAAGGTTTCCGTAGGTGAACCTGCGGAAGGATCATTACCGAGTGCGGGTTCCAACGAGCCCAACCTCCCACCCGTGTTTACCATGACCGCGTTGCCTCGGCGGGCCCACTGGGGCCTGGCCCCGGTCGCCGGGGGGCTTCTGCCCCCGGGTCCGCGCCCGCCGACGCACCCTGGAACCCTGTCTGAATAGTGAGTCTGAGTCTATGATCAAATCATTAAAACTTTCAACAACGGATCTCTTGGTTCCGGCATCGATGAAGAACGCAGCGAAATGCGATAAGTAATGT
>SH194252.07FU_AY699656_refs PCFS.NT.2012.3_142562
AAGTCGTAACAAGGTTTCCGTTGGTGAACCAGCGGAAGGATCATTACAGAGTTCATGCCCTTCGGGGTAGACCTCCCACCCTGTTTATATACTATTGTTGCTTTGGCAGGCTGCCCTCACCATGGGGCGTCCGGGTTCCGCCCGCGTCTCGCCTGCCAAAAGCCCCCTAATTCTGTGTTCTGTGTCGTCTGAGTACTGTATAATAAGTTAAAACTTTCAACAACGGATCTCTTGGTTCTGGCATCGATGAAGAACGCAGCGAAATGCGATAAGTAATGTGAA
>SH194352.07FU_FJ175180_reps Cook.NT.2014.3_309120
AAGTCGTAACAAGGTCTCCGTTGGTGAACCAGCGGAGGGATCATTACAGAGTTGACCCTAACTCCCAAACCCCATGTGAACATACCTTACGTTGCCTCGGCAGGCCGTGTCCTACCCCCGTGGGCCCTACCCTGTAGGACCTACCCGGGACGGGCGCGGGCTCCCCTGCCGGCGGCCTACCAAACTCTGTTTTCAACATTGTACCTCTGAATATATAACTAAATCAGTTAAAACTTTCAACAACGGATCTCTTGGTTCTGGCATCGATGAAGAACGCAGCGAAATGCGATAAGTAGT
>SH194503.07FU_JN246563_reps PCFS.Grass.2014.4_196983
AAGTCGTAACAAGGTTTCCGTAGGTGAACCTGCGGAAGGATCATTAGTGAATAACAGGACGTTCAATTTAACTTGAAGTCCGAACTCTCACATCTAACCCTGTGCATTTGTTTTGGTTAGTAGAGCGCTTGCGTTCGAACACCTCTTCATTTTACAAACACTAAGTCAAAGTATGTTTAAATTTATAACAAAACAAAACTTTCAACAACGGATCTCTTGGCTCTCGCATCGATGAAGAACGCAGCGAAATGTGATAAGTAATGTGAATTGCAGAATTCA
>SH194609.07FU_GU944605_refs PCFS.NT.2012.1_13582
AAGTCGTAACAAGGTTTCCGTAGGTGAACCTGCGGAAGGATCATTACCGAGTGAGGGCCCTCTGGGTCCAACCTCCCACCCGTGTTTAACGAACCTTGTTGCTTCGGCGGGCCCGCCTCACGGCCGCCGGGGGGCATCCGCCCCCGGGCCCGCGCCCGCCGAAGACACCTGTGAACACTGTCTGAAGTTGCAGTCTGAGAAACTAGCTAAATTAGTTAAAACTTTCAACAACGGATCTCTTGGTTCCGGCATCGATGAAGAACGCAGCGAAATGCGATAAATAATGTGAATTGCAGAA
>SH194613.07FU_GU944606_refs Flux.Tower.NT.2013.NW_293665
AAGTCGTAACAAGGTTTCCGTAGGTGAACCTGCGGAAGGATCATTACCGAGTGAGGGCCCTCTGGGTCCAACCTCCCACCCGTGTTTAACGAACCTTGTTGCTTCGGCGGGCCCGCCTCACGGCCGCCGGGAGGCATCCGCCCCCGGGCCCGCGCCCGCCGAAGACACCTGTGAACACTGTCTGAAGTTGCAGTCTGAGAAACTAGCTAAATTAAGTTAAAACTTTCAACAACGGATCTCTTGGTTCCGGCATCGATGAAGAACGCAGCGAAATGCGATAAATAATGTGAATTGCA
>SH194686.07FU_DQ400271_reps PCFS.Grass.2013.4_152624
AAGTCGTAACAAGGTTTCCGTAGGTGAACCTGCGGAAGGATCATTAAAACAATAATGAATGTCGGGGAGGGCGCTTCGGTGCAATCCCCGTGTATTCAACCAAACCCGCTCGTGTATTTGGATCAACCAAAAAAACAAACAAAATTTTTAACGATAATAATTAAACAAACTTTCAACAACGGATCTCTTGGCTCTCGCATCGATGAAGAACGCAGCGAAATGCGATAAGTAGTGTGAATTGCAGAACTTTGTGAACCATCGAATCTTTGAACGCAAATTGCGCCTTCTTTCGGAA
>SH194687.07FU_HE775347_reps PCFS.Grass.2013.1_478576
AAGTCGTAACAAGGTTTCCGTAGGTGAACCTGCGGAAGGATCATTAAAATAATAATGAATGTCGGGGGAGGGCGCTTCGGTGCTTTTTTCCCCCGTGTATTCAACCAAACCCGCTCGTGTATTTGGATCAACCAAAAAATCAAATAAAATTTTTAACGATAATAATTAAACAAACTTTCAACAACGGATCTCTTGGCTCTCGCATCGATGAAGAACGCAGCGAAATGCGATAAGTAGTGTGAATTGCAGAACTTTGTGAACCATCGAATCTTTGAACGCAAATTGCGCCTTCTTTCGGGA
>SH194697.07FU_HM240238_reps Kambitch.2012.9_63085
AAGTCGTAACAAGGTTTCCGTAGGTGAACCTGCGGAAGGATCATTAAAATAATAATGAATGTCGGGGGGGAGGGCGCTTCGGTGCTTTTCCCCCCGTGTATTCAACCAAACCCGCTCGTGTATTTGGATCAACCAAAAAATCAAATAAAAATTTTTAACGATAATAATTGAACAAACTTTCAACAACGGATCTCTTGGCTCTCGCATCGATAAAGAACGCAGCGAAATGCGATAAGTAGTGTGAATTGCAGAACTTTGTGAACCATCGAATCTTTGAACGCAAATTGCGCCTTCTTTCGGAA
>SH194699.07FU_DQ400252_reps PCFS.NT.2012.3_144324
AAGTCGTAACAAGGTTTCCGTAGGTGAACCTGCGGAAGGATCATTAAAACAATAATGAATGTCGGGGAGGGCGCTTCGGTGCAATCCCCGTGTATTCAACCAAACCCGCTCGTGTATTTGGATCAAAAAAACAAACAAAATTTTTAACGATAATAATTTTAAAACAAACTTTCAACAACGGATCTCTTGGCTCTCGCATCGATGAAGAACGCAGCGAAATGCGATAAGTAGTGTGAATTGCAGAACTTTGTGAACCATCGAATCTTTGAACGCAAATTGCGCCTTCTTTCGGAAGG
>SH194775.07FU_AF444292_refs Kambitch.CT.2014.5_175596
AAGTCGTAACAAGGTTTCCGTAGGTGAACCTGCGGAAGGATCATTAATGAATTTTAGGACTCTCTTTTTAGAGGTCCGACCCTTTCATTTCCATACACTGTGCACACACTTCTCTTCACACATTTTAACACTATAGTATAAGAATGTAACAGTCTCTTTATTGAGCATAAATAAAATAAACTTTCAGCAACGGATCTCTTGGCTCTCGCATCGATGAAGAACGTAGCGAATTGCGATAAGTAATGTGAATTGCAGAATTCAGTGAATCA
>SH194778.07FU_KM014601_reps PCFS.NT.2014.1_362962
AAGTCGTAACAAGGTTTCCGTAGGTGAACCTGCGGAAGGATCATTAATGAATTATAGGACGCTCTTTTTAGAGGTCCGACCAATACATTTCCTTACACTGTGCACACACTTCTTTTTACACACATTTTAACACATTAGTATAAGAATGTAACAGTCTCTTAATTGAGCATAAATAAAAACAAAACTTTCAGCAACGGATCTCTTGGCTCTCGCATCGATGAAGAACGCAGCGAATTGCGATAAGTAATGTGAATTGCAGAATTCAGT
>SH194780.07FU_LK022807_reps PCFS.CT.2013.1_327693
AAGTCGTAACAAGGTTTCCGTAGGTGAACCTGCGGAAGGATCATTAATGAATTTTAGGACTCTCTTTTTAGAGGTCCGACCACTTCATTTCCTTACACTGTGCACACACTTCTTTTCACACATTTTAACACATTAGTATAAGAATGTAACAGTCTCTTAATTGAGCATAAATAAAAATAAAACTTTCAGCAACGGATCTCTTGGCTCTCGCATCGATGAAGAACGCAGCGAATTGCGATAAGTAATGTGAATTGCAGAATTCAGTGAAT
>SH194783.07FU_FR682233_reps PCFS.Grass.2014.1_41553
AAGTCGTAACAAGGTTTCCGTAGGTGAACCTGCGGAAGGATCATTAATGAATCGTAAGGACGCTCTTTTTAGAGGTCCGACCCCTTCATTTCCTTACACTGTGCACACACTTCTTTTTACACACTTTTAACACATCAGTTTAAGAATGTAAACAGTCTCTTAATTGAGCATAAAATAAATAAAACTTTCAGCAACGGATCTCTTGGCTCTCGCATCGATGAAGAACGCAGCGAATTGCGATAAGTAATGTGAATTGCAGAATTCAGTGAATCA
>SH194814.07FU_FJ914688_reps PCFS.Grass.2013.1_476956
AAGTCGTAACAAGGTCTCCGTTGGTGAACCAGCGGAGGGATCATTACCGAAGTTACCTTCAAAACCCACTGTGAACCTTACCTCTTGCCGCGTTGTCTCGGCGGGAGGCGGTGGGCGTCTCGCGCCCCCTAGCGGGCCGTGCCGCTCCCGTCCCCGCCGGCGGCGCCAAACTCTAAATTTACAGCGGACTGTACGTTCTGATTTACAATAAAACAAGTTAAAACTTTCAACAACGGATCTCTTGGTTCTGGCATCGATGAAGAACGCAGCGAAATGCGATAAGTAATGTGAATTGCA
>SH194815.07FU_FJ946490_reps PCFS.NT.2012.1_12467
AAGTCGTAACAAGGTCTCCGTTGGTGAACCAGCGGAGGGATCATTACCGAAGTTACCTTCAAAACCCACTGTGAACCTTACCTCTTGCCGCGTTGTCTCGGCGGGAGGCGGTGGGCGTCGCGCGCCCTAGCGGGCCGCGCCGCTCCCGTCCCCGCCGGCGGCGCCAAACTCTAAATTTACAGCGGACTGTATGTTCTGATTTACAAAAAAACAAGTTAAAACTTTCAACAACGGATCTCTTGGTTCTGGCATCGATGAAGAACGCAGCGAAATGCGATAAGTAATGTGAATTGCA
>SH194816.07FU_JX270358_reps Kambitch.NT.2014.5_378795
AAGTCGTAACAAGGTCTCCGTTGGTGAACCAGCGGAGGGATCATTACCGAAGTTACCTTCAAAACCCACTGTGAACCTTACCTCTTGCCGCGTTGTCTCGGCGGGAGGCGGTGTGCGTCGCGCGCCCTAGCGGGCCGCGCCGCTCCCGTCCCCGCCGGCAGCGCCAAACTCTAAATGCACAGCGGACTGTACGTTCTGATTTACAAAAAAACAAGTTAAAACTTTCAACAACGGATCTCTTGGTTCTGGCATCGATGAAGAACGCAGCGAAATGCGATAAGTAATGTGAA
>SH194818.07FU_KF212303_reps PCFS.NT.2012.1_13818
AAGTCGTAACAAGGTCTCCGTTGGTGAACCAGCGGAGGGATCATTACCGAAGTTACCCTTCAAAACCCATTGTGAACCATACCTCTTGCCGCGTTGTCTCGGCGGGAGGCGCTGGGGCTTCGGCTCCGCGTCCCCGCCGGCAGCGCCAAACTCTAAACTGCAAAGCGTACTGCATGTTCTGATTTAACAAAAAAACAAGTTAAAACTTTCAACAACGGATCTCTTGGTTCTGGCATCGATGAAGAACGCAGCGAAATGCGATAAGTAATGTGAATTGCAGAATT
>SH194973.07FU_KC753421_reps PCFS.CT.2013.1_326054
AAGTCGTAACAAGGTTTCCGTAGGTGAACCTGCGGAAGGATCATTAGTGAATAAATAGGGTGTCCAATTTAACTTGGAACCCGACCTTCTCACATCTAACCCTGTGCATCTGTATTAATGGCGAGCAATTTTCGGATTGTGAGCCATTTCACTTTATAAACACTAGTCTATGAATGTAAAATTTTTATAACAAATAAAACTTTCAACAACGGATCTCTTGGCTCTCGCATCGATGAAGAACGCAGCGAAATGCGATACGTAATGTGAATTGCAGAA
>SH195063.07FU_KC867276_reps PCFS.CT.2012.2_435356
AAGTCGTAACAAGGTCTCCGTTGGTGAACCAGCGGAGGGATCATTATAGAGTCTAAAAACTCCCAAACCCATGTGGACATACCTCAAGTTGCCTCGGCAGGTCGCGCCTACCTGGTAAGATCTTACCCTGTAAGATCTACCCTGTAAGCGCGGGTAAGCCTGCCAGTGGACCAACAAACTCTGTTTATTTTTGAATTCTGAATCTATAACTAAATAAGTTAAAACTTTCAACAACGGATCTCTTGGTTCTGGCATCGATGAAGAACGCAGCGAAATGCGATAAGTAAT
>SH195218.07FU_KC456753_reps Kambitch.CT.2014.2_605541
AAGTCGTAACAAGGTTTCCGTAGGTGAACCTGCGGAAGGATCATTAAAAATGAAGCCGGGAAACCGGTCCTTCTAACCCTTGATTATCTCAATTTGTTGCTTTGGTGGGCCGCGCAAGCACTGGCTCCGGCTAGTTAGTGCCCACCAGAGGACCACAACTCTGTAATAAATGTCGTCTGAGTACTATAAAATAGTTAAAACTTTCAACAACGGATCTCTTGGTTCTGGCATCGATGAAGAACGCAGCGAAATGCGATAAGTAATGTGAATTGCAGAATT
>SH195222.07FU_FJ378725_reps Kambitch.NT.2014.4_4949
AAGTCGTAACAAGGTTTCCGTAGGTGAACCTGCGGAAGGATCATTAAAAATGAAGCCGGGAAACCGGTCCTTCTAACCCTTGATTATCTTAATTTGTTGCTTTGGTGGGCCGCGCAAGCACTGGCTCCGGCTAGTTAGTGCCCACCAGAGGACCACAACTCTGTAATAAATGTCGTCTGAGTACTATAAAATAGTTAAAACTTTCAACAACGGATCTCTTGGTTCTGGCATCGATGAAGAACGCAGCGAAATGCGATAAGTAATGTGAATTGCAGAATTCAGT
>SH195228.07FU_HE998754_reps Kambitch.NT.2014.2_127422
AAGTCGTAACAAGGTTTCCGTAGGTGAACCTGCGGAAGGATCATTAAAAATGAAGCCGGGAAACCGGTCCTTCTAACCCTTGGATTATCTTAATTTGTTGCTTTGGTGGGCCGCGCAAGCACCGGCTTCGGCTGGATCGTGCCCGCCAGAGGACCACAACTCTGTATCAAATGTCGTCTGAGTACTATATAATAGTTAAAACTTTCAACAACGGATCTCTTGGTTCTGGCATCGATGAAGAACGCAGCGAAATGCGATAAGTAATGTGAATTGCAGAATT
>SH195293.07FU_EU164852_reps Kambitch.2012.10_32364
AAGTCGTAACAAGGTCTCCGTTGGTGAACCAGCGGAGGGATCATTACAGAGTTGCAAAACTCCCTAAACCATTGTGAACGTTACCTACACCGTTGCTTCGGCGGGCGGCCCCGGGGTTTACCCCCCGGGCGCCCCTGGGCCCCACCGCGGGCGCCCGCCGGAGGTCACCAAACTCTTGATAATTTATGGCCTCTCTGAGTCTTCTGTACTGAATAAGTCAAAACTTTCAACAACGGATCTCTTGGTTCTGGCATCGATGAAGAACGCAGCGAAATGCGATAAGTAATGTGAATTG
>SH195295.07FU_AB625592_refs PCFS.NT.2012.1_14564
AAGTCGTAACAAGGTCTCCGTTGGTGAACCAGCGGAGGGATCATTAAAGAGTTGCAAAACTCCCAAACCATTGTGAACTTACCTTCAACGTTGCTTCGGCGGGTTGGCCCCGGTCTCCGGGGTCCCCGGCCCTACCCGGGCGCCCGCCGGAGGTATCTAACTCTTGAACTTTTATGGCCTCTCTGAGTCTTTGTACTTAATAAGTCAAAACTTTCAACAACGGATCTCTTGGTTCTGGCATCGATGAAGAACGCAGCGAAATGCGATAAGTAATGTGAATTGCAGAATTCAGTGAAT
>SH195297.07FU_HG917304_reps Kambitch.NT.2014.4_7251
AAGTCGTAACAAGGTCTCCGTTGGTGAACCAGCGGAGGGATCATTACAGAGTTGCAAAACTCCCTAAACCATTGTGAACGTTACCTTCAAACCGTTGCTTCGGCGGGCGGCCCGGGTCCGCCCGGTGCCCCCTGGCCCCCTAGCGGGGCGCCCGCCGGAGGAAAACCCAACTCTTGATTATTATGGCCTCTCTGAGTCTTCTGTACTGAATAAGTCAAAACTTTCAACAACGGATCTCTTGGTTCTGGCATCGATGAAGAACGCAGCGAAATGCGATAAGTAATGTGAATTGCA
>SH195298.07FU_JX280786_reps PCFS.Grass.2012.3_97388
AAGTCGTAACAAGGTCTCCGTTGGTGAACCAGCGGAGGGATCATTACAGAGTTGCAAAACTCCCAAACCATCGTGAACGTTACCTACATCGTTGCTTCGGCGGGTGGCGGGCTTCGGCCCTGCCCTCGGCCCCTCTCGGGGGCCCGCCGGAGGTACACCAAACTCTTGAATTTACATGGCCTCTCTGAGTCTTCTGTACTGAATAAGTCAAAACTTTCAACAACGGATCTCTTGGTTCTGGCATCGATGAAGAACGCAGCGAAATGCGATAAGTAATGTGAATT
>SH195308.07FU_HM449044_refs PCFS.CT.2014.2_388081
AAGTCGTAACAAGGTCTCCGTTGGTGAACCAGCGGAGGGATCATTACAGAGTTGCAAAACTCCCAAACCATCGTGAACGCTACCTATATCGTTGCTTCGGCGGGCGGCGCACCCGCGCCCTCGGCCCCCCGGGGGCCCGCCGGAGGTCTACCAAACTCTTGAATTTTCGTGGCCTCTCTGAGTCTTCTGTACTGAATAAGTCAAAACTTTCAACAACGGATCTCTTGGTTCTGGCATCGATGAAGAACGCAGCGAAATGCGATAAGTAATGTGAATTGCAGAA
>SH195314.07FU_HQ607856_reps PCFS.NT.2012.1_12993
AAGTCGTAACAAGGTCTCCGTTGGTGAACCAGCGGAGGGATCATTACAGAGTTGAAAAACTCCCTAAACCATTGTGAACGTTACCCAAACCGTTGCTTCGGCGGGCGGCGCCCAGCGCCCCCCAGGCCCCCTCGCGGGGCGCCCGCCGGAGGTACCCCAAACCATTGATACTTTATGGCCTCTCTGAGTCTTCTGTACTGAATAAGTCAAAACTTTCAACAACGGATCTCTTGGTTCTGGCATCGATGAAGAACGCAGCGAAATGCGATAAGTAATGTGAATTGCAGAATT
>SH195317.07FU_KC007192_reps PCFS.Grass.2013.2_116335
AAGTCGTAACAAGGTCTCCGTTGGTGAACCAGCGGAGGGATCATTACAGAGTTGCAAAACTCCCTAAACCATCGTGAACGTTACCCAAACCGTTGCTTCGGCGGGCGGCGCCCCTGCGCGCCCCTGGGCCCCACCGCGGGCGCCCGCCGGAGGTCACCTAACTCTTGATACTTTATGGCCTCTCTGAGTCTTCTGTACTGAATAAGTCAAAACTTTCAACAACGGATCTCTTGGTTCTGGCATCGATGAAGAACGCAGCGAAATGCGATAAGTAATGTGAATT
>SH195324.07FU_JN573175_reps Kambitch.2012.6_132388
AAGTCGTAACAAGGTCTCCGTTGGTGAACCAGCGGAGGGATCATTACAGAGTTGCAAAACTCCCTAAACCATCGCGAACGTTACCCCAAACCGTTGCTTCGGCGGGCGGCCGCGGGCTCACCCCCGCGGCCCCCGGGCCCCCCTCAAGGGCGCCCGCCGGAGGCTCCAACTCTTGAATTTATGGCCTCTCTGAGTCTTCTGTACTGAATAAGTCAAAACTTTCAACAACGGATCTCTTGGTTCTGGCATCGATGAAGAACGCAGCGAAATGCGATAAGTAATGTGAATT
>SH195328.07FU_KC222723_reps PCFS.NT.2014.4_619255
AAGTCGTAACAAGGTCTCCGTTGGTGAACCAGCGGAGGGATCATTACAGAGTTTAACCACTCAAAACCATTGTGAACCTTACCTCAACCGTTGCTTCGGCGGGCGGGCCCCAAAAGCCCCCCCGGCCCCCCGCGGGCGCCCGCCGGAGGTAAACCGAACCCTAGAATTGTATGGCCTCTCTGAGTCTTCTGTACTGAATAAGTCAAAACTTTCAACAACGGATCTCTTGGTTCTGGCATCGATGAAGAACGCAGCGAAATGCGATAAGTAATGTGAATTGCAGAATTCAGTGAA
>SH195329.07FU_HM365257_reps Kambitch.2012.10_32717
AAGTCGTAACAAGGTCTCCGTTGGTGAACCAGCGGAGGGATCATTACAGAGTTGCAAAACTCCCTAAACCATTGTGAACGTTACCCAAACCGTTGCTTCGGCGGGCGGCGCCCAGCGCCCCCCGGCCCCTCGCGGGGCGCCCGCCGGAGGTACCCCAAACCATTGATATTTATGGCCTCTCTGAGTCTTCTGTACTGAATAAGTCAAAACTTTCAACAACGGATCTCTTGGTTCTGGCATCGATGAAGAACGCAGCGAAATGCGATAAGTAATGTGAATTGCAGAA
>SH195341.07FU_HM239908_reps PCFS.NT.2012.1_12578
AAGTCGTAACAAGGTCTCCGTTGGTGAACCAGCGGAGGGATCATTAAAGAGTTGCAAAACTCCCAAACCATTGTGAACTTACCTTCAACGTTGCTTCGGCGGGTTGGCTCCGGGTCTCCCGGGGCCCCCGGCCCTCACGGGCGCCCGCCGGAGGTATCTAACTCTTGAAATTGTATGGCCTCTCTGAGTGATTTATAAATAAGTCAAAACTTTCAACAACGGATCTCTTGGTTCTGGCATCGATGAAGAACGCAGCGAAATGCGATAAGTAATGTGAATTGCAGAATTCA
>SH195774.07FU_AJ244232_refs Kambitch.CT.2014.2_604864
AAGTCGTAACAAGGTTTCCGTAGGTGAACCTGCGGAAGGATCATTAAAGAGTAAGGGTGCTCAGCGCTCGACCTCCAACCCTTTGTTGTTAAAACTACCTTGTTGCTTTGGCGGGACCGCTCGGTCTCGAGCCGCTGGGGATTCGTCCCAGGCGAGCGCCCGCCAGAGTTAAACCAAACTCTTGTTATTTAACCGGTCGTCTGAGTTAAAATTTTGAATAAATCAAAACTTTCAACAACGGATCTCTTGGTTCTCGCATCGATGAAGAACGCAGCGAAATGCGATAAGTAATGTGAA
>SH195828.07FU_AF181695_reps Clark.CT.2014.4_228834
AAGTCGTAACAAGGTCTCCGTAGGTGAACCTGCGGAGGGATCATTACCGAGCGAGGGCCTCCGGGTCCGACCTCCAACCCTTTGTGAACACATCCCGTTGCTTCGGGGGCGACCCTGCCGGGCGCCCCCGGAGGACCATCCAAACACTGCATCTCTGCGTCGGAGTTTACGAGTAAATCGAAACAAAACTTTCAACAACGGATCTCTTGGTTCAGGCATCGATGAAGAACGCAGCGAAATGCGATAAGTAATGTGAATTGCAGAATTCAGTGAATCA
>SH195834.07FU_KC005781_refs Clark.CT.2014.4_226287
AAGTCGTAACAAGGTCTCCGTAGGTGAACCTGCGGAGGGATCATTACCGAGTGAGGGCCTCCGGGTCCGATCTCCAACCCTTTGTGAACACATCCCGTTGCTTCGGGGGCGACCCTGCCGGGCGCCCCCGGAGGACCATCCAACACTGCATCTTTGCGTCGGAGTTTACGAGTAAATCGAAACAAAACTTTCAACAACGGATCTCTTGGTTCTGGCATCGATGAAGAACGCAGCGAAATGCGATAAGTAATGTGAATTGCAGAATTCAGTGAATCA
>SH196004.07FU_GU817158_reps Cook.NT.2014.4_234869
AAGTCGTAACAAGGTTTCCGTAGGTGAACCTGCGGAAGGATCATTACATATTAAGCAAAGCCGGGTACAAGAGCCACCGCTTCGGCGCAACTCTGTCATGGTCGCGCGAATATTCACCCATGCTTTTGCGTACTTCTTGTTTCCTTGGTGGGCTCGCCCGCCACAGGACAACCATTAAACCTTTTGTAATTGCAGTCAGCGTCAGTAAAATGTAATCGTTACAACTTTCAACAACGGATCTCTTGGTTCTGGCATCGATGAAGAACGCAG
>SH196036.07FU_KC171335_refs PCFS.CT.2014.3_343414
AAGTCGTAACAAGGTCTCCGTTGGTGAACCAGCGGAGGGATCATTACCGAGTTTACAACTCCCAAACCCAATGTGAACGTTACCAAACTGTTGCCTCGGCGGGATCTCTGCCCCGGGCGCGTCGCAGCCCCGGACCAAGGCGCCCGCCGGAGGACCAACCCAAAACTCTTTTTGTATACCCCCTCGCGGGTTTTTTTTACTTCTGAGAATTTCTCGGCGCCCCTAGTGGGCGTTTCGAAAATGAATCAAAACTTTCAACAACGGATCTCTTGGTTCTGGCATCGATGAAGAACGCAGCAAAATGCGATAA
>SH196419.07FU_HQ211710_reps PCFS.Grass.2014.1_39734
AAGTCGTAACAAGGTTTCCGTAGGTGAACCTGCGGAAGGATCATTACAGAGATCATGCCCTTCGGGGTAGACCTCCCACCCTTTGTTATACCAACGAATGTTGCTTTGGCGAGCCGCCCTAGGGCCGTCGGCCTCGGCTGACGCGTGCTCGCCAGAGACCCCAAACTCTGTATTAGTGTCGTCTGAGTACTATATAATAGTTAAAACTTTCAACAACGGATCTCTTGGTTCTGGCATCGATGAAGAACGCAGCGAAATGCGATAAGTAATGTGAATT
>SH196456.07FU_GU083290_reps Flux.Tower.CT.2013.NE_333452
AAGTCGTAACAAGGTTTCCGTAGGTGAACCTGCGGAAGGATCATTATTGAATGAATGTAGAGTCGGCTGTCGCTGGTCCCTTCGGGGGCATGTGCACGCCTTCTCTTTCATCCACACACACCTGTGCACTTGTGAGACGGAAGCCCTCGGGCGTCCGTCTGCTCTACATAAACTCATATCTATAATTTGAATGTAATTGATGTAATACATCTTTAAACTAAGTTTCAACAACGGATCTCTTGGCTCTCGCATCGATGAAGAA
>SH196494.07FU_AB481285_refs Kambitch.NT.2014.1_47723
AAGTCGTAACAAGGTTTCCGTAGGTGAACCTGCGGAAGGATCATTACAGAGTTCATGCCCTCACGGGTAGATCTCCCACCCTTGTGTATTATATCATATGTTGCTTTGGCGGGTGCAAGCCCGCCAGAGGATTTAAACTCTGAGTTTAGTGTCGTCTGAGTACTATAAAATAGTTAAAACTTTCAACAACGGATCTCTTGGTTCTGGCATCGATGAAGAACGCAGCGAAATGCGATAAGTAATGTGAATTGCAGAATTCAGTGAA
>SH196717.07FU_KC349858_reps Kambitch.NT.2014.2_127526
AAGTCGTAACAAGGTTTCCGTAGGTGAACCTGCGGAGGGATCATTAACGAGTTAGGGTCTTCTAGGCCCGAACCTCCCAACCCTTTGTTTACTGAACCAATGTTGCTTCGGCGGGACCGTCCCTCACGGGGGACCGCCGGGGGGGTCACCTCGAGAGAGGTTCCCTCTGGCCCGCGCCCGCCGATGGCCGACCAATCAAATTCTTAACTAAACGTGTTATTGTCTGAGTACCTGATTATTAAATCATAAGCAAAACTTTCAACAACGGATCTCTTGGTTCTGGCATCGATGAAGAACGCAGCGAAATG
>SH196889.07FU_FR686938_reps PCFS.Grass.2013.1_478172
AAGTCGTAACAAGGTTTCCGTAGGTGAACCTGCGGAAGGATCATTAAAAACTTTTATCCGGGAATTCGTTTCGTCTTCCCGGATTATTTGTATTCAAATCCCACTCTTTATAAAATATATCAATTATATAAAACAATATAAAAAAGAAAACTTTCAACAACGGATCTCTTGGCTCTCGCATCGATGAAGAACGCAGCGAAATGCGATACGTAATGTGAATTGCAGAATTCCGTGAATCATCGAATCTTTGAACACAAATTGTACTTTTCAGTAATCTGGAAAGTATGCTT
>SH197509.07FU_DQ974821_refs PCFS.NT.2013.3_187193
AAGTCGTAACAAGGTTTCCGTAGGTGAACCTGCGGAAGGATCATTAATGAATTTAGGGAATTGATGCTGGCCTTTGTGCATGTGCTCGTTCCCTCTAATCCATACACACCTGTGCACTTGTTTATCGGAGTCGCTAGTAAAATAGAGACTCTGGTTAATCACATACTCTTATAATTTACTTTGAATGTTTATCAAGTCGAAAGACTTTTAAATTAATACAACTTTTAACAACGGATCTCTTGGCTCTCGCATCGATGAAGAACGCAGCGAAA
>SH197587.07FU_FJ553288_reps PCFS.Grass.2014.2_350390
AAGTCGTAACAAGGTTTCCGTAGGTGAACCTGCGGAAGGATCATTATTGATTTTAAAGGATGTGCTGGCATTTTATGCATGTGCACTCTTAAACCAATATCCACCCTGTGCACACTTGTAGGCATTCTTTTGCCTATGTTTTTTACAAACAACTATTGATGTATTTGAATGCTATTTGATAAATTGTAATACAACTTTCAACAATGGATCTCTTGGTTCTCGCATCGATGAAGAACGCAGCGAATTGCGATATGTAAT
>SH197624.07FU_AF444354_refs Kambitch.NT.2014.4_6831
AAGTCGTAACAAGGTTTCCGTAGGTGAACCTGCGGAAGGATCATTATTGAATTCAAATCATCTGTGGCTTCGGTCCGGATGTGCCAACAGGTAACACTGTTGGTAATTCTATCCATAACACCTGTGAACTGTTGGATGCTTGCATCCACTTTTATACTAAACATTATTGTAACAAATGTAGTCTTATTATAACTAATAAAACTTTTAACAACGGATCTCTTGGCTCTCGCATCGATGAAGAACGCAGCGAAATGCGATAAGTAATGTGAA
>SH197643.07FU_JF747094_refs Kambitch.NT.2014.4_4889
AAGTCGTAACAAGGTTTCCGTAGGTGAACCTGCGGAAGGATCATTAACGAGTTAGGGTCTCTCTGGCCCGACCTCCCAACCCTTTGTCTACTTGACCATCGTTGCTTCGGCGAGCCCGTCCTCACGGACCGCCGGAGGGATCTTTACTGGCCCTCTGGTCCGCGCTCGTCGGTAGCCCAACCTTTAAAATCTTTAACTAAACGTGCCTTAATCTAAGTACAATTATTAAATAAAAGCAAAACTTTCAACAACGGATCTCTTGGTTCTGGCATCGATGAAGAACGCAGCGAAATGCGATAAGTAAT
>SH197647.07FU_JF747124_reps PCFS.NT.2014.3_104545
AAGTCGTAACAAGGTCTCCGTAGGTGAACCTGCGGAGGGATCATTACCGAGTTAGGGTCTCACCGGCCCGATCTCCCAACCCTTTGTCTACTTGACCATCGTTGCTTCGGCGAGCCCGTCCTCACGGACCGCCGGGGGGTCTTTGTACCCCTTGGCCCGCGCTCGTCGATAGCCCCCAAATTTAAAAAATCTTAACTAAACGTGTCTTGAATCTAAGTATTATTGTTAAATAAAAACAAAACTTTCAACAACGGATCTCTTGGTTCTGGCATCGATGAAGAACGCAGCGAAATGCGATAAGTAATGCGAA
>SH197657.07FU_GQ302685_reps Kambitch.NT.2014.1_48422
AAGTCGTAACAAGGTCTCCGTAGGTGAACCTGCGGAGGGATCATTACCGAGTTAGGGTCTCACCGGCCCGATCTCCCAACCCTTTGTCTACTTGACCATCGTTGCTTCGGCGAGCCCGTCCTCACGGACCGCCGGGGGGTCTTTGTACCCCTTGGCCCGCGCTCGTCGATAGCCCCCAAATTTAAAAAATCTTAACTAAACGTGTCTTGAATCTAAGTATTATTGTTAAATAAAACAAAACTTTCAACAACGGATCTCTTGGTTCTGGCATCGATGAAGAACGCAGCGAAATGCGATAAGTAATG
>SH197861.07FU_AY833038_reps Flux.Tower.NT.2013.SW_180911
AAGTCGTAACAAGGTTTCCGTAGGTGAACCTGCGGAAGGATCATTACCGAGTTAGGGTGCCTCGTCGCGCCCGACCTCCAACCCTTTGCTTACTTGACCTATATTGTTGCTTCGGCAGGCCCGCCGCCCGGAAACGGGTGGCCGCCGGGGGCGTTTCACCGCCCCGGGCCCGTGCCTGTCGATGGCCCTATTAAAACTCTTGTCAAAACGTGTCGTCTGAGTTTATCTAAACAAATAAAAACCAAAACTTTCAACAACGGATCTCTTGGTTCTGGCATCGATGAAGAACGCAGCGAAATGCGATAAGTAA
>SH197968.07FU_AJ131688_refs PCFS.CT.2012.2_438162
AAGTCGTAACAAGGTTTCCGTAGGTGAACCTGCGGAAGGATCATTACCGTGCCGGGGGCCCTTCGGGGTCCCATTGTGCCACCCGTGTTTACTTGTACCTGTTGCTTCGGCGGGCCTGCGGGCCTCGCTCGCTGCCGGGGGGACTGGGTCCCCGGGCGCGTGCCCGCCGGAGACACCCCAAACTTCTCTAACGGATACGTCTGAGCAAATGATCTAATCATTAAAACTTTCAACAACGGATCTCTTGGTTCCCACATCGATGAAGAACGCAGCGAAATGCGATAAGTAATGTGAATTG
>SH198112.07FU_AJ292197_refs Kambitch.NT.2013.3_241708
AAGTCGTAACAAGGTTTCCGTAGGTGAACCTGCGGAAGGATCATTACAGAGTTCATGCCCTCACGGGTAGATCTCCCACCCTTGAATAATATACCTTTGTTGCTTTGGCGGGCCGCTTCGGCTACTGGCTTCGGCTGGTGAGTGCCCGCCAGAGGACCCAAAACTCTGAATTATAGTGTCGTCTGAGTACTATATAATAGTTAAAACTTTCAACAACGGATCTCTTGGTTCTGGCATCGATGAAGAACGCAGCGAAATGCGATAAGTAATGTGAA
>SH198113.07FU_KF646108_reps PCFS.Grass.2013.1_476486
AAGTCGTAACAAGGTTTCCGTAGGTGAACCTGCGGAAGGATCATTACAGAGTTCATGCCCTCACGGGTAGATCTCCCACCCTTTGAGTACTATACTTTTGTTGCTTTGGCAGGCCGCTTCGGCTACCGGCTTCGGCTGGTGAGTGCCTGCCAGAGGACCCCAAACTCTGAATTATAGTGTCGTCTGAGAACTATATAATAGTTAAAACTTTCAACAACGGATCTCTTGGTTCTGGCATCGATGAAGAACGCAGCGAAATGCGATAAGTAATGT
>SH198115.07FU_AF128440_refs Kambitch.CT.2013.3_217614
AAGTCGTAACAAGGTTTCCGTTGGTGAACCAGCGGAAGGATCATTACAGAGTTCATGCCCTTACGGGTAGATCTCTCACCCTTGAATAACATACATTGTTGCTTTGGCGGACGCTTCGGCGGCCGCCAGAGAACCCTAAACTCTTGTTTACAGTGTCGTCTGAGTACTATATAATAGTTAAAACTTTCAACAACGGATCTCTTGGTTCTGGCATCGATGAAGAACGCAGCGAAATGCGATAAGTAATGTGAATTGCAGAATTCAGTGAATCA
>SH198123.07FU_HQ445486_reps Kambitch.NT.2014.4_6759
AAGTCGTAACAAGGTTTCCGTAGGTGAACCTGCGGAAGGATCATTACAGAGTTCATGCCCTCACGGGTAGATCTCCCACCCTTGAATAATATACCTTTGTTGCTTTGGCGGGCCGCTTCGGCTACTGGCTTTGGCTAGTGAGTGCCCGCCAGAGGACCCAAAACTCTGAATTATAGTGTCGTCTGAGTACTATATAATAGTTAAAACTTTCAACAACGGATCTCTTGGTTCTGGCATCGATGAAGAACGCAGCGAAATGCGATAAGTAATGTGAA
>SH198127.07FU_DQ420918_reps PCFS.Grass.2014.4_197377
AAGTCGTAACAAGGTTTCCGTAGGTGAACCTGCGGAAGGATCATTACTGAGTTCATGCCCTAACGGGTAGATCTCCCACCCTTGAATTTATAAACCTTTGTTGCTTTGGCGGGCCGCTTCGGCTACCGGCTTCGGCTGGTGAGTGCCCGCCAGAGAACCCAAAACTCTGAATTTACAGTGTCGTCTGAGTACTATAAAATAGTTAAAACTTTCAACAACGGATCTCTCGGTTCTGGCATCGATGAAGAACGCAGCGAAATGCGATAAGTAATGTGAATTGCA
>SH198128.07FU_JN033419_reps PCFS.Grass.2014.2_352259
AAGTCGTAACAAGGTTTCCGTAGGTGAACCTGCGGAAGGATCATTACTGAGTTCATGCCCTCACGGGTAGATCTCCACCCTTGAATATTAAACCTTTGTTGCTTTGGCGGGCCGCTTCGGCCACCGGCTTCGGCTGGTGAGTGCCCGCCAGAGAAACCAAAACTCTGAATTATAGTGTCGTCTGAGTACTATACAATAGTTAAAACTTTCAACAACGGATCTCTTGGTTCTGGCATCGATGAAGAACGCAGCGAAATGCGATAAGTAATGTGAATTG
>SH198134.07FU_KC694161_reps PCFS.CT.2013.3_316210
AAGTCGTAACAAGGTTTCCGTAGGTGAACCTGCGGAAGGATCATTACAGAGTTCATGCCCTTACGGGTAGATCTCCCACCCTTGAATATATACCTTTGTTGCTTTGGCGGGTCGCATCGTCCACTGGCTTTTGCTAGTGAGTGCCCGCCAGAGAACCCTAAATTCTGAATTAAAGTGTCGTCTGAGTATTATATAATAGTTAAAACTTTCAACAACGGATCTCTTGGTTCTGGCATCGATGAAGAACGCAGCGAAATGCGATAAGTAATGTGAATTG
>SH198136.07FU_KC989067_reps PCFS.NT.2014.2_91613
AAGTCGTAACAAGGTTTCCGTAGGTGAACCTGCGGAAGGATCATTACTGAGTTCATGCCCTCACGGGTAGATCTCCACCCTTGAATATTAAACCTTTGTTGCTTTGGCGGGCCGCTTCGGCTACCGGCTTCGGCTGGTGAGTGCCCGCCAGAGACACCAAAACTCTGAATTATAGTGTCGTCTGAGTACTATACAATAGTTAAAACTTTCAACAACGGATCTCTTGGTTCTGGCATCGATGAAGAACGCAGCGAAATGCGATAAGTAATGTGAATT
>SH198277.07FU_JQ070472_reps PCFS.CT.2012.4_447187
AAGTCGTAACAAGGTCTCCGTTGGTGAACCAGCGGAGGGATCATTACCGAGTTTACAACTCCCAAACCCCTGTGAACATACCTACGTTGCTTCGGCGGACCACCCCAACCCCCTCGGGGCGAGGGGCCGCCAGAGGACCCAAAACCCAACTGTTTTTTCCGTAACGAAACCTATTCTGAGTGGAATTATTAAATAAATCAAAACTTTCAACAACGGATCTCTTGGCTCTGGCATCGATGAAGAACGCAGCGAAATGCGATAAGTAATGTGAATTGCAGAATTCAGTGAACCATCGAATCTTT
>SH198338.07FU_EU693448_reps Kambitch.CT.2014.4_82982
AAGTCGTAACAAGGTTTCCGTAGGTGAACCTGCGGAAGGATCATTAATGAACTTGTGGTTGTTGCTGGCTAGTGTCTCTAGCATGTGCACACGCACCTTCATCCCATTTACACCTGTGCACCTTTTGTAGTAGAGTTCTGAAAGGGGGGTTTTTTTTACCTTCTCTGATTTACTACTACGTTTTTTATACACACACAACTAGTCATTGAATGTTATTTGATTTTATATTGAAAAAACAACTTTCAACAACGGATCTCTTGGCTCTCGCATCGATGAAGAACGTA
>SH198387.07FU_FJ005096_reps PCFS.Grass.2014.3_255900
AAGTCGTAACAAGGTTTCCGTAGGTGAACCTGCGGAAGGATCATTACAGTGTTCCCTGCCCTCACGGGTAGAAACGCCCACCCTTGTGTAATATATCATGTTGCTTTGGCAGGCCGCCCCCGGGCACCGGCTCCGGCTGGGTCGCGCCTGCCAGAGGACCCCAAACTCTGAATGTTAGTGTCGTCTGAGTACTATATAATAGTTAAAACTTTCAACAACGGATCTCTTGGTTCTGGCATCGATGAAGAACGCAGCGAAATGCGATAAGTAATGTGAA
>SH198390.07FU_FJ005111_reps Kambitch.2012.10_32621
AAGTCGTAACAAGGTTTCCGTAGGTGAACCTGCGGAAGGATCATTACAGTGTTCCCTGCCCTCACGGGTAGAAACGCCCACCCTTGTGTAATATATCATGTTGCTTTGGCAGGCCGCCCCCGGGCACCGGCTCCGGCCGGGTCGCGCCTGCCAGAGGACCCCAAACTCTGAATGTTAGTGTCGTCTGAGTACTATATAATAGTTAAAACTTTCAACAACGGATCTCTTGGTTCTGGCATCGATGAAGAACGCAGCGAAATGCGATAAGTAATGTGAATT
>SH198395.07FU_HM240001_reps PCFS.Grass.2014.2_353306
AAGTCGTAACAAGGTTTCCGTAGGTGAACCTGCGGAAGGATCATTACAGTGTTCCCTGCCCTCACGGGTAGAAACGCCCACCCTTTGTGTAATATATCTTGTTGCTTTGGCAGGCCGCCCTCGGGCACCGGCTTCGGCTGGGCTGCGCCTGCCAGAGGACCCCAAACTCTGAATGTTAGTGTCGTCTGAGTACTATATAATAGTTAAAACTTTCAACAACGGATCTCTTGGCTCTCGCATCGATGAAGAACGCAGCGAAATGCGATAAGTAATGT
>SH198397.07FU_FJ005109_reps PCFS.Grass.2014.3_254547
AAGTCGTAACAAGGTTTCCGTAGGTGAACCTGCGGAAGGATCATTACAGTGTTCCCTGCCCTCACGGGTAGAAACGCCCACCCTTTGTGTAATATATCTTGTTGCTTTGGCAGGCCGCCCTCGGGCACCGGCTTCGGCTGGGCTGCGCCTGCCAGAGGACCCCAAACTCTGAATGTTAGTGTCGTCTGAGTACTATATAATAGTTAAAAACTTTCAACAACGGATCTCTTGGTTCTGGCATCGATGAAGAACGCAGCGAAATGCGATAAGTAATGT
>SH198410.07FU_FJ005106_reps PCFS.Grass.2013.4_150429
AAGTCGTAACAAGGTTTCCGTAGGTGAACCTGCGGAAGGATCATTACAGTGTTCCCTGCCCTCACGGGTAGAAACGCCCACCCTTTGTGTAATATATCTTGTTGCTTTGGCAGGCCGCCCTCGGGCACCGGCTTCGGCTGGGCTGCGCCTGCCAGAGGACCCCAAACTCTGAATGTTAGTGTCGTCTGAGTACTATATAATAGTTAAAACTTTCAACAACGGATCTCTTGGTTCTGGCATCGATGAAGAACGCAGCGAAATGCGATAAGTAATGTGAA
>SH198583.07FU_AB671500_reps Cook.NT.2014.4_234845
AAGTCGTAACAAGGTCTCCGTTGGTGAACCAGCGGAGGGATCATTACAGGAACTCGCAAGAATTCCTAACCCACTGTGAACCTACCCGACGTTGCCTCGGCGGGCGCCCGGCCTCGCGCCGGGCACCAAGCCCGCCGGCGGCCCCCTACTCTGTCTCTGCAGCGTTGTGTCTCCGAGTATACCAAAACAAGTCAAAACTTTCAACAACGGATCTCTTGGCTCTAGCATCGATGAAGAACGCAGCGAAATGCGATAAGTAATGTGAATTGCA
>SH198655.07FU_GQ203759_reps PCFS.Grass.2014.1_41832
AAGTCGTAACAAGGTTTCCGTAGGTGAACCTGCGGAAGGATCATTACCGTGGGGCTTCGGCCCCATTGAGATAGCACCCTTTGTTTATGAGTACCCTTGTTTCCTCGGCGGGCTTGCCCGCCATGAGGACACTAAAAACCCTTTGTAGTAGCAGTAACTTCAGTTAATAATAAATATTAAAACTTTCAACAACGGATCTCTTGGTTCTGGCATCGATGAAGAACGCAGCGAAATGCGATAAGTAGTGTGAATTGCAGAATTCAGTGAATCATCGAATCTTTGAA
>SH198656.07FU_DQ420826_reps Kambitch.NT.2014.4_6000
AAGTCGTAACAAGGTTTCCGTAGGTGAACCTGCGGAAGGATCATTAATGGTGCTTGCAGAAATGCTTGCACGGCGGCGGCCTTAAAACGCGCCAAATGGCACCCTTTGTTTACGAGTACCGTTCGTTTCCTCGGTGGGCTTGCCTGCCATGAGGACCAACAAAAACCTTTTGTAGTAGCAGTATCTTCAGTAAAAACAAATATTAAAACTTTCAACAACGGATCTCTTGGTTCTGGCATCGATGAAGAACGCAGCGAAATGCGATAAGTAGTGTGAATTGCAGAA
>SH198671.07FU_FJ904497_reps Kambitch.2012.6_135175
AAGTCGTAACAAGGTTTCCGTAGGTGAACCTGCGGAAGGATCATTACCGTGGGGCTTTGGCCCCATTGAGATAGCACCCTTTGTTTATGAGTACCCTTGTTTCCTCGGCGGGCTTGCCCGCCATGAGGACATCAAAAACCCTTTGTAGTAGCAGTAACTTCAGTTAATAATAAATATTAAAACTTTCAACAACGGATCTCTTGGTTCTGGCATCGATGAAGAACGCAGCGAAATGCGATAAGTAGTGTGAATTGCAGAATTCAGTGAATCATCGAA
>SH198677.07FU_KF297015_reps Flux.Tower.CT.2013.SW_273983
AAGTCGTAACAAGGTTTCCGTAGGTGAACCTGCGGAAGGATCATTACCGTGGGGCTTCGGCCCCATTGAGATAGCACCCTTTGTTTATGAGTACCCTTGTTTCCTCGGCGGGCTTGCCCGCCATGAGGACATTAAAACCCTTTGTAGTAGCAGTAACTTCAGTTAATAATAAATATTAAAACTTTCAACAACGGATCTCTTGGTTCTGGCATCGATGAAGAACGCAGCGAAATGCGATAAGTAGTGTGAATTGCAGAATTCAGTGAATCATCGAATCTTT
>SH198996.07FU_JF740262_refs PCFS.NT.2013.2_54624
AAGTCGTAACAAGGTTTCCGTAGGTGAACCTGCGGAAGGATCATTATCAAAACAGCGGACTTCGGTCCTTGCTGCACCCTTGTCTTTTGCGTACCGTATGTTTCCTCGGCGGGCTTGCCTGCCGGTTGGACATTATCAAACCTTTTTGTAGTTGCAATCAGCGTCAGAAAATAAACAATAATTACAACTTTCAACAACGGATCTCTTGGTTCTGGCATCGATGAAGAACGCAGCGAAATGCGAAAAGTAGTGTGAATTGCAGAATTCAGTGAAT
>SH199123.07FU_GQ892250_reps Kambitch.CT.2013.4_528767
AAGTCGTAACAAGGTTTCCGTAGGTGAACCTGCGGAAGGATCATTACAGAGAACTTGCCCTTCGGGGTAGATCTCCCACCCTTTGTCTACCATACTTTGTTGCTTTGGCAGGCCCGCTCTCGGGCCGCCGGCTTCGGCTGGCCAGCGTCTGCCAGAGGACCACAAACTCTTGTATTTTAGTGTCGTCTGAGTACTTTATAATAAGTTAAAACTTTCAACAACGGATCTCTTGGTTCTGGCATCGATGAAGAACGCAGCGAAATGCGATAAGTAATGTGAATT
>SH199408.07FU_GU934594_reps Kambitch.NT.2014.4_5880
AAGTCGTAACAAGGTTTCCGTAGGTGAACCTGCGGAAGGATCATTACCGAGTGAGGGCCCTCTGGGTCCAACCTCCCACCCGTGTTTATTATACCTTGTTGCTTCGGCGGGCCCGCCGTATGGCCGCCGGGGGGCTTCTGCCCCCGGGCCCGTGCCCGCCGAAGACACCTAGAACTCTGTCTGAAGATTGTAGTCTGAGTGAAAATATAAATTATTTAAAACTTTCAACAACGGATCTCTTGGTTCCGGCATCGATGAAGAACGCAGCGAAATGCGATACGTAATGTGAATTGCAGAA
>SH199409.07FU_AF033487_refs Cook.NT.2014.3_309681
AAGTCGTAACAAGGTTTCCGTAGGTGAACCTGCGGAAGGATCATTACCGAGTGAGGGCCCTCTGGGTCCAACCTCCCACCCGTGTCTATCGTACCTTGTTGCTTCGGCGGGCCCGCCTCACGGCCGCCGGGGGGCATCTGCCCCCGGGCCCGCGCCCGCCGAAGACACCTATGAACTCTGTCTGAAGATTGCAGTCTGAGTGAAATGATAAATTATTTAAAACTTTCAACAACGGATCTCTTGGTTCCGGCATCGATGAAGAACGCAGCGAAATGCGATACGTAAT
>SH199528.07FU_AF393680_reps Kambitch.NT.2014.4_1289
AAGTCGTAACAAGGTCTCCGTAGGTGAACCTGCGGAGGGATCATTACACAATATGAAGGCGGGCTGGACAAACCCCCCTAGCTGGGCACTGCTTCACGGCGGTGCGCGGTTTGGGTGGCCGGCCCTGCTGAACTATTCACCCGTGTCTTTTGCGTACCTCTTGTTTCCTGGGCGGGCTCGCCCGCCACCAGGACCAACCATAAACCTTTTTGTAATAGCAATCCGCGTCAGTAAACAATGTAATCAATTACAACTTTCAACAACGGATCTCTTGGTTCTGGCATCGAT
>SH199529.07FU_JX982394_reps PCFS.Grass.2014.4_197586
AAGTCGTAACAAGGTCTCCGTAGGTGAACCTGCGGAGGGATCATTACACAATAACAAGGCGGGCTGGCCCTCTCCCGGGAGGACTGGCCTTGCTGAATTATTCACCCGTGTCTTTTGCGTACTTCTTGTTTCCTGGGCGGGTTCGCCCGCCACCAGGACCCCCATAAACCTTTTGTAATGGCAATCAGCGTCAGTAACAACACAATAATTACAACTTTCAACAACGGATCTCTTGGTTCTGGCATCGATGAAGAACGCAGCGAAATGCGATAAGTAGTGTGAA
>SH199531.07FU_KC492565_reps Flux.Tower.NT.2013.NE_517127
AAGTCGTAACAAGGTCTCCGTAGGTGAACCTGCGGAGGGATCATTACACAATATGAAGGCGGGCTGGACACCCCCAGCTGGGCACTGCTTCACGGCGTGCGCGGCTGGGCCGGCCCTGCTGAATTATTCACCCGTGTCTTTTGCGTACTTCTTGTTTCCTGGGTGGGCTCGCCCGCCATCAGGACCAACCAATAAACCTCTTGCAATAGCAATCAGCGTCAGTAACAACGTAATTAATTACAACTTTCAACAACGGATCTCTTGGTTCTGGCAT
>SH200142.07FU_KC191756_reps Kambitch.2012.9_62094
AAGTCGTAACAAGGTCTCCGTTGGTGAACCAGCGGAGGGATCATTATCGAGTTTTTAACTCTTAAACCATATGTGAACGTACCTTTTCTAGCTGCTTTGGCAGGTGCCTCTCGGGGCTTCTGCCGGTAGCATTTATAAACTCTTTATATTTCTATAGAATTATTCATTGCTGAGTGGCATTAACTAAATAAGTTAAAACTTTCAACAACGGATCTCTTGGCTCTAGCATCGATGAAGAACGCAGCGAAATGCGATAAGTAATGTGAATTGCA
>SH200238.07FU_DQ421058_reps PCFS.Grass.2012.3_97480
AAGTCGTAACAAGGTTTCCGTAGGTGAACCTGCGGAAGGATCATTACTGAGTTAGGGTCTTCCAGGCCCGACCTCCAACCCTTTGCCTACCTTACCTCTTGTTGCTTCGGCCGGCCCGTCCCCCCTAGAAATAGGGGTCGACCGCCGGAGGGCTCACACCCTCTGGCCCGCGCCCGCCGATGGCCCTCAACCAAAACTCTTGTTCAATCGTGAATTGTCTGAGTATACAAAACAAAATAAACCAAAAACTTTCAACAACGGATCTCTTGGTTCTGGCATCGATGAAGAACGCAGCGAAATGCGATAA
>SH200272.07FU_EF445986_reps Cook.NT.2014.2_463777
AAGTCGTAACAAGGTTTCCGTAGGTGAACCTGCGGAAGGATCATTACCAAACAAAAAGTGATTCCGGGTCAGGCCGCGAGGCATGGCCCGTTAACACTCCAACCCTCTGTGAACCAAAAAACCTTTCGCTTCGGCAGCAGCCCGGTTGGAAGCAACCGCCCGCGTCAGCCTGCCGCTAGCACCAAAAAACAAAACTTGCAGTAAAACATTGTCTGATAACCATATTTTCGAATGAAAATTAAAACTTTCAACAACGGATCTCTTGGTTCCCGCATCGATGAAGAACGCAGCGAAACGCGA
>SH200346.07FU_AY177309_refs PCFS.Grass.2013.3_553874
AAGTCGTAACAAGGTTTCCGTAGGTGAACCTGCGGAAGGATCATTAAAGCGTTGAGCCTGCGCCCCCGGCGTAGGTGAAACCCCACCCGTGACTACTACACCACATGTTGCTTTGGCGGGCCCGCCTCTGGCTGCCGGAGTTTCTCTGGATAGCGCCCGCCAAAGATACACTGAACTTCTGTGAAACTGGATGTCTGAGTTGATATCAATCATTAAAACTTTCAACAATGGATCTCTTGGTTCCGGCATCGATGAAGAACGCAGCGAAATG
>SH200570.07FU_KC790403_refs PCFS.Grass.2014.1_40753
AAGTCGTAACAAGGTTTCCGTAGGTGAACCTGCGGAAGGATCATTACCGAGTGCGGGTCCCCTCGCGGGGCCCAACCTCCCACCCGTGTCTACCGTCACCTGTTGCTTCGGCGGGCCCGCCTTCGTGCCGCCGGGGGGCCCTCTGCGCCCCCGGGCCCGCGCCCGCCGAAGACTCTAGGAACACTGAATGAAGGATGCCGTCTGAGTCAACGACACAATCGTTAAAACTTTCAACAACGGATCTCTTGGTTCCGGCATCGATGAAGAACGCAGCGAAATGCGATAAGTAATGTGAATT
>SH200656.07FU_GQ376102_refs PCFS.CT.2013.1_328413
AAGTCGTAACAAGGTTTCCGTAGGTGAACCTGCGGAAGGATCATTACAGTGCCCGGTCGCCGCCCCCTAAAGGCTGGCGACCGAACAGGCCACCCTTGTCTACCTTACCACTGTTGCTTCGGCGGGACCGTCCCCTTAGGGGGGCGACCCGGGGCTGGCTTAACCGCCGTCCGGGCGAGCTCCCGCCAGAAGACACTTAAATTCTGTTGATCAGTGACTGTCTGAGATTATATTTAATCATTAAAACTTTCAACAACGGATCTCTTGGTTCCAGCATCGATGAAGAACGCAGCGAAAT
>SH201127.07FU_DQ421079_reps Kambitch.2012.8_30318
AAGTCGTAACAAGGTTTCCGTAGGTGAACCTGCGGAAGGATCATTAATGAATTTTGGAGTTCTACTGTGCCTGCCGTTCATTTGGATGTGTGCACGTAGTCTCTATAAATCCTTATCAACACCTGTGCACCTTTAAAAAGGGGAAACTGATTAAGCTTTTTACGGGCTTATGAGGAATAACCTTTTTTCTTATACAAACTCTTAATGTCTATTAGAATGTTCTCTGGCCGCAAGGCTATAAAATATAAACAACTTTTAACAACGGATCTCTTGGCTCTCGCATCGATGAA
>SH201181.07FU_GQ922573_reps PCFS.Grass.2013.4_145429
AAGTCGTAACAAGGTCTCCGTTGGTGAACCAGCGGAGGGATCATTACAGAGTTGCAAAACTCCCAACCATTGTGAACCTACCTCACCGTTGCTTCGGCGGGTGGCCCTCTCCGGGGCCGCGCCGGCTCCCCACGGGGTCGGCAACCCGTCAGAGGACCGAAACTCTTAGTAACCATTGGCCTCTCTGAGTAACTTATACAATAAGTCAAAACTTTCAACAACGGATCTCTTGGTTCTGGCATCGATGAAGAACGCAGCGAAATGCGATACGTAATGTGAATTGCAGA
>SH201182.07FU_HG328027_reps PCFS.NT.2012.1_13534
AAGTCGTAACAAGGTCTCCGTTGGTGAACCAGCGGAGGGATCATTACAGAGTTGCAAAACTCCCAACCATTGTGAACCTACCTTACCGTTGCTTCGGCGGGTGGCCCCCACCGGGGCCGCGCCGGCCCCAGGGCCGGCAACCCGTCAGAGGACCGAAACTCTTAGTCATCATTGGCCTCTCTGAGTAGCTTATACAATAAGTTAAAACTTTCAACAACGGATCTCTTGGTTCTGGCATCGATGAAGAACGCAGCGAAATGCGATACGTAATGTGAATTGCAGATTT
>SH201183.07FU_AY615208_reps PCFS.Grass.2013.4_150499
AAGTCGTAACAAGGTCTCCGTTGGTGAACCAGCGGAGGGATCATTACAGAGTTGCAAAACTCCCAACCATTGTGAACCTACCTCACCGTTGCTTCGGCGGGTGGCCCGGGGCAACCCAGGCCACGCCGGCTCCTCTTCAGGGGCTCGGCAAACCCGTCAGAGGACCGAAACTCTTCGTCATCAGTGGCCTCTCTGAGTAACTTATACAATAAGTCAAAACTTTCAACAACGGATCTCTTGGTTCTGGCATCGATGAAGAACGCAGCGAAATGCGATACGTAAT
>SH201184.07FU_JX489802_reps Kambitch.NT.2014.4_5430
AAGTCGTAACAAGGTCTCCGTTGGTGAACCAGCGGAGGGATCATTACAGAGTTGCAAAACTCCCAACCATTGTGAACCTACCTCACCGTTGCTTCGGCGGGTGGCGCCCCCTCACCGGGAGCGCCGCGCCGGCCCCTCCCCGGGGCCCGGCAACCCGTCAGAGGCCCGCAACTCTTAGTCATCATTGGCCTCTCTGAGTAACTTATACAATAAGTCAAAACTTTCAACAACGGATCTCTTGGTTCTGGCATCGATGAAGAACGCAGCGAAATGCGATACGTAATGT
>SH201185.07FU_HE977527_reps PCFS.Grass.2014.3_251172
AAGTCGTAACAAGGTCTCCGTTGGTGAACCAGCGGAGGGATCATTACAGAGTTGCAAAACTCCCAACCATTGTGAACCTACCTCACCGTTGCTTCGGCGGGTGGCCCTCTCCGGGGCCGCGCTGGCCCCCCCGGGGGTCGGCAACCCGTCAGAGGACTGAAACTCTTAGTAACTACTGGCCTCTCTGAGTAACTTATACAATAAGTCAAAACTTTCAACAACGGATCTCTTGGTTCTGGCATCGATGAAGAACGCAGCGAAATGCGATACGTAATGTGAATTGCA
>SH201187.07FU_EU754958_reps Kambitch.NT.2014.4_4753
AAGTCGTAACAAGGTCTCCGTTGGTGAACCAGCGGAGGGATCATTACAGAGTTGCAAAACTCCCAACCATTGTGAACCTACCTCACCGTTGCTTCGGCGGGTGGCCCGGGGCAACCCAGGCCGCGCCGGCTCCCCTCGCGGAGCTGGCACCCCGTCAGAGGCCCCTAAACTCTTGCATATTGGCCTCTCTGAGTAACTTATACAATAAGTCAAAACTTTCAACAACGGATCTCTTGGTTCTGGCATCGATGAAGAACGCAGCGAAATGCGATACGTAATGT
>SH201192.07FU_AY999118_refs PCFS.Grass.2013.4_147196
AAGTCGTAACAAGGTCTCCGTTGGTGAACCAGCGGAGGGATCATTACAGAGTTGCAAAACTCCCAACCATTGTGAACCTACCTCACCGTTGCTTCGGCGGGTGGCCCTCTCCGGGGCCGCGCCGGCCCCCCACGGGGTCGGCAACCCGTCAGAGGACCGAAACTCTTAGTAACCATTGGCCTCTCTGAGTAACTTATACAATAAGTCAAAACTTTCAACAACGGATCTCTTGGTTCTGGCATCGATGAAGAACGCAGCGAAATGCGATACGTAATGTGAATTGCAGATTT
>SH201193.07FU_AY792315_reps PCFS.Grass.2013.4_152478
AAGTCGTAACAAGGTCTCCGTTGGTGAACCAGCGGAGGGATCATTACAGAGTTGTAAAACTCCCAACCATTGTGAACCTACCTCACCGTTGCTTCGGCGGGTGGCCCTCTCCGGGGCCGCGCCGGCCCCCCACGGGGTCGGCAACCCGTCAGAGGACCGAAACTCTTAGTAACCATTGGCCTCTCTGAGTAACTTATACAATAAGTCAAAACTTTCAACAACGGATCTCTTGGTTCTGGCATCGATGAAGAACGCAGCGAAATGCGATACGTAATGTGAATTGCAGATTTCA
>SH201194.07FU_AY999119_reps Kambitch.2012.1_23229
AAGTCGTAACAAGGTCTCCGTTGGTGAACCAGCGGAGGGATCATTACAGAGTTGCAAAACTCCCAACCATTGTGAACCTACCTCACCGTTGCTTCGGCGGGTGGCCCCCACCGGGGCCGCGCCGGCCCTCACCCGGCCGGCAACCCGTCAGAGGACCGAAACTCTTAGTCATCATTGGCCTCTCTGAGTAACTTATACAATAAGTCAAAACTTTCAACAACGGATCTCTTGGTTCTGGCATCGATGAAGAACGCAGCGAAATGCGATACGTAATGTGAATTG
>SH201605.07FU_HQ212340_reps PCFS.Grass.2013.1_477555
AAGTCGTAACAAGGTTTCCGTAGGTGAACCTGCGGAAGGATCATTACAGAGTTCATGCCCCTCGGGGTAGATCCCCCACCCTTGTGTATCATTATAGAATGTTGCTTTGGCGGGCCGCGTTTCGGCGCCTGGATTCGCGTCCAGCGTGCCCGCCAGAGGACCCCTAAACTCTGAATGTTAGTGTCGTCTGAGTACTATTAAATAGTTAAAACTTTCAACAACGGATCTCTTGGTTCTGGCATCGATGAAGAACGCAGCGAAATGCGATAAGTAATGTGAA
>SH201671.07FU_KF618052_reps Kambitch.CT.2013.4_528940
AAGTCGTAACAAGGTCTCCGTAGGTGAACCTGCGGAAGGATCATTACAGAGTTCATGCCCTTCGGGGTAGATCTCCCACCCGTGTGTATCATTATGGACTGTTGCTTTGGCGGGCCGCGTGCCTCGCACGCCTAGACTTCGGTCCGGCGCGCCCGCCAGAGGACCTCAAACTCTGCATGTTAGTGTCGTCTGAGTACTATTAAATAGTTAAAACTTTCAACAACGGATCTCTTGGTTCTGGCATCGATGAAGAACGCAGCGAAATGCGA
>SH201679.07FU_KC965214_reps PCFS.NT.2012.1_13084
AAGTCGTAACAAGGTTTCCGTAGGTGAACCTGCGGAAGGATCATTACAGAGTTCATGCCCCTCGGGGTAGATCTCCCACCCTTGTGTATCGTTATAGAATGTTGCTTTGGCGGGCCGCGTTTCGGCGCCTGGATTCGCGTCCAGCGTGCCCGCCAGAGGACCCCTAAACTCTGAATGTTAGTGTCGTCTGAGTACTATTAAATAGTTAAAACTTTCAACAACGGATCTCTTGGTTCTGGCATCGATGAAGAACGCAGCGAAATGCGATAAGTAATGTGAA
>SH201681.07FU_DQ420920_reps PCFS.CT.2012.3_286339
AAGTCGTAACAAGGTTTCCGTAGGTGAACCTGCGGAAGGATCATTACAGAGTTCATGCCCTTACGGGTAGATCTCCCACCCTTGAATATTATACCTTTGTTGCTTTGGCGGGCCGCTTCGGCTACCGGCTACGGCTGGTGAGTGCCCGCCAAAGGACCCCCAAACTCTGAATTATAGTGTCGTCTGAGTACTATATAATAGTTAAAACTTTCAACAACGGATCTCTTGGTTCTGGCATCGATGAAGAACGCAGCGAAATGCGATAAGTAATGTGAATTGCA
>SH202151.07FU_DQ463345_refs Clark.CT.2014.3_404098
AAGTCGTAACAAGGTTTCCGTAGGTGAACCTGCGGAAGGATCATTATTGAATTAATAAAAGTGGGCTTTCTTTTAGTTGGCTGATGCTGATGTTTCCGTCAAACGAAACATATCTTTGTGCTCGCCGACGGAGGGGTTCATTTTTTATTACCTTCTTTTCCACCTGTGAACTTTTTGTAGATGTTGAAGATCGCCTCTCAAGCAATTCGTAAGAATTGATTGGTTTGGAGTTTGCGGGCGTCATTAAGTTGATGTCAGCTTTCTCTGTTGGTCTTCACGTCTATTTTACA
>SH202179.07FU_GU581207_reps Clark.CT.2014.2_76357
AAGTCGTAACAAGGTCTCCGTTGGTGAACCAGCGGAGGGATCATTACAGAGTTGCAAAACTCCCAACCCTTTGTGAACGAACCTACCAGTTGCCTCGGCGGCGAGCCTTTCAGGCGGACCGCCGGAGGAATACAAACTCTTTGCATTTTAACATCTCTGATTACTTATTCAATAAGTTAAAACTTTCAACAACGGATCTCTTGGTTCTGGCATCGATGAAGAACGCAGCGAAATGCGATAAGTAATGTGAATTGCAGAATTCAGTGAATCAT
>SH202182.07FU_AY515363_reps Kambitch.NT.2014.4_5988
AAGTCGTAACAAGGTCTCCGTTGGTGAACCAGCGGAGGGATCATTACAGAGTTGCAAAACTCCCAACCCTTTGTGAACAAACCTACCAGTTGCCTCGGCGGCGAGCCTTCAGGGCGGACCGCCGGAGGAATACAAACTCTTTGCATTTTAGCATCTCTGATTACTTATTCAATAAGTTAAAACTTTCAACAACGGATCTCTTGGTTCTGGCATCGATGAAGAACGCAGCGAAATGCGATAAGTAATGTGAATTGCAGAATTCAGTGAATCAT
>SH202297.07FU_KF675366_reps PCFS.NT.2014.3_106023
AAGTCGTAACAAGGTCTCCGTAGGTGAACCTGCGGAGGGATCATTACATGAAACACAACCCGCGTGCTCCGGTACGCGGGCGTCGTCTCAAACCCTTTGTCGTCCGACTATGTTGCCTCGGGGGAGACCCTGCCTTCGGGCGGGTGGCACCCCGGTGGACCAAACCAAACTCTTGCGTAACATGTCGTCTGAGTGATTTACAAAATAAATCAAAACTTTCAACAACGGATCTCTTGGTTCTGGCATCGATGAAGAACGCAGCGAAATGCGATAAGTAATGTGAATTG
>SH202454.07FU_JF755911_reps Kambitch.CT.2013.5_69323
AAGTCGTAACAAGGTCTCCGTTGGTGAACCAGCGGAGGGATCATTACTGAGTGCAAACTCTCCAACCATTGTTTATCTACCTATTTTTGCTTCTCCGGCAGGCGGTTCCAGGGAGGGACCGAGCCTATGGCCTAGCCTAAGCACCTGCCGAAGGGGTATCCACTGCTCTATATTATACTGTCTGAGAAAACAAAAAATATCAAAATTTTCAATTGTGGATCTCTTGGTTCTGGCATCGATGAAGAACGCAGCGAAATGCGATAAGTAATGT
>SH202458.07FU_AF144483_refs Kambitch.NT.2014.1_48679
AAGTCGTAACAAGGTTTCCGTAGGTGAACCTGCGGAAGGATCACTAGTGATTAAATCGAGAGCGTCTTCATTGACCTCTCACCCTTCACATCCACATACACCTGTGCACCGTTTGGCTCTTATAAAAGACGCAAGTCTGCAATGAGAGTCATCAATTTTATACATACCCCAGTTTTATGAATGTAACAGTTTTAATAAACATAATAAAACTTTTAACAACGGATCTCTTGGTTCTCGCATCGATGAAGAACGCAGCGAAATGCGATAA
>SH202459.07FU_AF410469_refs Clark.CT.2014.2_77475
AAGTCGTAACAAGGTTTCCGTAGGTGAACCTGCGGAAGGATCACTAGTGATTAAATCGAGAGCGTCTTAATTGACCTCTCACCCTTCACATCCACATACACCCTGTGAATCGTTTGGCTTTTCATTAATAGAGCGCAAGCTCGACAAGTGAAAAGTCATCATTTATACATACCCCAGTCTTATGAATGTAACAGTTTTAATAAACATAATAAAACTTTTAACAACGGATCTCTTGGTTCTCGCATCGATGAAGAACGCAGCGAAATGCGA
>SH202460.07FU_JN400824_reps PCFS.Grass.2012.2_587445
AAGTCGTAACAAGGTTTCCGTAGGTGAACCTGCGGAAGGATCACTAGTGATTAAATCGAGAGCGTCTTCATTGACCTCTCACCCTTCACATCCACATACACCTGTGCACCGTTTGACTCTTTTAAAAGACGCAAGTCTGCAAAGAGAGTCATCAATTTTATACATACCCCAGTCTTATGAATGTAACAGTTTTAATAAACAAAATAAAACTTTTAACAACGGATCTCTTGGTTCTCGCATCGATGAAGAACGCAGCGAAATGCGATAAGTAATGT
>SH202562.07FU_EU379203_reps PCFS.Grass.2014.2_353541
AAGTCGTAACAAGGTAACCGTAGGTGAACCTGCGGTTGGATCATTAACAAATAAATTTAGGCCCCCGGCTGCCCCTCAAAAGGCGATGGGGAAAACCTAAACATTTGTGTGCACCATATCTGTTTTTGGCAGTTCGAGTGTCCTGAGTTTAAACAACAGACTCAGGTACCTACCTAGGCAAACCTTCGGGTGCTGAGGTTGGGCTGCCGCCCACTTTGAACTAACTTTTGTTTCATATTAATGCCTGAAATTGTTTGATCTTCACAGATTGAATTTTAAATACAACTTTTGACAACGGATCT
>SH202563.07FU_EU379227_reps PCFS.Grass.2012.1_454106
AAGTCGTAACAAGGTAACCGTAGGTGAACCTGCGGTTGGATCATTAACAAATAATTTTAGGCCCCCTGCTGCCCCACAAAGGCGAAGGGGAACACCTAAACATTTGTGTGCACCATATCTGTTTTTGGCAGCTCGAGTGTCCTGAGTTTGCGTAACTGCCTCAGGTACCTACCAAGGCTTACCTCCAGGTTTGCCGCGGTTGGCTGCCGCCATTTTGAAATAACTCATGTTTTTTTATTGACTGAAATTGTTTGATCTTCACAGATTGAATTTAAATACAACTTTTGACAA
>SH202696.07FU_KC966138_reps Kambitch.NT.2014.4_6055
AAGTCGTAACAAGGTCTCCGTAGGTGAACCTGCGGAGGGATCATTACAGAGAATATCGCCCGCGAGGGTGACTCTCCAACCCTATGTTAATTTATACCTTTGTTGCTTTGGCGAGCCGCTCCGGCCACCGGCTTCTCGCTGGTGAGTGCTCGCCAGAGGACCCTAAAACTCTGTTTATACATGTCGTCTGAGTACTATATAATAGTTAAAACTTTCAACAACGGATCTCTTGGTTCTGGCATCGATGAAGAACGCAGCGAAATGCGATAAGTAA
>SH202702.07FU_FJ554446_reps PCFS.Grass.2013.2_118534
AAGTCGTAACAAGGTCTCCGTAGGTGAACCTGCGGAGGGATCATTACAGAGAACATCGCCCTCACGGGTGACTCTCCAACCCAATGTTATTATACCTTTGTTGCTTTGGCGAGCCGTCTCGGCCACCGGCTCACGCTGGTGAGTGCTCGCCAGAGGACCCCAAACTCTAAATTTTAAAGTATTGTCTGAGTACTATATAATAGTTAAAACTTTCAACAACGGATCTCTTGGTTCTGGCATCGATGAAGAACGCAGCGAAATGCGATAAGTAAT
>SH202704.07FU_FN392310_reps Kambitch.NT.2014.4_2764
AAGTCGTAACAAGGTCTCCGTAGGTGAACCTGCGGAGGGATCATTACAGAGAACATCGCCCGCAAGGGTGACTCTCCAACCCTATGTTAATTATACCTTTGTTGCTTTGGCGAGCCGCTTCGGCCACCGGCTCACGCTGGTGAGCGCTCGCCAGAGGACCCTAAACTCTGTTTATACATGTCGTCTGAGTACTATATAATAGTTAAAACTTTCAACAACGGATCTCTTGGTTCTGGCATCGATGAAGAACGCAGCGAAATGCGATAAGTAA
>SH202884.07FU_FN394707_reps PCFS.NT.2014.2_92143
AAGTCGTAACAAGGTTTCCGTAGGTGAACCTGCGGAAGGATCATTACCTTTCAGTATGGAGTTTATAGTCCGCTATAGCTCCTGTCTGTATCCATGTCTTTTGCGTACTACATGTTTCCTCGGCGGGTCTGACCCGCCGATTGGACAACTTTAAACTCTTTGCAATTGCAATCAGCGTCTGAAAAAAATAATAGTTACAACTTTCAACAACGGATCTCTTGGTTCTGGCATCGATGAAGAACGCAGCGAAATGCGATAAGTAGTGTGAATTG
>SH202932.07FU_GU055676_reps PCFS.Grass.2012.1_454703
AAGTCGTAACAAGGTCTCCGTTGGTGAACCAGCGGAGGGATCATTACCGAGTTTTCAACTCACCAACCCATTGTGAACTTATTCTTGCTTCGGCGGGGGCCTCGCGCCCGCCGCCGGGGGACCCAAAACTCTGTTTCTACGAATCTCTGAGTAAAAACAAATAAATCAAAACCTTTAACAACGGATCTCTTGGCTCTGGCATCGATGAAGAACGCAGCAAAATGCGATAAGTAATGTGAATTGCAGAATTCAGTGAATCATCGAATCTTTGAACGCACA
>SH202944.07FU_HG328046_reps PCFS.NT.2014.2_92262
AAGTCGTAACAAGGTCTCCGTTGGTGAACCAGCGGAGGGATCATTAAAGAGTTGCAAAACTCCCAAACCATTGTGAACTTACCTTCAACGTTGCTTCGGCGGGTTGGCTCCGGGTCTCCCGGGGCCCCCGGCCCATCTCGGGCGCCCGCCGGAGGTATCTAACTCTTGATAATTATATGGCCTCTCTGAGTCTTTGTACTTAATAAGTCAAAACTTTCAACAACGGATCTCTTGGTTCTGGCATCGATGAAGAACGCAGCGAAATGCGATAAGTAATGTGAATTGCAGAA
>SH202969.07FU_AY677291_refs Kambitch.CT.2013.2_167437
AAGTCGTAACAAGGTCTCCGTTGGTGAACCAGCGGAGGGATCATTACCGAGTTTACAACTCCCAAACCCCTGTGAACATACCTATCGTTGCCTCGGCGGTGCCCGCTCCGGCGGCCCGCCAGAGGACCCCCAAACTCTTGTTTTATACAGTATCTTCTGAGTAACACGATTAAATAAATCAAAACTTTCAACAACGGATCTCTTGGTTCTGGCATCGATGAAGAACGCAGCGAAATGCGATAAGTAATGTGAATTGCAGAATTCAGTGAATCATCGAATCTTT
>SH203191.07FU_JQ759907_reps PCFS.Grass.2013.2_117083
AAGTCGTAACAAGGTTTCCGTAGGTGAACCTGCGGAAGGATCATTACCGTGGGGCTTCGGCCCTGTCGTGATAGAACCCTTGCCTTTTGAGTACCGTCCGTTTCCTCGGCAGGCCCGCCTGCCAATGGGGACCCCCAATAAACTCTTTTATGTACCTGTATCAGTCTGAAAAACAAACAAAAGTTAAAACTTTCAACAACGGATCTCTTGGTTCTGGCATCGATGAAGAACGCAGCGAAATGCGATAAGTAGTGTGAATTGCAGAATTCAGTGAATCATCGAATCTTT
>SH203192.07FU_DQ317341_reps PCFS.NT.2012.1_13173
AAGTCGTAACAAGGTTTCCGTAGGTGAACCTGCGGAAGGATCATTACCGTGGGGCTTCGGCCCTGTCGTGATAGAACCCTTGCCTTTTGAGTACCGTCCGTTTCCTCGGCAGGCCCGCCTGCCAATGGGGACCCCCAATAAACTCTTTTATGTACCTGTATCAGTCTGAAAAACAAACAAAAATTAAAACTTTCAACAACGGATCTCTTGGTTCTGGCATCGATGAAGAACGCAGCGAAATGCGATAAGTAGTGTGAATTGCAGAATTCAGTGAATCATCGAATCTTTGAA
>SH203375.07FU_FN706542_refs PCFS.Grass.2012.1_451973
AAGTCGTAACAAGGTCTCCGTTGGTGAACCAGCGGAGGGATCATTATAGAGTGTAAACTCCCTAACCTTTGTGAACATACCTGTTGCTTCGGCGGTCCTCACCGGCCGCCGAAGGCCTATATTCTTGAATTTACATGAATTTCTGAGTATCAAACAAAAATAAATAAAAACTTTCAGCAACGGATCTCTTGGCTCTGGCATCGATGAAGAACGCAGCGAAATGCGATAAGTAATGTGAATTGCAGAATTCAGTGAATCATCGAAT
>SH203387.07FU_KF494107_reps Kambitch.NT.2014.5_377903
AAGTCGTAACAAGGTCTCCGTTGGTGAACCAGCGGAGGGATCATTACAGAGTTGCAAAACTCCCAACCATTGTGAACATACCACTTGTTGCCTCGGCGGATCAGCCCGCTCCCGGTAAAACGGGACGGCCCGCCAGAGGACCCCTAAACTCTGTTTCTATATGTAACTTCTGAGTAAAACCATAAATAAATCAAAACTTTCAACAACGGATCTCTTGGTTCTGGCATCGATGAAGAACGCAGCAAAATGCGATAAGTAATGTGAATTGCAGAATTCAGTGAA
>SH203466.07FU_DQ914739_reps Clark.CT.2014.4_226908
AAGTCGTAACAAGGTCTCCGTTGGTGAACCAGCGGAGGGATCATTATCGAGTTTACAACTCCCAAACCCCTGTGAACCATACCATCGTTGCTTCGGCGGGATCGTCCCGGCGCCTCTGGCCCGGACCCAGGCGCCCGCCGGAGACCCAAACTCTTGACTTTTAGAGATTTATTCTGAGTAACACAAGTAAATAAATTAAAACTTTTAACAACGGATCTCTTGGTTCTGGCATCGATGAAGAACGCAGCGAAATGCGATAAGTAATGTGAATTGCAGACTTCAGT
>SH203487.07FU_KF266781_reps Kambitch.2012.10_32671
AAGTCGTAACAAGGTTTCCGTAGGTGAACCTGCGGAAGGATCATTATCGTAGGGCGTTCGCGCCCTTCGAGATAGCACCCTTTGTCTATGAGTACCTCTTGTTTCCTCGGCGGGCTCGCTCGCCAACGGGGACTACCACCCAACCCATTGCAGTGAAGAAGTATACGTCAGTAACAAACAAAATCTATTTACAACTTTCAACAACGGATCCCTTGGTTCTGGCATCGATGAAGAACGCAGCGAAATGCGATAAGTAGTGTGAATTGCAGAATTCAGT
>SH203724.07FU_AJ430408_reps Flux.Tower.CT.2013.SE_572821
AAGTCGTAACAAGGTTTCCGTAGGTGAACCTGCGGAAGGATCATTACCGAGTTCATGCCCTCACGGGTAGACCTCCCACCCTTTGTATACCTTACCTTTTGTTGCTTTGGCGGGCCGCCTAGCTACTGGCTTCGGCTGGTAAGTGCCCGCCAGAGGACCCAAACCCAAACCCATTTATAGTGTCGTCTGAGAAAAAAGTTTAATATTTAAAACTTTCAACAACGGATCTCTTGGCTCTGGCATCGATGAAGAACGCAGCGAAATGCGATAAGTAATGTGAATTGCAGAATT
>SH203729.07FU_GU055681_reps Kambitch.CT.2013.1_560169
AAGTCGTAACAAGGTTTCCGTAGGTGAACCTGCGGAAGGATCATTACAGAGTTCATGCCCTCACGGGTAGATCTCCCACCCTTTGTATACCTTACCTCTGTTGCTTTGGCGGGCCGCCTAGCTACTGGCTTCGGCTGGTAAGTGCCCGCCAGAGGACCCAAAACCCTGAATATTAGTGTCGTCTGAGTAAAAGTTTAATATTTAAAACTTTCAACAACGGATCTCTTGGCTCTGGCATCGATGAAGAACGCAGCGAAATGCGATAAGTAATGTGAATTGCA
>SH203755.07FU_GU727562_refs PCFS.Grass.2014.1_40166
AAGTCGTAACAAGGTTTCCGTAGGTGAACCTGCGGAAGGATCATTACCGAGCTCCTGCCCTCTGGGTAGAGACGCCACCCGTGTGTACCAGACCGATGTTGCTTTGGCGGGCCTCGCCCGCCAGAGACCCCAAACCCTAAGCGTGAGTGTCGTCGGAGAACTATCTAATAGTTAAAACTTTCAACAACGGATCTCTTGGTTCTGGCATCGATGAAGAACGCAGCGAAATGCGATAAGTAATGTGAATTGCAGAATTCAGTGAATCATCGAAT
>SH203756.07FU_GU212410_reps Clark.CT.2014.2_75045
AAGTCGTAACAAGGTTTCCGTAGGTGAACCTGCGGAAGGATCATTACCGAGCTCCTGCCCTTCGGGGTAGAGACGCCACCCGTGTATACCAGACCGACGTTGCTTTGGCGGGCCCGCGCCCGCCAGAGACCCCAAACCCTGAGTGTTAGTGTCGTCAGAGTACTATCTAATAGTTAAAACTTTCAACAACGGATCTCTTGGTTCTGGCATCGATGAAGAACGCAGCGAAATGCGATAAGTAATGTGAATTGCAGAATTCAGTGAATCATCGAAT
>SH203797.07FU_EU266559_reps PCFS.Grass.2014.4_197555
AAGTCATAACAAGGTTTCCGTAGGTGAACCTGCGGAAGGATCATTATTGAATTCGGCCTTTTGGCCTTATACACATAATATACACTGTGAACCGTGGCTTCGGCCCAAACTTGAAGTCTTGAATGTAATATATCATAACAAAATACAACTTTTAACAACGGATCTCTTGGCTCTCGCATCGATGAAGAACGCAGCGAAATGCGATAAGTAATGTGAATTGCAGAATTCAGTGAATCATCGAATCTTTGAACGCACCTTG
>SH203882.07FU_JN053479_reps Cook.NT.2014.2_468142
AAGTCGTAACAAGGTTTCCGTAGGTGAACCTGCGGAAGGATCATTAATGATTGGCCCTTTGTGGCCCTATCAAATCCACATACCTCTGTGAACTGTTGGCCCTCGGGTCATTTACAAAACATTGTGTAATGAACGTATCATATATAAACATAAAACAACTTTCAACAACGGATCTCTTGGCTCTCGCATCGATGAAGAACGCAGCGAAATGCGATAAGTAATGTGAATTGCAGAATTCAGTGAATCATCGAATCTTTGAACG
>SH204046.07FU_JQ658341_reps Kambitch.2012.1_23866
AAGTCGTAACAAGGTTTCCGTAGGTGAACCTGCGGAAGGATCATTACACATTCGGGGCGCTTCGGCGCTCCTTATACACCCACCCTCTGCCTACGTGTACCTCTATAGCTTCCTCGGCGGGCTCGCCCGCCGCCAGGAACCCACGAAACCCCTTGCATTATACGCGAAAACTTCTGATAACAAACCTAAATTATCACAACTTTCAACAATGGATCTCTTGGTTCTGGCATCGATGAAGAACGCAGCGAAATGCGATAAGTAGTGTGAATTGCAGAA
>SH204309.07FU_HM036615_reps PCFS.CT.2013.1_328154
AAGTCGTAACAAGGTTTCCGTAGGTGAACCTGCGGAAGGATCATTACCGAGTTCATGCCCTCACGGGTAGATCTCCCACCCTTTGTATACCATACCTTTGTTGCTTTGGCGGGCCGCCTAGCTACTGGCTTCGGCTGGTAAGTGCCCGCCAGAGGACCCAAAACCCTGATTATTAGTGTCGTCTGAGTAAAATTTTAATATTTAAAACTTTCAACAACGGATCTCTTGGCTCTGGCATCGATGAAGAACGCAGCGAAATGCGATAAGTAATGTGAATTGCAGAA
>SH204310.07FU_JX974734_reps Kambitch.NT.2014.4_2220
AAGTCGTAACAAGGTTTCCGTAGGTGAACCTGCGGAAGGATCATTACCGAGTTCATGCCCTCACGGGTAGATCTCCCACCCTTTGTATACCTTACCTTTGTTGCTTTGGCGGGCCGCCTAGCTACTGGCTTCGGCTGGTAAGTGCCCGCCGGAGAACCCCAAACCCAAACCATTTATAGTGTCGTCTGAGTAAAATTTTAATATTTAAAACTTTCAACAACGGATCTCTTGGCTCTGGCATCGATGAAGAACGCAGCGAAATGCGATAAGTAATGTGAATTGCAGAATTCA
>SH204311.07FU_FJ205463_reps PCFS.NT.2014.2_93163
AAGTCGTAACAAGGTTTCCGTAGGTGAACCTGCGGAAGGATCATTACCGAGTTCATGCCCTTACGGGTAGATCTCCCACCCTTTGTATACTATACCTTTGTTGCTTTGGCGGGCCGCCTAGCTACTGGCTTCGGCTGGTATGTGCCCGCCAGAGGACCCAAAACCCTGAATTATTAGTGTCGTCTGAGTAAAATATTTAATATTTAAAACTTTCAACAACGGATCTCTTGGCTCTGGCATCGATGAAGAACGCAGCGAAATGCGATAAGTAATGTGAATTGCA
>SH204312.07FU_JX029107_reps PCFS.CT.2013.4_628230
AAGTCGTAACAAGGTTTCCGTAGGTGAACCTGCGGAAGGATCATTACCGAGTTCATGCCCTCACGGGTAGATCTCCCACCCTTTGCATACCATACCTTTGTTGCTTTGGCGGGCCGCCTAGCTACTGGCTTCGGCTGGTAAGTGCCCGCCAGAGGACCCAAAACCCTGATTATTAGTGTCGTCTGAGTAAAATTTTAATATTTAAAACTTTCAACAACGGATCTCTTGGCTCTGGCATCGATGAAGAACGCAGCGAAATGCGATAAGTAATGTGAGTTGCA
>SH204313.07FU_KC884316_reps Clark.CT.2014.3_403312
AAGTCGTAACAAGGTTTCCGTAGGTGAACCTGCGGAAGGATCATTACCGAGTTCATGCCCTCACGGGTAGATCTCCCACCCTTTGTATACCTTACCTTTGTTGCTTTGGCGGGCCGCCTAGCTACTGGCTTCGGCTGGTAAGTGCCCGCCAGAGGACCCAAAACCCTGAATATTAGTGTCGTCTGAGTAAAAAGTTTAATATTTAAAACTTTCAACAACGGATCTCTTGGCTCTGGCATCGATGAAGAACGCAGCGAAATGCGATACGTAATGTGAATTGCAGATTT
>SH204315.07FU_EU490420_reps PCFS.CT.2013.4_627377
AAGTCGTAACAAGGTTTCCGTAGGTGAACCTGCGGAAGGATCATTACCGAGTTCATGCTCTCACGGGTAGATCTCCCACCCTTTGTATACCATACCTTTGTTGCTTTGGCGGGCCGCCTAGCTACTGGCTTCGGCTGGTAAGTGCCCGCCAGAGGACCCAAAACCCTGATTATTAGTGTCGTCTGAGTAAAATTTTAATATTTAAAACTTTCAACAACGGATCTCTTGGCTCTGGCATCGATGAAGAACGCAGCGAAATGCGATAAGTAATGTGAATTGCA
>SH204424.07FU_GU721838_reps PCFS.Grass.2012.2_587127
AAGTCGTAACAAGGTCTCCGTTGGTGAACCAGCGGAGGGATCATTACCGAGTTTACAACTCCCAAACCCCTGTGAACATACCTATACGTTGCCTCGGCGGATCAGCCCGCGCCCCGTAAAACGGGACGGCCCGCCAGAGGACCCCTAAACTCTGTTTCTATATGTAACTTCTGAGTAAAACCATAAATAAATCAAAACTTTCAACAACGGATCTCTTGGTTCTGGCATCGATGAAGAACGCAGCAAAATGCGATAAGTAATGTGAATTGCAGAATTCAGTGAATCAT
>SH204425.07FU_GU721349_reps PCFS.NT.2012.4_598307
AAGTCGTAACAAGGTCTCCGTTGGTGAACCAGCGGAGGGATCATTAAAGAGTTGCAAAACTCCCAAACCCCTGTGAACATACCTATACGTTGCCTCGGCGGATCAGCCCGCGCCCCGTAAAACGGGACGGCCCGCCCGAGGACCCTAACTCTGTTTTTAGTGGAACTTCTGAGTAAAACAAACAAATAAATCAAAACTTTCAACAACGGATCTCTTGGTTCTGGCATCGATGAAGAACGCAGCGAAATGCGATAAGTAATGTGAATTGCAGAATTCAGTGAATCATCGAAT
>SH204486.07FU_AY969323_reps Kambitch.NT.2014.4_5672
AAGTCGTAACAAGGTTTCCGTTGGTGAACCAGCGGAAGGATCATTACAGAGTTCATGCCCTTACGGGTAGATCTCCCACCCTTGAATAACATACATTGTTGCTTTGGCGGACGCTTCGGCGGCCGCCAGAGAACCCTAAACTCTTGTTTACAGTGTCGTCTGAGTACTATATAATAGTTAAAACTTTCAACAACGGATCTCTTGGTTCTGGCATCGATGAAGAACGCAGCGAAATGCGATAAGTAATGTGAATTGCAGAATTCAGTGAATCA
>SH204502.07FU_AM999705_reps PCFS.Grass.2014.1_41680
AAGTCGTAACAAGGTTTCCGTAGGTGAACCTGCGGAAGGATCATTACAAATCTTTTGCGAGAACTGTGTGCTGCTTGCAGCATGCAGTGACTTGCAACATTAGCACAGGGTCGCAAGACTCTGATGTTTACGCTTGTTTGTTTGACAGAGTTAGTTGAGAAATAAATAAAGACAACTTTTAACAATGGATCTCTTGGCTCTTGCAACGATGAAGAACGCAGTAAAGTGCGATATGTAGTGCGATTTGCAT
>SH204975.07FU_JF433009_reps PCFS.NT.2012.3_142552
AAGTCGTAACAAGGTTTCCGTAGGTGAACCTGCGGAAGGATCATTAACAATTCGCGCTCCGGCGTGATGCGTATACCCTGCACTTTGAGCACCTTTTATACTCCCCCCGGCGGGGCAACCCGCCGGACGGGACAACCACAAACCCTTTGCATTAGAAATCATGTCAGTACAAAACAAAATAAATTAAAACTTTCAACAATGGATCTCTTGGCTCTGGCATCGATGAAGAACGCAGCGAAATGCGATAAGTAGTGTGAATTGCAGAATTCAGCGAATCA
>SH205063.07FU_JF433018_reps Clark.CT.2014.2_76329
AAGTCGTAACAAGGTTTCCGTAGGTGAACCTGCGGAAGGATCATTAAAGATTGGCCGAAAGGCCTCATCTCTATATCCCTCACCTCTGTGAACTGTGGACCTCCGGGTCTATCTTAACAAACATCAGTGTAATGAACGTGTATAATATTAATAAAACAAAACTTTCAACAACGGATCTCTTGGCTCTCGCATCGATGAAGAACGCAGCGAAATGCGATAAGTAATGTGAATTGCAGAATTCAGTGAATCATCGAATCTTTGAA
>SH205223.07FU_FN391331_reps PCFS.NT.2013.2_55094
AAGTCGTAACAAGGTTTCCGTAGGTGAACCTGCGGAAGGATCATTCATAATAAGTGTTTTATGGCACTTTTTAAATCCATATCCACCTTGTGTGCAATGTCAGTCAATTTTCTTTATGAAGATTGGCCAAACATCAACCATATCTTTTAACTCTTTGTCTGAAAAATATTATGAATAAACAATTCAAAATACAACTTTCAACAACGGATCTCTTGGCTCTCGCATCGATGAAGAACGCAGCGAAATGCGATACGTAATGTGAATTG
>SH205225.07FU_JN235282_refs PCFS.Grass.2012.3_97987
AAGTCGTAACAAGGTCTCCGTTGGTGAACCAGCGGAGGGATCATTACCGAGTTATACAACTCATCAACCCTGTGAACATACCTAAAACGTTGCTTCGGCGGGAACAGACGGCCCTGTAACAACGGGCCGCCCCCGCCAGAGGACCCCTAACTCTGTTTTTATAATGTTTTTCTGAGTAAACAAGCAAATAAATTAAAACTTTCAACAACGGATCTCTTGGCTCTGGCATCGATGAAGAACGCAGCGAAATGCGATAAGTAATGTGAATTGCAGAATTCAGTGAATCA
>SH205226.07FU_AY729066_reps PCFS.CT.2012.3_286368
AAGTCGTAACAAGGTCTCCGTTGGTGAACCAGCGGAGGGATCATTACCTAGTCTAAACAACTCATCAACCCTGTGAACATACCTAAAACGTTGCTTCAGCGGGAACAGACGGCCCCGTGAAACGGGCCGCCCCCGCCAGAGGACCCCCTAACTCTGTTGCTATATGTATCTTCTGAGTAAACAAGCAAATAAATTAAAACTTTCAACAACGGATCTCTTGGCTCTGGCATCGATGAAGAACGCAGCGAAATGCGATAAGTAATGTGAATCGCAGAATTCA
>SH205240.07FU_JQ846076_reps PCFS.Grass.2014.4_198009
AAGTCGTAACAAGGTCTCCGTTGGTGAACCAGCGGAGGGATCATTACCGAGTTATACAACTCATCAACCCTGTGAACATACCTAAAACGTTGCTTCGGCGGGAACAGACGGCCCTGTAACAACGGGCCGCCCCCGCCAGAGGACCCCTAACTCTGTTTTTATAATGTTTTTCTGAGTAAACAAGCAAATAAATTAAAACTTTCAACAACGGATCTCTTGGCTCTGGCATCGATGAAGAACGCAGCGAAATGCGATACGTAATGTGAATTGCAGAATTCAGTGAAT
>SH205327.07FU_AJ317958_reps Kambitch.CT.2014.3_582205
AAGTCGTAACAAGGTTTCCGTAGGTGAACCTGCGGAAGGATCATTACCTTTCAATGCAGAAGAGTTGAGATGGTTGAGTATCTCGCCTCTCAATTCTCGCTGTATTTTACCCTTGTTTTTCTCATACTATTATTTCCTCGGCAGGCTCGCCTGCCGGGTGAAACAACTTCAAACCTGTTTAATTTTCAATCAGCGTCTGAACAAATTAATAATTACAACTTTCAACAACGGATCTCTTGGTTCTGGCATCGATGAAGAACGCAGCGAAATGCGA
>SH205441.07FU_EF619702_reps PCFS.NT.2012.1_14381
AAGTCGTAACAAGGTCTCCGTTGGTGAACCAGCGGAGGGATCATTACTGAGTTTACAACTCCCAACCCATGTGAACATACCTTTTGTTGCTTCGGCGGGATGCCCCCGGCGCCTTGCGTGCCCGGGAACCAGGCCCCCGCCGGAGGACCCAAACTCTTGTTTTTATATAGAACTTCTGAGTGGATTATTTTAATAATTAAAACTTTCAACAACGGATCTCTTGGTTCTGGCATCGATGAAGAACGCAGCGAAATGCGATAAGTAATGTGAATTGCAGAATTCAGTGAAT
>SH205443.07FU_LK052835_reps Kambitch.CT.2014.3_581527
AAGTCGTAACAAGGTCTCCGTTGGTGAACCAGCGGAGGGATCATTACCGAGTTTACAACTCCCAAACCCATGTGAACATACCTATCGTTGCTTCGGCGGGACCGCCCCGGCGCCTTCGTGCCCGGAATCAGGCGCCCGCCGGAGGCCACAAACTCTTGTATTTATACGAATTATCTGAGGATTTATACAAATGAATCAAAACTTTCAACAACGGATCTCTTGGTTCTGGCATCGATGAAGAACGCAGCGAAATGCGATAAGTAATGTGAATTGCAGAA
>SH205786.07FU_KC785560_reps Kambitch.NT.2014.4_7250
AAGTCGTAACAAGGTTTCCGTAGGTGAACCTGCGGAAGGATCATTACTGAGACTGGGTGCTTCGGCGCCCGACCTCCAACCCCCTGTCTACCTTACCACTGTTGCCTCGGCGTCTCTGCCCACCTCCCCTCGTGGGTGGTGGGGGGTGCGCGCCGGCGGCCAAAAACAAAACCCTTTTTTAAACCAAGCAATCTGAGAAATTATTTTAATAACTTCAAAACTTTCAACAACGGATCTCTTGGTTCTGGCATCGATGAAGAACGCAGCGAAATGCGATAAGTAATGTGAATTGCAGAATT
>SH205940.07FU_AB038127_refs Kambitch.CT.2014.2_605056
AAGTCGTAACAAGGTTTCCGTAGGTGAACCTGCGGAAGGATCATTAATGAAATTCTAGGACGCTCTCTTTAGAGGTCCGACAAAATCATTCCTTTCTACACTGTGCACACACTACCTTTTTTACACCCAATTTTTTAACACCTTAGTATTAAGAATGTAAATCAGTCTCTTAATTGAGCATCAAACAAATAAAACTTTCAGCAACGGATCTCTTGGCTCTCGCACCGATGAAGAACGCAGCGAAATGCGATACGTAATGTGAATTGCAGAATTCA
>SH205999.07FU_AJ292420_refs PCFS.NT.2013.2_54672
AAGTCGTAACAAGGTCTCCGTTGGTGAACCAGCGGAGGGATCATTACCGAGTCTTTACAACTCATAACCCTTTGTGAACCATTATACCTAGTTGCTTCGGCGGCGCGCCTCCGGGCGTGCCCGCCGGCCAATTATAGTCTCTTAGTTGTGAATCGACGTTACATCTGAGTGTTCTAAGCGAACTGTTAAAACTTTCAACAACGGATCTCTTGGCTCCAGCATCGATGAAGAACGCAGCGAAACGCGATATGTAGTGTGAATTGCAGAATT
>SH206026.07FU_HM589418_reps PCFS.CT.2012.2_437490
AAGTCGTAACAAGGTTTCCGTAGGTGAACCTGCGGAAGGATCATTACCATTACCTCAACAGGCGGGTTTCAATTTCGATTGACTCCCACCTGCTTGACGTTACCCATGCCTTTTTGCGTACAGTTTGTTTTCCCAGCAGGGCTTTACCGCCCCTACGGGATATCAATCCACCCATTGTATTTGCAGTCAATGTCTGAAAAATAATAATAATTACAACTTTTAACAACGGATCTCTTGGTTCTGGCATCGATGAAGAACGCAGCGAAATGCGATAAGTAGTGTGAATTG
>SH206049.07FU_AY843042_reps Cook.NT.2014.1_414172
AAGTCGTAACAAGGTCTCCGTAGGTGAACCTGCGGAGGGATCATTACCGAGCGAGGGCTCCGGCCCGACCTCCAACCCCATGTTATCCGACCCAGTTGCCTCGGGGGCGACCCGGCCCTCCGGGGTGTCGGGGCCCCCGATGGACCCCAAACACTGTATCTTTGTAGTCTGAGTCACGATTGAATCAATCAAAACTTTCAACAACGGATCTCTTGGTTCTGGCATCGATGAAGAACGCAGCGAAATGCGATAAGTAATGTGAATTGCAGAATTCAGTGAATCA
>SH206118.07FU_JF792859_reps Kambitch.NT.2014.3_490731
AAGTCGTAACAAGGTTTCCGTAGGTGAACCTGCGGAAGGATCATTACAGTGTTCCCTGCCCTTCGGGGTAGGATCGCCACCCTTGATTGTTTATGAGTGTTGCTTTGGCGGGCCTCGCGGCCTGGCCGCGCCCCGGCTTCGGCGGGGGAGCGCCCGCCAGAGGATTCTACAAACCTGATTATTAGTGTCGTCTGAGTACTATATAATAGTCAAAACTTTCAACAACGGATCTCTTGGTTCTGGCATCGATGAAGAACGCAGCGAAATGCGATAAGTAATGT
>SH206119.07FU_GQ411346_reps PCFS.NT.2012.1_12419
AAGTCGTAACAAGGTTTCCGTAGGTGAACCTGCGGAAGGATCATTACAGTGTTCCCTGCCCTTCGGGGTAGGATCGCCACCCTTGATTATTTATGAGTGTTGCTTTGGCGGGCCTCGCGGCCTGGCCGCGCCCCGGCTTCGGCGGGGGAGCGCCCGCCAGAGGATTCTACAAACCTGATTATTAGTGTCGTCTGAGTACTATATAATAGTTAAAACTTTCAACAACGGATCTCTTGGTTCTGGCATCGATGAAGAACGCAGCGAAATGCGATAAGTAATGTGAA
>SH206130.07FU_FJ266738_reps Cook.NT.2014.1_414118
AAGTCGTAACAAGGTTTCCGTAGGTGAACCTGCGGAAGGATCATTACAGTGTTCCCTGCCCTTCGGGGTAGGATCGCCACCCTTGATTATTTATGAGTATTGCTTTGGCGGGCCTCGCGGCCTGGCCGCGCCCCGGCTTCGGCGGGGGAGCGCCCGCCAGAGGATTCTACAAACCTGATTATTAGTGTCGTCTGAGTACTATATAATAGTTAAAACTTTCAACAACGGATCTCTTGGTTCTGGCATCGATGAGGAACGCAGCGAAATGCGATAAGTAATGTGAA
>SH206396.07FU_EF159309_reps Cook.NT.2014.2_468482
AAGTCGTAACAAGGTTTCCGTAGGTGAACCTGCGGAAGGATCATTAAAGAGTAAGGGTCTCACGGCCCGACCTCCAACCCTCTGTTGTTATAACTATACCGTTGCTTCGGCGGCCGCAGCCCGCAAGGGCTGAGCCAGTCTCACGACCGGCGAGCGCCGCCGGAGTCTAACCAAACTCTTGTTTTTAACCAGTCGTCTGAGTAAAAATTTTAATTAAATTAAAACTTTCAACAACGGATCTCTTGGTTCTCGCATCGATGAAGAACGCAGCGAAATGCGATAAGTAATGTGAATTG
>SH206474.07FU_JQ818176_reps PCFS.CT.2014.4_505204
AAGTCGTAACAAGGTCTCCGTAGGTGAACCTGCGGAGGGATCATTACACAATATGAAAGCGGGCTGGCATCCTTCGGGGTTACAGCCTTGCTGAATTATTCACCCGTGTCTTTTGCGTACTTCTTGTTTCCTTGGTGGGTTCGCCCACCACTAGGACAAACATAAACCTTTTGTAATTGCAATCAGCGTCAGTAACAAATTAATAATTACAACTTTCAACAACGGATCTCTTGGTTCTGGCATCGATGAAGAACGCAGCGAAATGCGATACGTAATGTGAA
>SH206475.07FU_GU721420_reps Kambitch.CT.2014.5_174854
AAGTCGTAACAAGGTTTCCGTAGGTGAACCTGCGGAAGGATCATTACACAAATATGAAGGCGGGCTGGAACCTCTCGGGGTTACAGCCTTGCTGAATTATTCACCCTTGTCTTTTGCGTACTTCTTGTTTCCTTGGTGGGTTCGCCCACCATAGGACAAACCATAAACCTTTTGTAATTGCAATCAGCGTCAGTAAAAAATTAATAATTACAACTTTTAACAACGGATCTCTTGGTTCTGGCATCGATGAAGAACGCAGCGAAATGCGATAAGTAGTGTGAATTGCAGAATT
>SH206550.07FU_AF145322_refs Kambitch.NT.2014.4_5790
AAGTCGTAACAAGGTTTCCGTAGGTGAACCTGCGGAAGGATCATTAATGAATACAGATGCCTGTCGAGCTTGCTCACGGGCTTTCTATCATATCCATAACACCTGTGCACTTGTTGGATGATCTAAAGACATAGGGTAAAACCTAAAGTCAATAGTCATCCACTTACACTAAACAATAATGTAACAAATGTAGTCTTATTATAACAAAATAAAACTTTCAACAACGGATCTCTTGGCTCTCGCATCGATGAAGAACGCAGCGAAAT
>SH206552.07FU_FJ473371_refs Kambitch.2012.1_24125
AAGTCGTAACAAGGTTTCCGTAGGTGAACCTGCGGAAGGATCATTAATGAATGCAGATTCCTGTCGAGCTTGCTCACGGGATTTCATCATATCCATAACACCTGTGCACTTGTTGGATGGTATAACAGAGCCCTAGTGGTGAAGTTGTCCATCTAATTTACACTAAACAATCCTGTAACAAATGTAGTCTTATTATAACATAATAAAACTTTCAACAACGGATCTCTTGGCTCTCGCATCGATGAAGAACGCAGCGAAA
>SH206665.07FU_DQ093715_reps Kambitch.CT.2013.5_69744
AAGTCGTAACAAGGTCTCCGTTGGTGAACCAGCGGAGGGATCATTACAGAGTTATCTAACTCCCAAACCCATGTGAACTTACCACTGTTGCCTCGGCAGATGTTGCTGGGCGAACCTACCCTGTAGCGAGCTACTCTGTAGCGACCTACCCGGGAACGGCTTACCCTGTAGCGCCTGCCGGTGGACTACTAAACTCTTGTTATTTTTAAGTAATCTGAGCGTCTTATTTTAATAAGTCAAAACTTTCAACAACGGATCTCTTGGTTCTGGCATCGATGAAGAACGCA
>SH206960.07FU_EU480039_reps Kambitch.2012.3_210989
AAGTCGTAACAAGGTTTCCGTAGGTGAACCTGCGGAAGGATCATTAAAAAATACGCCTGGTGAAAGTGAACAACTGAATCCAGTGCTGTATACAACCACCTGTTTACCTTTACCTGTTGCTTCCGTGGAATTACGGGTGCTCTTCCTGTTCGCAGGCTTGAGTTACCTTCCACGGGTGTATTTAAAAACTCGTTTTGTATTATTGTCTGATTTAAAATTTTAATAAAAGTTAAAACTTTCAACAACGGATCTCTAGGTTCTCGCATCGATGAAGAACGCAGCGAAATGCGATAAGTAGT
>SH206962.07FU_EU826901_reps PCFS.NT.2013.4_536677
AAGTCGTAACAAGGTTTCCGTAGGTGAACCTGCGGAAGGATCATTAAAAAAATACGCCTAGTGAAAGTGTGAAAACACCGAATCCAGTGCTGTATACAACCACCTGTTTACCTTTACCTGTTGCTTCCGTGGAATTACGGGTGCTCTTCCTGTTCGCAGGCTTGAGTTACCTTCCACGGGTGTATTTTAAAAATTGTTTTGTATTATTGTCTGATTTAAAATTTTAATAAAAGTTAAAACTTTCAACAACGGATCTCTAGGTTCTCGCATCGATGAAGAACGCAGCGAAATGCGATAAGTAGTGTGAA
>SH206963.07FU_KF800647_reps PCFS.Grass.2014.4_198301
AAGTCGTAACAAGGTTTCCGTAGGTGAACCTGCGGAAGGATCATTAAAAAATACGCCTGGTGAAAGTGTGAAAACACCGAATCCAGTGCTGTATACAACCACCTGTTTACCTTTACCTGTTTCTTCCGTGGAATTACGGGTGCTCTTTCTGCTTGCAGCTTAGAGTTACCTTCCACGGGTGCATTTTAAAAATTGTTTTGTATTATTGTTTAGAAAAAAAATTAAAAGTTAAAACTTTCAACAACGGATCTCTAGGTTCTCGCATCGATGAAGAACGCAGCGAAATGCGATAAGTAGTGTGAATT
>SH207007.07FU_EU144367_reps Kambitch.2012.7_612684
AAGTCGTAACAAGGTTTCCGTAGGTGAACCTGCGGAAGGATCATTACCTGGCCTTGGGCCGCTCGCGGGAGCTAGTCGCTTGCGACGACGCTGCCGAGGGTGCTTAGCCCTTGACTATCACCTTGACTACGTGCACCTTTTGTTGTTTCCTCGGCAGGTCATCTGCCGCCAGGAACCCCCTAAACCTTTTTGCAACAGCATCCAAAACTTCTGAAAACAAACCAAAATTATTTACAACTTTTAACAATGGATCTCTTGGTTCTGGCATCGATGAAGAACGCAG
>SH207010.07FU_JN859349_reps Kambitch.2012.1_24182
AAGTCGTAACAAGGTTTCCGTAGGTGAACCTGCGGAAGGATCATTACCTGGCCTTGGGCCGCTCGCGGGAGCTAGTCGCTTGCGACGACGCTGCCGAGGGTGCTTAGCCCTTGACTTATCACCTTGACTATGTGCACCTTTTGTTGTTTCCTCGGCAGGTCATCTGCCGCCAGGAACCCTCTAAACCTTTTTGCAAACAGCGTCTAAACTTCTGAAAACAAACCAAATTATTTACAACTTTTAACAATGGATCTCTTGGTTCTGGCATCGATGAAGAACGCA
>SH207104.07FU_EU480218_reps PCFS.NT.2014.3_105640
AAGTCGTAACAAGGTTTCCGTAGGTGAACCTGCGGAAGGATCATTAATTTCGGTAGGCAACTACCGTTTGAGGGCAGTAGAAACTCTTTGGGGTCGCCCCTAAAGGGAAGTATGCTGCTTTTCTTAACCCTTTGACTTTTTGCAAACCCAAGTTTCCTCGGCAGGCTTGCCTGCCGGCTGGACAATTTATAAACCTTTTTAATTCTCAATCAGCGTCTGAATAATTATAATAATTACAACTTTCAACAACGGATCTCTTGGTTCTGGCATCGATGAAGAACGCAGCGAAATGCGATAAGTA
>SH207120.07FU_FN868153_reps Cook.NT.2014.1_414972
AAGTCGTAACAAGGTTTCCGTAGGTGAACCTGCGGAAGGATCATTAATGAATTTATAGGACGCTCTTTTTAGAGGTCCGACCACTTCATTTCCTTACACTGTGCACACACTTCTTTTTACACACATTTTAACACATTAGTATAAGAATGTAACAGTCTCTTAATTGAGCATAAATAAAAACAAAACTTTCAGCAACGGATCTCTTGGCTCTCACATCGATGAAGAACGCAGCGAATTGCGATAAGTAATGTGAATTGCAGAATTCAGTGAA
>SH207544.07FU_JX042830_reps PCFS.Grass.2014.4_194638
AAGTCGTAACAAGGTCTCCGTTGGTGAACCAGCGGAGGGATCATTACAGGATGCAACACTCCCGTAACCACTGTGAACCTACCTACTACGTTGCCTCGGCGGGTGCTGGCTCGCCCAGCGCTCCGCCCGCCGGCGGCCTACAACTCTGTCTCATCTGCGTTGGCATCTCCGAGAAAGCACAAACGAATCAAAACTTTCAACAACGGATCTCTTGGTTCTGGCATCGATGAAGAACGCAGCGAAATGCGATAAGTAATGTGAA
>SH207585.07FU_JN615481_reps PCFS.Grass.2013.4_152978
AAGTCGTAACAAGGTCTCCGTTGGTGAACCAGCGGAGGGATCATTACCGAGTTTACAACTCCCAAACCCCTGTGAACATACCTATTGTTGCTTCGGCGGGATCGCCCCGGCGCCCTCGGGCCCGGACCCAGGCGCCCGCCGGAGGACCCAAACTCTTGTCTTTCATGAGTATCTTCTGAGTAACATAAGCAAATAAATTAAAACTTTCAACAACGGATCTCTTGGTTCTGGCATCGATGAAGAACGCAGCGAAATGCGATAAGTAATGTGAATTGCAGAATTCCGTGAA
>SH207599.07FU_JN882309_refs Kambitch.2012.8_30071
AAGTCGTAACAAGGTTTCCGTAGGTGAACCTGCGGAAGGATCATTACTGAGTGAGGGTCCCTCGGGGCCCAACCTCCCACCCGTGTATACCGTACCTTGTTGCTTCGGCGAGCCCGCCGTTCACGCGGCCGCCGGGGGGGCTTTCACCCCCCGGGCGAGCGCTCGCCGGAGACACCAACGTGAACACTGTCTGAAGTTTTGTCGTCTGAGTCGATTGTATCGCAATCAGTTAAAACTTTCAACAATGGATCTCTTGGTTCCGGCATCGATGAAGAACGCAGCGAAATGCGATAA
>SH207979.07FU_AB540575_refs Kambitch.NT.2014.4_7147
AAGTCGTAACAAGGTCTCCGTTGGTGAACCAGCGGAGGGATCATTACTGAGTCTAACAAACTCCCAAACCCCTGTGAACATACCTACTGTTGCTTCGGCGGGACCGCCCCGGGCGCCTTCGCGGTGCCCCGGAACCAGGCGCCCGCCGGGGACATCAAACTCTTGATTGTTATAGTGGCATTCTCTGAGTAAAACATACAAATAAGTCAAAACTTTCAACAACGGATCTCTTGGCTCTGGCATCGATGAAGAACGCAGCGAAATGCGATAAGTAATGCGAATT
>SH207989.07FU_JN253519_reps PCFS.CT.2013.1_326856
AAGTCGTAACAAGGTCTCCGTTGGTGAACCAGCGGAGGGATCATTATTGAGTTCTAAACAACTCCCAAACCCATGTGAACATACCTTTTGTTGCTTCGGCGGGATCGCCCCGGGTGCCGGTTCGTCCGCGCCCCGGAGTCAGGCGCCCGCCAGAGGACCTAAACTCTTGTATTATTGAGAATATCTGAGTGGATTACACAAATAATCAAAACTTTCAACAACGGATCTCTTGGTTCTGGCATCGATGAAGAACGCAGCGAAATGCGAAAAGTAATGTGAATTG
>SH208301.07FU_HM240166_reps Kambitch.2012.9_62667
AAGTCGTAACAAGGTTTCCGTAGGTGAACCTGCGGAAGGATCATTAGTGAATTTGTAGCCTCCAAGGCTCACAGTTCTCGTATCCTTTACACACCTGTGCACCCTTCTGAAGCGGAGAGTTATTAGGCATTAGCCGAGCGCCTCCCTTCGGTTATTATATCAACCTTAAACCACGTTTACTAGAATGTATACCGTCTTGTTGTAACGACAAGTACAATCCAATAAAACTTTCAGCAACGGATCTCTTGGCTCAGGCATCGATGAAGAACGCAGCGAAAT
>SH208465.07FU_KF251163_refs PCFS.Grass.2013.4_151473
AAGTCGTAACAAGGTTTCCGTAGGTGAACCTGCGGAAGGATCATTACACTCAGTAGTTTACTACTGTTAAGGGGGCTGTTAGTCTGTATAGCTTAATCGCTGATGAGCAGCAGGCCTTCTTTCCACACCCTTGTCTTTTGCGTACCCATGTTTCCTCGGCAGGCCTGCCTGCCGATTGGACAAACTATAACCTTTTTAATTTTATTCAGCGTCTGAAAAACTTAATAATTACAACTTTCAACAACGGATCTCTTGGTTCTGGCATCGATGAAGAACGCAGCGAAA
>SH208533.07FU_AM084455_reps Kambitch.NT.2013.3_240066
AAGTCGTAACAAGGTTTCCGTAGGTGAACCTGCGGAAGGATCATTAATTATCGGTAGTTTACTACCGTTTGAAGGGGGTGGAAAGTTTCCAGGTCTTCCTGGGAGCGAGTACATCCTATTCTTAACCCTTGACTTTTTGCGCACTCATGTTTCCTCGGCGGGCTTGCCTGCCGAATGGACAAATCAATAACCTTCTTAATGTTTAATCAGCGTCTGAATTATTTTAATAATTACAACTTTCAACAACGGATCTCTTGGTTCTGGCATCGATGAAGAACGCAGCGAAATGCGATAA
>SH208535.07FU_HF947083_reps PCFS.CT.2013.2_422488
AAGTCGTAACAAGGTTTCCGTAGGTGAACCTGCGGAAGGATCATTAAATATCGGTAGTTTACTATCGTTTGAGGGGTGTGGAAACTGCCTTTAAAGCAGGAGTACGTGCCTTTTCTTAACCCTTGACTTTTTGCGCACTTGTGTTTCCTCGGCAGGCTTGCCTGCCGATTGGACAAATCAATAACCTTTTTAATTTTGAATCAGCGTCTGAATTATTTTAATAATTACAACTTTCAACAACGGATCTCTTGGTTCTGGCATCGATGAAGAACGCAGCGAAATGCGATAAGTAGT
>SH208537.07FU_AF439507_reps PCFS.CT.2013.3_316010
AAGTCGTAACAAGGTTTCCGTAGGTGAACCTGCGGAAGGATCATTAAATATCGGTAGTTTACTACCGTTTGAAGGGGGTGGAAAGTTTCTAGGCTTGCCTAGGGACTAGTACATCCTGTTCTTAACCCTTGACTTTTTGCGCACTCATGTTTCCTTGGTGGGCTTGCCCGCCAAAAGGATAATTTAATAACCTTTTTAATTTTCAATCAGCGTCTGAATTATTTTAATAATTACAACTTTCAACAACGGATCTCTTGGTTCTGGCATCGATGAAGAACGCAGCGAAATGCGATAAGTAGTGTGAATT
>SH208540.07FU_JX043170_reps Flux.Tower.NT.2013.NE_518581
AAGTCGTAACAAGGTTTCCGTAGGTGAACCTGCGGAAGGATCATTACTATTCGGTAGTTTACTACCGTTTTGAAAGGGGTGGAAACTTCTCTGGCATTCCCGGAAAGGAGTACACCTTTTTCCTTAACCCTTGACTTTGCGCACTCATGTTTCCTCGGTAGGCTTGCCTGCCGAACGGACAAATCTACAACCTTTTTACTATTCATTCAGCGTCTGAACAATTATAATAATTACAACTTTCAACAACGGATCTCTTGGTTCTGGCATCGATGAAGAACGCAGCGAAATGCGATAAGTAAT
>SH208737.07FU_KF251165_reps PCFS.Grass.2013.3_552738
AAGTCGTAACAAGGTTTCCGTAGGTGAACCTGCGGAAGGATCATTACCTTTCAATGCAGCAGAATTGGGATGGTTGAGTATCTCGCCTTCCAATTCTGCCTGTATTCCACCCTTGTTTGTCATACTATTATTTCCTCGGCAGGCTTGCCTGCCGAGTGAAACCAATTATAACCTATTTAATTTTCAATCAGCGTCTGAAAAAAATTAATAATTACAACTTTCAACAACGGATCTCTTGGTTCTGGCATCGATGAAGAACGCAGCGAAATGCGATAA
>SH208944.07FU_JQ889281_reps PCFS.Grass.2013.4_150823
AAGTCGTAACAAGGTCTCCGTTGGTGAACCAGCGGAGGGATCATTACAGGACGTCATACTCCCGTAATACCACTGTGAATCTTACCTACCGTCGTTGCCTCGGCGGGCGCCTCTCCGCTTGCGGGGAGGGCCCACGTCCGCCGGCGGCCCGCATACTCTTGTCTTTTTATTAGCATCTCCGAGTATTATACAAACGAGTTAAAACTTTCAACAACGGATCTCTTGGTTCTGGCATCGATGAAGAACGCAGCGAAATGCGATAAGTAATGTGAATTGCAGAA
>SH209070.07FU_EF568081_refs PCFS.CT.2012.1_161564
AAGTCGTAACAAGGTCTCCGTTGGCGAACCAGCGGGGGATCATTACCGAGTTTACAACTCCCAAACCCTTATGTGAACCGTACCTATCGTTGCTTCGGCGGGAACGCCCCGGCGCCCTGCGCCCGGATCCAGGCGCCCGCCGGAGACCCCAAACTCTTGTGTTTTTTTCAGTATTCTCTGAGTGGCAAACGCAAAAATAAATCAAAACTTTTAACAACGGATCTCTTGGCTCTGGCATCGATGAAGAACGCAGCGAAATGCGATAAGTAATGTGAATTGCAGAATTCAGTGAA
>SH209072.07FU_KC305284_reps Kambitch.2012.6_135196
AAGTCGTAACAAGGTCTCCGTTGGTGAACCAGCGGAGGGATCATTACCGAGTTAACAACTCCCAAACCCCTATGTGAACCTATACCAAACGTTGCTTCGGCGGGAACGCCCCGGCCCAGCCCGGAACCAGGCGCCCGCCGAGGACCCCCAAACCCATGTTTTCTTACAGTTTTTTCTGAGTGGCAAACGCAAAATAAATTAAAACTTTTAACAACGGATCTCTTGGCTCTGGCATCGATGAAGAACGCAGCGAAATGCGATAAGTAATGTGAATTGCAGAATTCAGTGAATCAT
>SH209079.07FU_KJ869143_reps Flux.Tower.CT.2013.NE_334593
AAGTCGTAACAAGGTCTCCGTTGGTGAACCAGCGGAGGGATCATTACCGAGTTTACAAACTCCCAACCCTATGTGAACCTACCTATCGTTGCTTCGGCGGGCTTAGCCCCCGCGCCCTCGCCGGCGCCGGGAAACAGGCGCCCGCCGGAGACCCAAACTCAATGTTTTTCATGCAGTATTATCTGAGTGGCAAACGCAAAAATAAATCAAAACTTTTAGCAACGGATCTCTTGGCTCTGGCATCGATGAAGAACGCAGCGAAATGCGATAAGTAATGTGAATTGCA
>SH209709.07FU_AB049612_reps Clark.CT.2014.4_227076
AAGTCGTAACAAGGTTTCCGTAGGTGAACCTGCGGAAGGATCATTAATAAATGGCGAAAGCTTTCTATTATCCATAACACCTGTGAACTATTTGCCTTCGGGCACCAATCCAAACATAATGTAATGAATGTAATCTACTATAATAAATATAACTTTCAACAACGGATCTCTTGGCTCTCACATCGATGAAGAACGCAGCGAAATGCGATAAGTAATGTGAATTGCAGAATTCAGTGAATCATCGAATCTTTGAACG
>SH209714.07FU_JQ857038_reps PCFS.Grass.2013.3_553785
AAGTCGTAACAAGGTTTCCGTAGGTGAACCTGCGGAAGGATCATTAATAAACGGCGACGCTTTCGAGCTTAGCTTTTATATCCTTATACACCTGTGAACTATTTGCCTTTGGGCACAAACTTAAACATAATGTAATGAATGTAAACTATTATAACAAATACAACTTTCAACAACGGATCTCTTGGCTCTCACATCGATGAAGAACGCAGCGAAATGCGATAAGTAATGTGAATTGCAGAATTCAGTGAATCATCGAATCTTTGAACGCAAA
>SH209795.07FU_GU181854_reps PCFS.Grass.2014.2_349100
AAGTCGTAACAAGGTTTCCGTAGGTGAACCTGCGGAAGGATCATTAAAGATTCGACCTTCGGGTCTATCTTATCTTCAGCTGTGCGCTTTTGCTGCACGCTGTTGAACTTCACACACCTGTGCACACTTCGGTTGCAGTTAGTTAACTCTAGCTGCTTCCGCTTTTACATTTAACTACTAAGTCTTGAATGTCAAATACAATAAAATAACAACTTTCAACAACGGATCTCTTGGCTCTCGCATCGATGAAGAACGCAGCGAAATG
>SH209799.07FU_KC965196_reps PCFS.CT.2014.3_343081
AAGTCGTAACAAGGTTTCCGTAGGTGAACCTGCGGAAGGATCATTAAAGATTCGACCTTCGGGTCTATCTTCTCTTCAGCTGTGCGCTTTTGCTGCACGCTGTTGAATTTCACACACCTGTGCACACTTCGGTTGTAGCTAGTTAACTCTAGCTGCTTCCGCTTTTACATTTAACAACCAAGTCTAGAATGTCAAATACAATAAAATAACAACTTTCAACAACGGATCTCTTGGTTCTGGCATCGATGAAGAACGCAGCGAAATG
>SH209938.07FU_HM239765_reps Kambitch.NT.2014.2_121181
AAGTCGTAACAAGGTTTCCGTAGGTGAACCTGCGGAAGGATCATTACCTTTCATGTCTTTAATTAGGCATTCGGGGGGCTTCGTACGCGTTATAACCTAGGTTGTATCGCCTGCGACCCCTGTCTGAACCCGTGTCTTTGCGTACTACTTGTTTCCTTGGTGGGCTTGCCTGCCAAATGGACTACATTAAACCCTTGTAATTGCAATCAGCGTCTGAAAATAATAATAATTACAACTTTCAACAACGGATCTCTTGGCTCTGGCATCGATGAAGAACGCAGCGAAAT
>SH210121.07FU_DQ421184_reps Kambitch.CT.2013.2_166888
AAGTCGTAACAAGGTAACCGTAGGTGAACCTGCGGTTGGATCATTAGGAAATTTTGGAGCTCCTGCTTCCAAACACACTGTGTGCACCGTTTACTGTCTCTGGCGGACCGAGCCGGTCTTAACTGACCGGTTCCCCGCCGAAGGACCGAAACTCCCGTTAACTCGGATGTTGGTTCGGTCCTGTTTGAACAACACCTTTCTGTAATCTTTGTCTGAATTTTCTTCACCTAGCGTGAGAAATCTTAAACAACTTTTGGCAACGGATCTCTTGGCTCTCGCAACGATGAAGAACGCAGCGAATT
>SH210135.07FU_DQ485617_refs Kambitch.NT.2013.2_497854
AAGTCGTAACAAGGTAACCGTAGGTGAACCTGCGGTTGGATCATTACAAAATGATATATTTCTAGGTTTGTAGTCTATTACTTTACGGTATTGTGATTCGCCTAGAAATATCAACAACCCAATGTGCACTGTTTCTGTTTTTCGGGTGATTGATTTCTGCAGTAATTTAATTATTACGGCTTAAAGAAATTGCCCGGCAGTTTATAAACCCAATTTTAATTATTAGTCTGATTATTTCTGAAAATGAAATGAAAACAACTTTTGACAACGGATCTCTTGGCTCTCGCAACGATGAA
>SH210203.07FU_AY214439_refs Kambitch.NT.2013.5_261064
AAGTCGTAACAAGGTCTCCGTTGGTGAACCAGCGGAGGGATCATTACCAGAGTGCCCTAGGCTCTCCAACCCATTGTGAACTTACCAAACGTTCCCTCGGCGGGCTCAGCGCGCGGTGGCCTCCGGGCCTCCGGGCGTCCGCCGGGGAAAAACCAAACCCTGATTTAATCGTATTTCTCTGAGGGGCGAAAGCCCGAAAACAAAATGAATCAAAACTTTCAACAACGGATCTCTTGGCTCTGGCATCGATGAAGAACGCAGCGAAATGCGATAAGTAATGTGAATTGCA
>SH210211.07FU_GQ999410_reps Kambitch.NT.2013.3_241421
AAGTCGTAACAAGGTCTCCGTTGGTGAACCAGCGGAGGGATCATTACAAGAGTAGCCCTAGGCTCTCCAACCCACTGTGAACATACCTACGTTCCCCCGGCGGGCTCAGCGCGCGGTGCCTCCGGGCGCCGGGCGTCCGCCGAGGGCCCCCAAACTCGAATTTATTACGTGTATATCTGAGGGGCGAAAGCCTGTAAAAATAAATCAAAACTTTCAACAACGGATCTCTTGGCTCTGGCATCGATGAAGAACGCAGCGAAATGCGATAAGTAATGTGAATTGCA
>SH210212.07FU_DQ681344_reps Kambitch.NT.2013.2_497755
AAGTCGTAACAAGGTCTCCGTTGGTGAACCAGCGGAGGGATCATTACCAGAGTGCCTTTTGGCTCTCCAACCCACTGTGAACATACCTACGTTTCCCTCGGCGGGCTCAGCGCGCGGCGGTCTTCCGTCTCGCGTCCGCCGGGGGCACCTAAACTCTGATTTATATCGTGTATCTCTGAGGGGCGAAAGCCCGTAAAACAAAATGAATCAAAACTTTCAACAACGGATCTCTTGGCTCTGGCATCGATGAAGAACGCAGCGAAATGCGATAAGTAATGT
>SH210219.07FU_KC311472_reps Kambitch.CT.2013.2_167295
AAGTCGTAACAAGGTCTCCGTTGGTGAACCAGCGGAGGGATCATTACAAGAGAAGCTTCGGCTCTCCAACCCACTGTGAACATACCTAACGTTCCCTCGGCGGGCTCAGCGCGCGGTGCCTCCGGGCGCCGGGCGTCCGCCGGGGGCCCCCAAACTCGAATTTACTACGTGTATCTCTGAGGGGCGAAAGCCTGAAAAAATGAATCAAAACTTTCAACAACGGATCTCTTGGCTCTGGCATCGATGAAGAACGCAGCGAAATGCGATAAGTAATGTGAATTGCA
>SH210351.07FU_EU437434_reps Kambitch.CT.2013.5_69571
AAGTCGTAACAAGGTCTCCGTTGGTGAACCAGCGGAGGGATCATTACCGAGTTATTACTCCAAACCCTTTGTGAACCTTACCATTTTGTTGCTCGGCGTACCGCGGGCCGCGGCTTCGGCCCGTCCCGCAGCGCGCCAGAGGACCCAACTCTTCAATTTATAGCGTACCTTCTGATTTACAAAACAAACAAGTTAAAACTTTCAACAACGGATCTCTTGGTTCTGGCATCGATGAAGAACGCAGCGAAATGCGATAAGTAATGTGAATTGCAGAATTCAGTGAATCA
>SH210354.07FU_EU520619_reps PCFS.CT.2012.1_160474
AAGTCGTAACAAGGTCTCCGTTGGTGAACCAGCGGAGGGATCATTACCGAGTTATACTCCAAACCCTTTGTGAACCTTACCAACTGTTGCTCGGCGCGCAGCGGGGGCGCCTAACCGCCCCCCGCGACGCGCCAGAGGACCCAAATTCTTATCTTACAGCGTACCTTCTGATTAAAAAGACAAACAGTCAAAACTTTCAACAACGGATCTCTTGGTTCTGGCATCGATGAAGAACGCAGCGAAATGCGATAAGTAATGTGAATTGCAGAATTCAGTGAATCA
>SH210381.07FU_JX845418_reps Clark.CT.2014.2_74833
AAGTCGTAACAAGGTTTCCGTAGGTGAACCTGCGGAAGGATCATTAATGAAAAGTTCTTTCAGAACCAATCATCACCCATTGTTTACTTACCATGTTGCTTCCACTGGACAGGTTGGCCCGTCAAAAGGTTGACCCTCTGGCTTTGTGCTGGGGAGTGCCGGTGGATAACCCATACAAAAAAACTTGAACCAAAACCTAAATAAGCAATTTTGTCTGAATAAGTTTTTATAAACCTTTATAAAACTTTCAACAACGGATCTCTAGGCTCTTGCATCGATGAAGAACGCAGTGAAATG
>SH210390.07FU_AF491607_reps Clark.CT.2014.2_76699
AAGTCGTAACAAGGTTTCCGTAGGTGAACCTGCGGAAGGATCATTAATGAAAAGTTCTTTCAGAACCAATCATCACCCATTGTTTACTTACCATGTTGCTTCCACTGGACAGGTTGGCCCGTCAAAAGGTTGACCCTCTGGCTTTGTGCTGGGGAGTGCCGGTGGATAACCCATACAAAAAAACTTGAACCAAAACCTAAATAAGCAATTTTGTCTGAATAAGTTTTTATAAACCTTTATAAAACTTTCAACAACGGATCTCTTGGTTCTGGCATCGATGAAGAACGCAGCGAAATGCGA
>SH210391.07FU_AF491618_reps PCFS.CT.2013.2_418842
AAGTCGTAACAAGGTTTCCGTAGGTGAACCTGCGGAAGGATCATTAATGAAAAGTTCTTTCAGAACCAATCATCACCCCATTGTTTACTTACCATGTTGCTTCCACTGGACAGGTTGACCCGTCAAAAGGTTGACCCTCTGGCTTCGTGCTGGGGAGTGCCGGTGGATAACCCATACAAAAAAACTTGAACCAAAACCGAAATAAGCAATTTTGTCTGAATAAGTTTTTATAAACCTTTATAAAACTTTCAACAACGGATCTCTAGGCTCTTGCATCGATGAAGAACGCAGTGAAATGCGA
>SH210576.07FU_HM240112_reps Kambitch.NT.2014.2_127686
AAGTCGTAACAAGGTATCCGTAGGTGAACCTGCGGATGGATCATTACAAAAGAGACCAAGTTCAGTGCCAAGACCCTTTAAACAGGTCTGGCATGTTCTTTAGTCCCACCCACACTTTGTGAACTGTTGATTGTCTCTGGCAGTTTTGCTCTAAAGTTGTCATCCTTTTCAGGTGACAATTTTAAAACAGGCTGCCGAAGGGTCTTTGACTCCATCATTCTTTTAACTCTATGCTTAACATTATCAGTCTGAAACTCTTCATATTATAAAATGTGAAAA
>SH210603.07FU_DQ345592_reps Flux.Tower.NT.2013.NW_293216
AAGTCGTAACAAGGTCTCCGTTGGTGAACCAGCGGAGGGATCATTACCGAGTTTACAACTCCCAAACCCCCTGCGAACCGTACCACACACGTTGCCTCGGCGGGACCGCCCCGGCGCCCCAGCGGCCCGGACCCAGGCGCCCGCCGGAGGACCCCGAAAACTCCTGCTGTCAGCGGCATCTCGGCGTACAAGCAAACAAATGAATCAAAACTTTCAACAACGGATCTCTTGGTTCTGGCATCGATGAAGAACGCAGCGAAATGCGATAAGTAATGTGAATTGCAGAATT
>SH210933.07FU_AY590793_reps Clark.CT.2014.4_229520
AAGTCGTAACAAGGTTTCCGTAGGTGAACCTGCGGAAGGATCATTACTGTTTGTTAACGGCCTCTTGGGGGGAAACCTCCCTTAGGTACGGGCAACTTTACCCTTGTCTATACATACCTATTGTTATTTCCCTCGGCGGGGCAACCCGCCGCTGGGGACAATCTAAACTCTTTGTATTAAAGTATCAAAACTTCTGAAAAAAACAATAATTACAACTTTTAACAATGGATCTCTTGGTTCTGGCATCGATGAAGAACGCAGCGAAATGCGATAAGTAGTGTGAATTGCAGACTTTAGTGAAT
>SH210938.07FU_GU566291_reps Kambitch.2012.1_22683
AAGTCGTAACAAGGTCTCCGTTGGTGAACCAGCGGAGGGATCATTACAGAGTTTAACGACTCCCAAACCACCGTGAACATACCCGTACCGTTGCCTCGGCGGGCGGCCCCAGGGCGGGGCCGCAGCCTCCCCAGCGGAGGCGCCCGCCGCAGGTCGCAAAACCATACCGATATTTAGTGGCATCTCTGAGTAACTTCCAAACAATCAAAACTTTCAACAACGGATCTCTTGGTTCTGGCATCGATGAAGAACGCAGCGAAATGCGATAAGTAATGTGAATTG
>SH211035.07FU_EU826883_reps Kambitch.2012.9_63030
AAGTCGTAACAAGGTTTCCGTAGGTGAACCTGCGGAAGGATCATTAATAAAATATGGCCCACGCAGCCAGACAGTTAAACCTGTCTGTTACTGCGTGGGTTGTATACAACCACCTGTTTACCTTTACCTGTTGCTTCCGTGGAATTACGGGTGCCCTTCCTGTTCGCAGGCTTGGGTTACCTTCCACGGGTGAATTTTTAAAATCGTTTTTGTATGTATTGTCTGATATAAATTTTTAATAAAAGTTAAAACTTTCAACAACGGATCTCTAGGTTCTCGCATCGATGAAGAACGCAGCGAAATGCGA
>SH211090.07FU_KF800312_reps PCFS.Grass.2013.4_151745
AAGTCGTAACAAGGTTTCCGTAGGTGAACCTGCGGAAGGATCATTACCTTTCAATGCGGCAGAATGGGGATGGTTGAGTTTCTCGCCTCTCTGTTCTGCCTGTATTCTACCCTTGTTTGTCATATACTATTATTTCCTCGGCAGGCTTGCTTGCCGAGTGAAACCAATTATAACCTATTTAATTTTCAATCAGCGTCTGAACAAAATTAATAATTACAACTTTCAACAACGGATCTCTTGGTTCTGGCATCGATGAAGAACGCAGCGAAATGCGA
>SH211101.07FU_DQ069057_reps Clark.CT.2014.4_227889
AAGTCGTAACAAGGTCTCCGTTGGTGAACCAGCGGAGGGATCATTACCGAGTTATACAACTCCCAAACCCATGTGAACTTACCTGTCGTTGCTTCGGCGGACCGCCCCGGGGCCCATCGGCCCCGGACCCACGGCGCCCGCCGGGGGCTCGAAAGACTCTTGTTTTTTTCTACGCAGACTTCTGAGTGGCATTTATTACAAATAAATCAAAACTTTCAACAACGGATCTCTTGGTTCTGGCATCGATGAAGAACGCAGCGAAATGCGATAAGTAGTGTGAATTGCAGAA
>SH211298.07FU_JF432966_reps Kambitch.NT.2014.4_5145
AAGTCGTAACAAGGTTTCCGTAGGTGAACCTGCGGAAGGATCATTACCGAGTTCATGCCCTTCGGGGTAGATCTCCCACCCTTTGTTTACTATACTATGTTGCTTTGGCGGACCGCCTGATCGCCCCTCGGGGTCTTCAGCTACCGGCTTCGGCTGGTACGTGTCCGCCAGAGGACCCAAAACCCTGAATATTAGTGTCGTCTGAGTAAAAAGTTTAATATTTAAAACTTTCAACAACGGATCTCTTGGCTCTGGCATCGATGAAGAACGCAGCGAAATGCGATAAGTAATGT
>SH211367.07FU_FJ362268_reps PCFS.Grass.2012.2_586613
AAGTCGTAACAAGGTCTCCGTAGGTGAACCTGCGGAGGGATCATTACAGAGTTCGTGCCCTCACGGGTAGATCTCCCACCCTTGTGTATTCTCTACATTTTGTTGCTTTGGCAGGCCGTTGGTTCGCCAACCACCGGCTCGCGGGCTGGTGCGTGCCTGCCAGAGGACCTCTCAAACTCGGTTTGTCAGTGTCGTCTGAGTACCATAACAATCGTTAAAACTTTCAACAACGGATCTCTTGGTTCTGGCATCGATGAAGAACGCAGCGAAATG
>SH211368.07FU_HQ631037_reps Kambitch.NT.2014.4_6929
AAGTCGTAACAAGGTCTCCGTAGGTGAACCTGCGGAGGGATCATTACAGAGTTCATGCCCTCACGGGTAGATCTCCCACCCTTGCGTATTCATACCTTTGTTGCTTTGGCAGGCCGCCTGGGCTCATGCCTGGCCACCGGCTCTCGGGCTGGTGCGTGCCTGCCAGAGGATCTCCAAACTCCAGTTATCAGTGTTGTCTGAGTCTTATACAATCGTTAAAACTTTCAACAACGGATCTCTTGGTTCTGGCATCGATGAAGAA
>SH211372.07FU_FN812805_reps Kambitch.2012.8_29999
AAGTCGTAACAAGGTCTCCGTAGGTGAACCTGCGGAGGGATCATTACAGAGTTCGTGCCCTCACGGGTAGATCTCCCCACCCTTGTGTATCTCCGTATTCTTGTTGCTTTGGCAGGCCGCTGGGCTTCGGCCTGGCCACCGGCTCCTGGGGCTGGTGCGCGCCTGCCAGAGGACCTCTCAAACTCGGTTTGTTACTGTCGTCTGAGTACTATAACAATCGTTAAAACTTTCAACAACGGATCTCTTGGTTCTGGCATCGATGAAGAACGCAGCGAAA
>SH211411.07FU_AY546061_reps Clark.CT.2014.3_404375
AAGTCGTAACAAGGTTTCCGTAGGTGAACCTGCGGAAGGATCATTAATAAAAGGATACCTTCGGGTATACCCCATCCGTGTCTACATACTCTTGTTGCTTTGGCAGGCCGTGGTCTCCCACTGTGGGCTCTGCCTGCATGTGCCTGCCAGAGGACCAAACTCTGAATGTTAGTGATGTCTGAGTACTATATAATAGTTAAAACTTTCAACAACGGATCTCTTGGTTCTGGCATCGATGAAGAACGCAGCGAAATGCGATAAGTAAT
>SH211685.07FU_KC966080_reps PCFS.Grass.2014.1_40855
AAGTCGTAACAAGGTTTCCGTAGGTGAACCTGCGGAAGGATCATTAGTGATTGGCCTCGGCCTCATATCCTTTCAAACCTGTGCACCTCTTGGCTCCGGCCAATTCAAACATGTGTCATGAATGTATATAAACAAAAACATAAACAAAACTTTCAACAACGGATCTCTTGGCTCTCGCATCGATGAAGAACGCAGCGAAATGCGATAAGTAATGTGAATTGCAGAATTCAGTGAATCATCGAATCTTTGAACGCACCTT
>SH211849.07FU_JF300400_reps PCFS.NT.2012.3_144357
AAGTCGTAACAAGGTTTCCGTAGGTGAACCTGCGGAAGGATCATTACAGTGTTCCCTGCCCTCACGGGTAGAAACGCCCACCCTTGTGTATTATATCTTTGTTGCTTCGGCAGGCCGCCCTCGGGCACCGGCTCCGGCTGGATCGTGCCTGCCAAAGGAAACCCAAACTCTGAATGTTAGTGTCGTCTGAGTACTATCTAATAGTTAAAACTTTCAACAACGGATCTCTTGGTTCTGGCATCGATGAAGAACGCAGCGAAATGCGATAAGTAATGTGAATT
>SH212002.07FU_HM161928_reps PCFS.Grass.2013.3_548575
AAGTCGTAACAAGGTCTCCGTTGGTGAACCAGCGGAGGGATCATTACCGAGTTCTTACAGAACCCTACCCTTGTGTGCTAAGCTACCACCCAGCTTTTACACAAGAGTCCCGGCTTAACCGCCGGGCTATCAGTGTAAAAACAAAACCTCTGTATTATTATTATTTATCTGAGACTTTTTACAAAAGAGTCAAAACTTTCAACAACGGATCTCTTGGTTCTGGCATCGATGAAGAACGCAGCGAAATGCGATACGTAATGTGAATTGCAGAATTCAGTGAATCA
>SH212412.07FU_AF347612_refs PCFS.CT.2012.2_435821
AAGTCGTAACAAGGTCTCCGTTGGTGAACCAGCGGAGGGATCATTACCGAGTTTTCAACTCCCCAACCCTTCTGTGAACCTACCTATCGTTGCTTCGGCGGACTCGCCCCAGCCCGGACGCGGACTGGACCAGCGGCCCGCCGGGGACCTCAAACTCTTGTATTCCAGCATCTTCTGAATACGCCGCAAGGCAAAACAAATGAATCAAAACTTTCAACAACGGATCTCTTGGCTCTGGCATCGATGAAGAACGCAGCGAAATGCGATAAGTAATGTGAATTG
>SH212416.07FU_JX270463_reps Cook.NT.2014.2_468069
AAGTCGTAACAAGGTCTCCGTTGGTGAACCAGCGGAGGGATCATTACCGAGTTTTCAACTCCCAAACCCTTTTGTGAACATACCTATCGTTGCTTCGGCGGACTCGCCCCAGCGTCCGGCCGGCCCCGCGCCGGCCGCGGCCTGGATCCAGGCGGCCGCCGGAGACCCCCAAACTCTGTATTCTCAGTATCTTCTGAATCCGCCGCAAGGCAAAACAAATGAATCAAAACTTTCAACAACGGATCTCTTGGTTCTGGCATCGATGAAGAACGCAGCGAAATGCGATAA
>SH212429.07FU_GQ921760_reps Kambitch.NT.2014.4_7123
AAGTCGTAACAAGGTCTCCGTTGGTGAACCAGCGGAGGGATCATTATCGAGTTTACAACTCCCAAACCCTATGTGAACATACCTACAGTTGCTTCGGCGGACTCGCCCCGGCGTCCGGACGGCCTAGCGCCGCCCGCGGCCCGGATCCAGGCGGCCGCCGGAGACCACCAAACTCTTTGTATTATCAGTGTATTCTGAATCCGCCGCAAGGCAAAACAAATGAATCAAAACTTTCAACAACGGATCTCTTGGTTCTGGCATCGATGAAGAACGCAGCGAAATG
>SH212442.07FU_AJ292428_refs Cook.NT.2014.1_414268
AAGTCGTAACAAGGTCTCCGTTGGTGAACCAGCGGAGGGATCATTACAGAGTTTACAACTCCCAAACCCTATGTGAACATACCTCTTGTTGCTTCGGCGGACCCGCCCCGGCGTCCGGACGACCTAGCGTCGCCCGCGGCCCGGATCCAGGCGGCCGCCGGAGACCATCAAACTCTTTGTATTATTAGAATCTTCTGAATTCGCCGCAAGGCAAAACAAATGAATCAAAACTTTCAACAACGGATCTCTTGGTTCTGGCATCGATGAAGAACGCAGCGAAATGCGA
>SH212625.07FU_GQ922528_reps Kambitch.CT.2014.4_82774
AAGTCGTAACAAGGTCTCCGTTGGTGAACCAGCGGAGGGATCATTACAGAGTTGCAAAACTCCCAAAACCATCGCGAACTTACCGTACCGTTGCTTCGGCGAGGGGCTCCGGGGAGGAGCCGCGGCCCTAACGGGTGCTCGCCGATAGCCCAACAACTCTGAATTCTTGGTATCTCTGAGTACAACATACAAATAAGTTAAAACTTTCAACAACGGATCTCTTGGTTCTGGCATCGATGAAGAACGCAGCGAAATGCGATAAGTAATGTGAATTGCAGAATT
>SH212651.07FU_KF735027_reps PCFS.Grass.2013.4_148024
AAGTCGTAACAAGGTCTCCGTTGGTGAACCAGCGGAGGGATCATTAAAGAGTTGCAAAACTCCCAAACCATTGTGAACTTATCCTTCAGTGTTGCTTCGGCGGGCGTCCCCGGGGAGGGGACGCAGCCCAAAGCCCCGAAAGGGGCGGCGGGCGCCCGCCGGAGGTACCAAACTCTTCTGTATTATAGTGGCACTTCTGAGTAAACAAGCAAATAAGTCAAAACTTTCAACAACGGATCTCTTGGTTCTGGCATCGATGAAGAACGCAGCGAAATGCGATAAGTAATGTGAATT
>SH212824.07FU_AF444417_refs Kambitch.2012.2_298839
AAGTCGTAACAAGGTTTCCGTAGGTGAACCTGCGGAAGGATCACTAGTGATTAAATCGAGCGTGTCTTCATTGACCGCTCACCCTTCTCACCATCCACATACACCTGTGCACTGTTTAGCCTGAGCCGTTTCGGTTCAGGTTATCATTTCATACAAACTCTAGTCTTATGAATGTAAACGTTTTAATAACATAATAAAACTTTCAACAACGGATCTCTTGGTTCTCGCATCGATGAAGAACGCAGCGAAATGCGATAAGTAATGT
>SH212860.07FU_HM239709_reps PCFS.NT.2014.3_105390
AAGTCGTAACAAGGTTTCCGTAGGTGAACCTGCGGAAGGATCATTACCGAGTTAGGGTCTTTTGGGCCCGACCTCCAACCCTATATTTAAACTACCATGTTGCTTCGGCGGAACCGCCTCGCGGCCGCCGGGGGAGTACTCCTCTGGCCCGTGTCCGCCGATAGCCTTACCACAAATTCTTCACGAACCGTGTCGTCTAAGTACTACTACAATTAAACCAAAACTTTCAACAACGGATCTCTTGGTTCTGGCATCGATGAAGAACGCAGCGAAATGCGATAAGTAATGCGAATTGCAGAATT
>SH212965.07FU_GU721214_reps PCFS.Grass.2012.1_454314
AAGTCGTAACAAGGTCTCCGTTGGTGAACCAGCGGAGGGATCATTATAGAGTACCTACTCTTCAACCCCTGTGAACTTACCTATTATTCTCCGGCGGAACGCCCCGGTACCTTCGGGGCCGGATCAGGCGCCTGCCGGGGTACAAACAAACTGTATTTGTCTCCTGTATACCTCAGAATTAGGCGTAAAGCCGAAATGTAACAACTTTTGACAATGGATCTCTTGGCACTAGCATCGATGAAGAACGCAGCGAAATGCGATAAGTAATGTGAATTGCAGA
>SH213150.07FU_AY843070_reps PCFS.CT.2014.2_387404
AAGTCGTAACAAGGTTTCCGTAGGTGAACCTGCGGAAGGATCATTACCGAGTCCACGGGGCTTCGGCCCCCAAACTCCCACCCCTTGTGTACCTTAACCTTTGTTGCTTTGGCGGGCCTGCGCGCCCTGAAAAAGCGCGCTGCCGGCTTCTGCTGGCTCGTGCCCGCCAGAGGCCCTCCAAACTCCTGTTTTTACCGGTGTCGTCTGAGCGTAAACATGAATATTAAAACTTTCAACAACGGATCTCTTGGTTCTGGCATCGATGAAGAACGCAGCGAAATGCGATAAGTAAT
>SH213261.07FU_GU083193_reps Kambitch.NT.2014.4_5296
AAGTCGTAACAAGGTTTCCGTAGGTGAACCTGCGGAAGGATCATTAAAGAGTTAGGGTCTTTTAGGCCCGATCTCCCAACCCTTTGTTTATTGAACCTCTGTTGCTTCGGCGGACCCGTCTCACGGCCGCCGGAGGACCGCCGAAAGGCGTCCTCTGGCCAGCGTCCGCCGATAGCCAACCACTTAAACTCTGAATAAATCGTGTCATATGTCTAAGTCTATGATTAAATTAAAGCAAAACTTTCAACAACGGATCTCTTGGTTCTGGCATCGATGAAGAACGCAGCGAAATG
>SH213263.07FU_EU035405_refs Kambitch.NT.2014.4_6031
AAGTCGTAACAAGGTTTCCGTAGGTGAACCTGCGGAAGGATCATTAACGAGTTAGGGTCTTCTAGGCCCGACCTCCCAACCCTATGTTTATTGAACCTCTGTTGCTTCGGCGGACCCGCCTCACGGCCGCCGGAGGACCGCCGCAACGCGTCCTCTGGCCAGCGTCCGCCGATGGCCAACCACTTAAACTCTGAATGAATCGTGTCATATGTCTAAGTCTATGATTAAATTAAAGCAAAACTTTCAACAACGGATCTCTTGGTTCTGGCATCGATGAAGAACGCAG
>SH213271.07FU_AY843201_reps Kambitch.2012.8_30324
AAGTCGTAACAAGGTTTCCGTAGGTGAACCTGCGGAAGGATCATTAACGAGTTAGGGTCTTCTAGGCCCGACCTCCCAACCCTATGTTTATTAAACCTCTGTTGCTTCGGCGGACCCGTCTCACGACCGCCGGAGGATCGCCGCGAGGCGTCCTCTGGCCAGCGTCCGCCGATGGCCAACCACTTAAACTCTGAATAAATCGTGTCATTATGTCTAAGTCTTGATTAAATTAAAGCAAAACTTTCAACAACGGATCTCTTGGTTCTGGCATCGATGAAGAACGCAGCGAAAT
>SH213276.07FU_HM239803_reps Kambitch.NT.2014.2_127822
AAGTCGTAACAAGGTTTCCGTAGGTGAACCTGCGGAAGGATCATTACAGAGTTAGGGTCTTCTAGGCCCGATCTCCCAACCCTTTGATTACTGAACCACTGTTGCTTCGGCGGACCCGTCTTCATTGACCGCCGGAGGATTGCGCCCCAGCGTCCTCTGGCCCGCGTCCGTCGATAGCCAACCTATTAAACTCTTAACCAATCGTGTCATATCTCTAAGTCAATGATAAATTAAAGCAAAACTTTCAACAACGGATCTCTTGGTTCTGGCATCGATGAAGGACGCA
>SH213284.07FU_HM136648_reps Cook.NT.2014.2_467072
AAGTCGTAACAAGGTTTCCGTAGGTGAACCTGCGGAAGGATCATTAAAGAGTTAGGGTCTTCTAGGCCCGACCTCCCAACCCTTTGTTTATTGAACCATTGTTGCTTCGGTGGGTCCGTCTCACGACCGCCGGGGGGAGCGCCGCAAGGCAACCCCCCTGGTCCGCACCCGCCGATAGCCAACCCTTAAATCCTTTTATGAATCGTGTCTTATGTCTAAATCATGATAAAAATCAAATTAAAACTTTCAACAACGGATCTCTTGGTTCTGGCATCGATGAAGAACGCAGCGAAATGCGATAAGTAA
>SH213511.07FU_AB586986_refs PCFS.NT.2014.3_103854
AAGTCGTAACAAGGTCTCCGTAGGTGAACCTGCGGAGGGATCATTACTGAGTTTTTAACTCTCCAAACCATGTGAACTTACCACTGTTGCCTCGGTGGATGGTGCTGTCTCTCGGGACGGTGCCACCGCCGGTGGACTACCTAAACTCTGTTAATTTTTGTCAATCTGAATCAAACTAAGAAATAAGTTAAAACTTTCAACAACGGATCTCTTGGTTCTGGCATCGATGAAGAACGCAGCGAAATGCGATAAGTAATGTGAATTGCAGAATTCAGTGAA
>SH213512.07FU_KF646098_reps Kambitch.NT.2014.4_4828
AAGTCGTAACAAGGTCTCCGTAGGTGAACCTGCGGAGGGATCATTACTGAGTTTTTAACTCTCCAAACCATGTGAACTTACCACTGTTGCCTCGGTGGTCGGTGCTGGAAACAGTGCTGCCACCGGTGGACTACTAAACTCTTGTTAATTTTTGTCAAATCTGAATCAAAACTAAGAAATAAGTTAAAACTTTCAACAACGGATCTCTTGGTTCTGGCATCGATGAAGAACGCAGCGAAATGCGATAAGTAATGTGAATTGCAGAATTCAGTGAATCA
>SH213515.07FU_KF385331_reps PCFS.Grass.2012.3_98587
AAGTCGTAACAAGGTCTCCGTAGGTGAACCTGCGGAGGGATCATTACTGAGTTTTTAACTCTCCAAACCATGTGAACTTACCACTGTTGCCTCGGTGGTTAGTGCTCTCCTTCGGGGGGGTGCTGCCGCCGGTGGACTACTAAACTCTTGTTAATTTATGGCATTCTGAATCATAACTAAGAAATAAGTTAAAACTTTCAACAACGGATCTCTTGGTTCTGGCATCGATGAAGAACGCAGCGAAATGCGATAAGTAATGTGAATTGCAGAATTCAGTGAA
>SH213541.07FU_HE664150_reps Kambitch.2012.9_62623
AAGTCGTAACAAGGTCTCCGTTGGTGAACCAGCGGAGGGATCATTACCGAGTTGCAAAACTCCCAAACCCATTGTGAACCAATACCACTGTTGCTTCGGCGGACACGCCCCGGGCGCACCTCCTCACGGGGGCGTGCCCCGGAACCAGGCGCCCGCCGGGGGACCGAAACCTCTGTATTTACCATTTGAGTACTCTGAGTGTGATTTACAAAATCAAAATTAAAACTTTCAACAACGGATCTCTTGGCTCTAGCATCGATGAAGAACGCAGCGAAATGCGATAAGTAATGCGAA
>SH213701.07FU_DQ420876_reps PCFS.CT.2014.1_109847
AAGTCGTAACAAGGTTTCCGTAGGTGAACCTGCGGAAGGATCATTATTGAATTTGCAACGGGGGCGCTCGGTCGGGCCCGCACCGGTGGCGACGCCGTGCTGCGGCCTGCCTGGCGCCCTCTTCCAAACCCAAACCCCTGTGAACCTTTGGGAGGGTGCGACGCGTTGCGAAGCGCCCTCTCGTTTCTGTAACCAACTCTGATGTCTATTTGAATGTGCGAATCGGGGCAGCCCCGATGTCGAATTTGAAACAACTTTCAACAACGGATCTCTTGGCTCTCGCA
>SH213755.07FU_JX171178_reps Kambitch.NT.2014.4_5709
AAGTCGTAACAAGGTTTCCGTAGGTGAACCTGCGGAAGGATCATTAAAAAATATAGAATTAATCTTCTGTAAACCCAATCTGCGTATTTCTACCTGTTGCTTTCGTGAGACTGTGAACGCAAGTTCCCTCTGGCGCTGTTTTTAGGAACAGCTGTTGGGGAGTGCTCACGGGAGGTAATTATAAACTCTGTTTTTTTGAATTTTGTCTGAATATTGTTTATACATAAACTTTAAAACTTTCAACAACGGATCTCTTGGTTCTCGCATCGATGAAGAACGCAGCGAAATGCGA
>SH213825.07FU_AY843147_reps Kambitch.NT.2014.4_6391
AAGTCGTAACAAGGTTTCCGTAGGTGAACCTGCGGAAGGATCATTACTGAGACTGGGTGCTTCGGCGCCCGACCTCCAACCCTTTGTCTACCTTACCACTGTTGCCTCGGTGGGCCGCGGCTCACGCCGCTCCTGCCGACGGCCTAAAACCAAAACTCTTGTTTAAACACCGTTCATCTGAGAATAAAAACAATAACTTCAAAACTATTAACAACGGATCTCTTGGTTCTGGCATCGATGAAGAACGCAGCGAAATGCGATAAGTAATGTGAATTGCAGAATTCAGT
>SH213975.07FU_KF359583_reps PCFS.NT.2013.4_536569
AAGTCGTAACAAGGTTTCCGTAGGTGAACCTGCGGAAGGATCATTACCGAGTGAGGGCCCTTTGGGTCCAACCTCCCACCCGTGTTTATTTACCTTGTTGCTTCGGCGGGCCCGCCTCACGGCCGCCGGGGGGCATTCGCCCCCGGGCCCGCGCCCGCCGAAGACACCATTGAACTCTGTCTGAAGATTGCAGTCTGAGCGATTAACTAAATCAGTTAAAACTTTCAACAACGGATCTCTTGGTTCTGGCATCGATGAAGAACGCAGCGAAATGCGATAAGTAATGTGAATTG
>SH214059.07FU_DQ421235_reps Kambitch.CT.2014.5_175451
AAGTCGTAACAAGGTTTCCGTAGGTGAACCTGCGGAAGGATCATTACCGTGCCCGCGGCCGCCGGCCCCCCCTGTAAACAGAGGAGGCGTCTGGCCGGCGCCGCGTTTGGCCCAACCGTGTCTATCTGTACCTGTTGCTTCGGCGGGCCTGCGGGTCTCGCTCGCTGCCGGGGGCCCTTGAGGTTCCGGGCGCGCGCCCGCCGAAGACACTTGGAACTACTGTTGAAGTTGGCGGTCTGAGTAGCTTGATAATTGTTAAAACTTTCAACAACGGATCTCTTGGTTCCGGCATCGATGAAGAA
>SH214155.07FU_FJ415474_refs Kambitch.NT.2014.4_5099
AAGTCGTAACAAGGTCTCCGTAGGTGAACCTGCGGAGGGATCATTACCGAGTGAGGGCCTCCGGGTCCGACCTCCAACCCCATGTTAACCGACCCTGTTGCCTCGGGGGCGACCCGGCCTTTGTGCCGGGGCCCCCGATGGACCTTCAAACACTGCATCTTTGCGTCCGAGTCAATATTTGAATAAATCAAAACTTTCAACAACGGATCTCTTGGTTCTGGCATCGATGAAGAACGCAGCGAAATGCGATAAGTAATGTGAATTGCAGAATTCAGTGAATCAT
>SH214163.07FU_AY128701_reps Kambitch.NT.2014.5_377360
AAGTCGTAACAAGGTCTCCGTAGGTGAACCTGCGGAGGGATCATTACCGAGCGAGGGCCCCCGGGCCCGACCTCTCAACCCCATGTTGCCCGACACTGTTGCCTCGGGGGCGACCCGGCCCTACCGGCGCCGGGGCCCCCGGTGGACCGTCAAACACTGCATCCGTGCGTCCGAGTCAAATGATAAATCAATCAAAACTTTCAACAACGGATCTCTTGGTTCTGGCATCGATGAAGAACGCAGCGAAATGCGATAAGTAATGTGAATTGCAGAATTCAGTGAAT
>SH214353.07FU_AY650244_reps Cook.NT.2014.3_308630
AAGTCGTAACAAGGTTTCCGTAGGTGAACCTGCGGAAGGATCATTACAGTATGATTAGAGGGGTTTGATGCTGGCTTTTAACTAGGCATGTGCGCACCCTTCGACTTCAATCCACATACACCTGCGCACCCTTGGCGAGTCAGTCTCCCAGCTGCAAAGTTGCGTCCTTGTGAATTTATTCACTTGGAATTGGGGCTGCTTGTCATAACACATACATTAATACCAGTTTATAACGCATGTTTATTTGCTCTACGGAGCTTTAA
>SH214395.07FU_EF113335_reps PCFS.NT.2014.4_617876
AAGTCGTAACAAGGTCTCCGTTGGTGAACCAGCGGAGGGATCATTACCGAGTTTACAACTCCCAAACCCAATGTGAACTATACCTGTCTACCGTTGCTTCGGCGGGTTCGCCCGCCGAGGGACCGACAAATAAACTCTTGTATTTCTATCTTTAGCATGTCTGAGTGGAATCATAAACAAATGAATCAAAACTTTCAACAACGGATCTCTTGGTTCTGGCATCGATGAAGAACGCAGCGAAATGCGATAAGTAATGTGAATTGCAGAATTCAGT
>SH214396.07FU_JF495776_reps PCFS.NT.2014.4_619555
AAGTCGTAACAAGGTCTCCGTTGGTGAACCAGCGGAGGGATCATTACCGAGTTTACAACTCCCAAACCCAATGTGAACTATACCTGTCTACCGTTGCTTCGGCGGGTTCGCCCGCCGAGGGACCGACAAATAAACTCTTGTATTTCTATCTTTAGCATGTCTGAGTGGAATCATAAACAGATGAATCAAAACTTTCAACAACGGATCTCTTGGTTCTGGCATCGATGAAGAACGCAGCGAAATGCGATAAGTAATGTGAATTGCACAATTCA
>SH214423.07FU_HM240208_reps PCFS.Grass.2014.4_196089
AAGTCGTAACAAGGTTTCCGTAGGTGAACCTGCGGAAGGATCATTATCGAGTTTTGAAAAGTGGGGTTTGATGCTGGCCTTTTCCGAAAGGCATGTGCTTGCCTCTACTTATCCACTCCAACACCTGTGCACATTTGAGACATTGTCCTCCCAAATATGACTTGGGAGCAGCTCCCTTTCAAGTCTCTTTCACCAGAAACAAAAAGGTTGAGCCAGGACAGTGTCTCATCTATTTAAAACAAAAACCCTTCAAAGTTCAGTAGAATGTTAATACTGCCGAAA
>SH214904.07FU_DQ767605_reps PCFS.NT.2012.1_13411
AAGTCGTAACAAGGTCTCCGTTGGTGAACCAGCGGAGGGATCATTACCGAGTTTACAACTCCCAAACCCCCTGTGAACTTATACCATTTACTGTTGCTTCGGCGGGTCATGGCCCCGGGGAAGGACAGCGGTCGCCGTCAGGCCTCAGCTGCCCGCCCCCGGAAACAGGCGCCCGCCGGGGAACTCAAACTCTTCTGTATTTCTTTATCTAATATATACTGTCTGAGTAAAAACTAAAATGAATCAAAACTTTCAACAACGGATCTCTTGGTTCTGGCATCGATGAAGAACGCAGCGAAA
>SH215219.07FU_JX042928_reps Clark.CT.2014.4_223812
AAGTCGTAACAAGGTCTCCGTTGGTGAACCAGCGGAGGGATCATTACAGAGTATCATACTCACCAAAACCATTGTTTATCTACCTACATTGGCTTCTCCGGCAGGAGGTTCCAGGGCGGGACCGAGCCTAACAGCACCTGCCGAAGAGGCAACCCACTGCTCTATATTATACTGTCTGAGTACCAAAAAAACAATATCAAAATTTTCAATTGTGGATCTCTTGGTTCTGGCATCGATGAAGAACGCAGCGAAATGCGATAAGTAA
>SH215226.07FU_EU754954_reps Kambitch.2012.6_134545
AAGTCGTAACAAGGTCTCCGTTGGTGAACCAGCGGAGGGATCATTACAGAGTTGCAAAACTCCCTAAACCATCGCGAACGTACCCTTACCGTTGCTTCGGCGGAGCCCTCGCGGGCGCCCGCCGGCGGCACTACAAACTCTTTTTTATTACAGGCCTCTCTGAGTATTTATACAAATAAGTTAAAACTTTCAACAACGGATCTCTTGGTTCTGGCATCGATGAAGAACGCAGCGAAATGCGATAAGTAATGTGAATTGCAGAATTCAGTGAATCAT
>SH215392.07FU_GU721438_reps PCFS.CT.2013.3_316974
AAGTCGTAACAAGGTCTCCGTTGGTGAACCAGCGGAGGGATCATTACCGAGTTTACAACTCCCAAACCCCTGTGAACATACCTATACGTTGCCTCGGCGGATCAGCCCGCGCCCCGTAAAAAGGGACGGCCCGCCCGAGGACCCCTAAACTCTGTTTTTAGTGGAACTTCTGAGTAAAACAAACAAATAAATCAAAACTTTCAACAACGGATCTCTTGGCTCCAGCATCGATGAAGAACGCAGCGAAACGCGATATGTAATGTGAATTGCAGAATTCAGTGAATCATCGAATCTTT
>SH215458.07FU_EU480333_reps Kambitch.CT.2014.2_605464
AAGTCGTAACAAGGTAACCGTAGGTGAACCTGCGGTTGGATCATTACAAAGTTTTTGTTGTTGCTCTTCGGAGCCTCAACTTCAACCCCTTGTGCAATCGTGAATGTTTCTGGGTGTTCTTTTGGACTCTCGAGTCTAAACCACCCACTCTTATAAACACTATTATTTGTCTGAAATTAAGAAATTAATTATAAACAACTTTTGACAACGGATCTCTTGGCTCTCGCAACGATGAAGAACGCAGCGAAATGCGATACGTAGTGTGAATTGCAAAATTCCGTGAAT
>SH215549.07FU_HG004557_reps PCFS.NT.2013.3_188154
AAGTCGTAACAAGGTTTCCGTAGGTGAACCTTCGGAAGGATCATTACCGAGTGCCGGGCGCAAGCCCGTCTTCGCACACCCTCTGTCGACTCTCCGCAGTTGCTTCGGCGGCGGCCCCTCGCGGGCCCCGCCGGAGGACCCCCCCAAACGCATGGCAAACCGGTCTGTCCGAGGCTATACGCAAAATCAGTCAAAACTTTCAACAACGGATCTCTTGGTTCGGGCATCGATGAAGAACGCAGCGAAATGCGATACGTAATGTGAATTGCAGAATTCAGTGAA
>SH215817.07FU_FJ427048_refs PCFS.Grass.2012.1_453025
AAGTCGTAACAAGGTTTCCGTAGGTGAACCTGCGGAAGGATCATTACCGAGAGTTGTAGGCTTCTGTCTACCATCTCTTACCCATGTCTTTTGCGTACTACACGTTTCCTCGGCAGGTCCGCCTGCCGCTAGGACAAAAATTAAACCATTTGCAGTTGCAGTCAGCGTCTGAAAAACTTAATAATTACAACTTTCAACAACGGATCTCTTGGTTCTGGCATCGATGAAGAACGCAGCGAAATGCGATAAGTAGTGTGAATTGCAGAATTCA
>SH215818.07FU_KC753407_reps Clark.CT.2014.4_227301
AAGTCGTAACAAGGTTTCCGTAGGTGAACCTGCGGAAGGATCATTACCGAGAGTTGCAGGCTTTTGTCTGCCATCTCTTACCCATGTCTTTTGCGTACTACACGTTTCCTCGGCAGGTCCGCCTGCCGTTAGGACCCCATTAAACCATTTGCAGTTGCAGTCAGCGTCTGAAAAATTTAATAATTACAACTTTTAACAACGGATCTCTTGGTTCTGGCATCGATGAAGAACGCAGCGAAATGCGATAAGTAGTGTGAATTGCAGAATTCA
>SH215820.07FU_GU721693_reps PCFS.Grass.2012.3_93593
AAGTCGTAACAAGGTTTCCGTAGGTGAACCTGCGGAAGGATCATTACCGAGAGTTGTAGGCTTCTGTCTACCATCTCTTACCCATGTCTTTTGCGTACTATACGTTTCCTCGGCAGGTCCGCCTGCCGTTAGGACAAACTTAAACCATTTGCAGTTGCAGTCAGCGTCTGAAAAACTTAATAATTACAACTTTCAACAACGGATCTCTTGGTTCTGGCATCGATGAAGAACGCAGCGAAATGCGATAAGTAGTGTGAATTGCAGAATTCAGTGAA
>SH215931.07FU_JX270429_reps PCFS.Grass.2012.2_587885
AAGTCGTAACAAGGTTTCCGTAGGTGAACCTGCGGAAGGATCATTAAAGAGACGTTGCCCTTCGGGGTCGACCTCCCACCCTATGTTTATCATACCTCTGTTGCTTTGGCAGGCCCGTCTTCGGACCACCGGCTCCGGCCGGTCCGCGCCTGCCAGAGGACCTAAAACTCTGTTTGTTAATGCAGTCTGGGTACTATATAATAGTTAAAACTTTCAACAACGGATCTCTTGGTTCTGGCATCGATGAAGAACGCAGCGAAATGCGATAAGTAATGTGAATTGCAGAA
>SH215939.07FU_FN397280_reps PCFS.CT.2013.2_423303
AAGTCGTAACAAGGTTTCCGTAGGTGAACCTGCGGAAGGATCATTAAAGAGACGTTGCCCTTCGGGGTATACCTCCCACCCTTTGTTTATTTATACCTTTGTTGCTTTGGCAGACCCGGCTTCGGCCCACCGGCTCCGGCTGGTCAGTGTCTGCCAGAGGACCTAAAACTCTGTTTGTTAATATTGTCTGAGTACTATATAATAGTTAAAACTTTCAACAACGGATCTCTTGGTTCTGGCATCGATGAAGAACGCAGCGAAATGCGATAAGTAATGTGAATTGCAGAATT
>SH216041.07FU_AF138287_refs Kambitch.2012.1_21831
AAGTCGTAACAAGGTTTCCGTAGGTGAACCTGCGGAAGGATCATTACCGAGTGTAGGGTTCCTAGCGAGCCCAACCTCCCACCCGTGTTTACTGTACCTTAGTTGCTTCGGCGGGCCCGCCGTCATGGCCGCCGGGGGCGTCAGCCCCGGGCCCGCGCCCGCCGGAGACACCACGAACTCTGTCTGATCTAGTGAAGTCTGAGTTGATTGTATCGCAATCAGTTAAAACTTTCAACAATGGATCTCTTGGTTCCGGCATCGATGAAGAACGCAGCGAAATGCGA
>SH216165.07FU_EU747142_reps Kambitch.NT.2014.5_379064
AAGTCGTAACAAGGTTTCCGTAGGTGAACCTGCGGAAGGATCATTAATTTCGGTGGATTTCCACTGTTATGAGGGGGATTTCGGTCCCTTCTCTCCTTCCTTGTCTTTTGAGTACCCAAGTTTCCTTGGCAGGCTTGCCTGCCAGCTGGACAACCTATAACCCTTTTAATTTTAAATCAGCGTCTGAAAAATTTAATAATTACAACTTTCAACAACGGATCTCTTGGTTCTGGCATCGATGAAGAACGCAGCGAAATGCGATAAGTAGTGTGAATTGCAGAATTCAGTGAA
>SH216250.07FU_EF679363_refs Kambitch.NT.2014.4_1727
AAGTCGTAACAAGGTCTCCGTAGGTGAACCTGCGGAGGGATCATTACAAGAACGCCCGGGCTTCGGCCTGGTTATTCATAACCCTTTGTTGTCCGACTCTGTTGCCTCCGGGGCGACCCTGCCTTCGGGCGGGGGCTCCGGGTGGACACTTCAAACTCTTGCGTAACTTTGCAGTCTGAGTAAACTTAATTAATAAATTAAAACTTTTAACAACGGATCTCTTGGTTCTGGCATCGATGAAGAACGCAGCGAAATGCGATAAGTAATGTGAATTGCAGAATTCAGTGAATCA
>SH216253.07FU_GU721442_reps Clark.CT.2014.4_229506
AAGTCGTAACAAGGTCTCCGTAGGTGAACCCGCGGAGGGATCATTACAAGTGACCCCGGTCTAACCACCGGGATGTTCATAACCCTTTGTTGTCCGACTCTGTTGCCTCCGGGGCGACCCTGCCTTCGGGCGGGGGCTCCGGGTGGACACTTCAAACTCTTGCGTAACTTTGCAGTCTGAGTAAACTTAATTAATAAATTAAAACTTTTAACAACGGATCTCTTGGTTCTGGCATCGATGAAGAACGCAGCGAAATGCGATAAGTAATGTGAATTGCAGAATTCAGTGAAT
>SH216363.07FU_AF444510_refs Clark.CT.2014.2_76306
AAGTCGTAACAAGGTTTCCGTAGGTGAACCTGCGGAAGGATCATTAGTGAAAACAAGGGCGTCCAATTTAACTTGGAGCCCGAACTCTCACTTTCTAACCCTGTGCATCTGTTATTGGTTAGTAGCTCTTCGGAGTGAACTCCATTCACTTACAAACACAAAGTTTATGAATGTATACAAAATTATAACAAAACAAAACTTTCAACAACGGATCTCTTGGCTCTCGCATCGATGAAGAACGCAGCGAAATGCGATACGTAATGTGAATTGCAGAATT
>SH216421.07FU_JX675128_reps PCFS.CT.2012.2_438212
AAGTCGTAACAAGGTAACCGTAGGTGAACCTGCGGTTGGATCATTAATAAATCTAGAAGACCTTCAAGGTCTCTCTAACATCTTGTGAATCGTTTATTGTCTCTGGCGGATCTCGGTCCGCAAGCATATACTTTGTATTATTTTTAGTCTATAACTTTTAATGAAAAATTAAAAACAACTTTTGACAACGGATCTCTAGGCTCTCACAACGATGAAGAACGCAGCGAAATGCGATAAGTAATGTGAATTGCAGAATTCCGTGAATCATTAAATCTTTGAACG
>SH216608.07FU_EF652085_reps PCFS.NT.2012.1_14006
AAGTCGTAACAAGGTTTCCGTAGGTGAACCTGCGGAAGGATCATTACCGAGTGCGGGCCCTCTGGGTCCAACCTCCCATCCGTGTCTATTGTACCCTGTTGCTTCGGCGTGGCCGGCTTTCCCCCCCGGGGGGAGCCACCAGTGCCCGCCGGAGACTCCAACATCTGAACACTGTCTGAAGATTGCAGTCTGAGTTTATAGTTAAACAATCGTTAAAACTTTCAACAACGGATCTCTTGGTTCCGGCATCGATGAAGAACGCAGCGAAATGCGATAACTAATGTGAATT
>SH216672.07FU_AY997067_refs Kambitch.NT.2014.1_47772
AAGTCGTAACAAGGTTTCCGTAGGTGAACCTGCGGAAGGATCATTATAAAATTCGGGCTTGGGTTTAACCCAAGACCTGCCCCCAAAAGGGACCTTTTGTGCACTGTAAAAATTTTTCACTTAAGCTTTGTCTGATTGATATTTGTACCGAAAGGGACAAGAATTTTAATCTAAAACAACTTTTAACAATGGATCTCTTGGCTCTCGCATCGATGAAGAACGCAGCGAAATGCGATAAGTAATGTGAATTGCAGAATTCAGTGAATCATCGAATCTTTGAACGCATA
>SH216704.07FU_JF439194_reps PCFS.Grass.2013.2_117067
AAGTCGTAACAAGGTTTCCGTAGGTGAACCTGCGGAAGGATCATTAATAAATGCTTCATTGCATCCACCTTTTGTGCACTGTAAATATTTCACTTGAATTTTGTCTGATTAATCTTTGTTCTGAAAGGAACATGAATTATAATCTAATACAACTTTTAACAATGGATCTCTTGGCTCTCGCATCGATGAAGAACGCAGCGAAATGCGATAAGTAATGTGAATTGCAGAATTCAGTGAATCATCGAATCTTTGAA
>SH216705.07FU_KF206525_reps PCFS.Grass.2013.2_118652
AAGTCGTAACAAGGTTTCCGTAGGTGAACCTGCGGAAGGATCATTAATAAATGCTTCATTGCATCCACCTTTTGCGCACTGTAAATATTTCACTTGAATTTTGTCTGATTAATCTTTGTTCTGAAAGGAACATGAATTATAATCTAATACAACTTTTTAACAATGGATCTCTTGGCTCTCGCATCGATGAAGAACGCAGCGAAATGCGATAAGTAATGTGAATTGCAGAATTCAGTGAATCATCGAATCTTTGAA
>SH216784.07FU_KC584183_reps PCFS.CT.2013.2_423383
AAGTCGTAACAAGGTCTCCGTAGGTGAACCTGCGGAGGGATCATTACACAATATGAAGGCGGGCTGGCCTCTCTCGGGAGGCTGGCCTTGCTGAATTATTCACCCGTGTCTTTTGCGTACTTCTTGTTTCCTTGGTGGGCTCGCCCACCACAAGGACAAACCATAAACCTTTTGTAATTGCAATCAGCGTCAGTAACAACATAATAATTACAACTTTCAACAACGGATCTCTTGGTTCTGGCATCGATGAAGAACGCAGCGAAATGCGATAAGTA
>SH216785.07FU_AF229488_refs PCFS.NT.2012.1_10745
AAGTCGTAACAAGGTCTCCGTAGGTGAACCTGCGGAGGGATCATTACACAATATGAAAGCGGGCTGGCATCCTTCGGGGTTACAGCCTTGCTGAATTATTCACCCGTGTCTTTTGCGTACTTCTTGTTTCCTTGGTGGGTTCGCCCACCATAGGACAAACCATAAACCTTTTGTAATTGCAATCAGCGTCAGTAAAAAATTAATAATTACAACTTTTAACAACGGATCTCTTGGTTCTGGCATCGATGAAGAACGCAGCGAAATGCGATAAGTAGTGTGAATTG
>SH216790.07FU_FR863589_reps PCFS.CT.2014.3_342905
AAGTCGTAACAAGGTTTCCGTAGGTGAACCTGCGGAAGGATCATTACCTAGAGTTTGTGGGCTTTGCCTGCTATCTCTTACCCATGTCTTTTGCGTACTTCTTGTTTCCTTGGTGGGTTCGCCCACCACTAGGACAAACATAAACCTTTTGTAATTGCAATCAGCGTCAGTAACAAATTAATAATTACAACTTTCAACAACGGATCTCTTGGTTCTGGCATCGATGAAGAACGCAGCGAAATGCGATAAGTAGTGTGAATTGCAGAATTCAGTGAA
>SH216793.07FU_FJ357315_refs PCFS.Grass.2013.2_117339
AAGTCGTAACAAGGTCTCCGTAGGTGAACCTGCGGAGGGATCATTACACAATATGAAGGCAAGCGCCGGCACTCCTTGTGAGGACTGGCCTTGCTGAATTATTCACCCGTGTCTTTTGCGTACTTCTTGTTTCCTGGGTGGGTTCGCCCACCACCAGGACAAACCATAAACCTTTTGCAATTGCAATCAGCGTCAGTAACAACATAATAATTACAACTTTCAACAACGGATCTCTTGGTTCTGGCATCGATGAAGAACGCAGCGAAATG
>SH216800.07FU_DQ420888_reps PCFS.CT.2013.1_327596
AAGTCGTAACAAGGTCTCCGTAGGTGAACCTGCGGAGGGATCATTACACAATATGAAGGCGGGCTGAAATCTCTCGAGAGGACAGCCTTGCTGAATTATTCACCCGTGTCTTTTGCGTACTTCTTGTTTCCTTGGTGGGCTCGCCCACCACAAGGACAAACCATAAACCTTTTGTAATTGCAATCAGCGTCAGTAACAAAATAATAATTACAACTTTCAACAACGGATCTCTTGGTTCTGGCATCGATGAAGAACGCAGCGAAATGCGATAAGTA
>SH216989.07FU_AF062809_refs PCFS.Grass.2014.1_41636
AAGTCGTAACAAGGTCTCCGTAGGTGAACCTGCGGAGGGATCATTACAGAGTTCTCGCCCTCACGGGTAGACCTCCCACCCACTGTGATTGTTACCGTCGTTGCTTTGGCGGGCCGCTGGGCCCAGCCCCGCCACCGGCCCCGGCTGGTGCGCGCCCGCCAGAGGCTCCGCAAACTCCTGATGTCAACGTCGTCCGAGTACTATACAATAGTTAAAACTTTCAACAACGGATCTCTTGGTTCTGGCATCGATGAAGAACGCAGCGAAATGCGATAAGTAAT
>SH216992.07FU_AF062793_refs PCFS.Grass.2014.1_40090
AAGTCGTAACAAGGTCTCCGTAGGTGAACCTGCGGAGGGATCATTACAGAGTTCTCGCCCTCGCGGGTAGATCTCCCACCCACTGTAATTGCTACCGTGTTGCTTTGGCGGGCCGCCGGGCCCAGCCCGCCGCCGGCCCCGGCCGGCGTGTGCCCGCCAGAAGCCCCGCAAACTCTGAATGTCAGCGTCGTCTGAGTACTATATAATAGTTAAAACTTTCAACAACGGATCTCTTGGTTCTGGCATCGATGAAGAACGCAGCGAAATGCGATAAGTAAT
>SH216999.07FU_AF062807_refs PCFS.NT.2012.2_544391
AAGTCGTAACAAGGTCTCCGTAGGTGAACCTGCGGAGGGATCATTACAGAGTTCTCGCCCTCGCGGGTAGATCTCCCACCCACTGTTATTGATACTGTGTTGCTTTGGCGGGCCGCCGGGCCCTGCTCGGCCGCCGGCTCCGGCTGGCGCGCGCCCGCCAGAGGCTCCGCAAACTCTGAATGTCAGCGTCGTCTGAGTACTATATAATAGTTAAAACTTTCAACAACGGATCTCTTGGTTCTGGCATCGATGAAGAACGCAGCGAAA
>SH217006.07FU_JX270489_reps Clark.CT.2014.2_75125
AAGTCGTAACAAGGTCTCCGTAGGTGAACCTGCGGAGGGATCATTACAGAGTTCTCGCCCTCACGGGTAGACCTCCCACCCACTGTGATTGTTACCGTCGTTGCTTTGGCGGGCCGCTGGGCCCCGCTCAGCCACCGGCCCCGGCTGGTGCGCGCCCGCCAGAGGCTCCGCAAACTCTTGATGTCAACGTCGTCTGAGTACTATACAATAGTTAAAACTTTCAACAACGGATCTCTTGGTTCTGGCATCGATGAAGAACGCAGCGAAATGCGA
>SH217010.07FU_AF062788_refs PCFS.CT.2012.3_286828
AAGTCGTAACAAGGTCTCCGTAGGTGAACCTGCGGAGGGATCATTACAGAGTTCATGCCCTAGCGGGTAGATCTCCCACCCACTGTTATTGTTACTGTCGTTGCTTTGGCGGGCCGCCGGGCCCAGCTCGGCCGCCGGCTCCGGCTGGCGCGCGCCCGCCAGAGGCCTTCAAACTCTGAATGTTAGTGTCGTCTGAGTACTATACAATAGTTAAAACTTTCAACAACGGATCTCTTGGTTCTGGCATCGATGAAGAACGCAGCGAAATGCGA
>SH217071.07FU_EF027383_reps Kambitch.NT.2014.2_123586
AAGTCGTAACAAGGTCTCCGTTGGTGAACCAGCGGAGGGATCATTATCGAGTTCTTACAGAACCCAACCCTTGTGTGATAAGCTCTCACCCAGCTTTACACGGGAGTCTCGGCCTAATCGCCGAGGCAGTGTAAAAAATAAACCTCTGTATCATTACCACAAATTTCTGAAGACTTTTTAAAAGAGTCAAAACTTTCAACAACGGATCTCTTGGTTCTGGCATCGATGAAGAACGCAGCGAAATGCGATACGTAATGTGAATTGCAGAATTCAGTGAA
>SH217072.07FU_JX042850_reps PCFS.Grass.2012.1_454394
AAGTCGTAACAAGGTCTCCGTTGGTGAACCAGCGGAGGGATCATTACCGAGTTCTTACAGAACCCTACCCTTGTGTGCTAAGCTACCACCCAGCTTTTACACAAGAGTCCCGGCTTAACCGCCGGGCTATCAGTGTAAAAAACAAAACCTCTGTATTATTATTATTTATCTGAGACTTTTTACAAAAGAGTCAAAACTTTCAACAACGGATCTCTTGGTTCTGGCATCGATGAAGAACGCAGCGAAATGCGATACGTAATGTGAATTGCAGAATTCAGTGAAT
>SH217287.07FU_AY836370_reps Clark.CT.2014.4_229527
AAGTCGTAACAAGGTTTCCGTAGGTGAACCTGCGGAAGGATCATTACCCTTCTTAATCAGAGGTTTAGCCTTCATTGGCCGTATACCTTTCTGATTTTACCCATGATTTTGCGCACTATTTGTTTCCTCGGCGGGCTTGCCCGCCGATTTGGACACCCTACAACCCTTGTAATTGCAATCAGCGTCAGTAACAAGTAATTATTACAACTTTCAACAACGGGATCTCTTGGTTCTGGCATCGATGAAGAACGCAGCGAAATGCGATAAGTAGTGTGAATT
>SH217330.07FU_AB540572_refs PCFS.NT.2014.3_105571
AAGTCGTAACAAGGTCTCCGTTGGTGAACCAGCGGAGGGATCATTACTGAGTTATCCAACTCCCAAACCCCTGTGAACATACCTATGTTGCTTCGGCGGGCCGTCCCGCGGCGCGCCCACGTGGCGTGACCCGGACCCAGGCGCCCGCCGGGGAACCAAACTCTTGTCTTCGAGTGTCTCCTCTGAGTGGCATAAGCAAAAATAAACAAAACTTTCAGCAACGGATCTCTTGGTTCTGGCATCGATGAAGAACGCAGCGAAATGCGATAAGTAATGTGAATT
>SH217331.07FU_AY952467_reps PCFS.CT.2012.3_286087
AAGTCGTAACAAGGTCTCCGTTGGTGAACCAGCGGAGGGATCATTACCGAGTTATCCAACTCCCAAACCCCTGTGAACATACCTACGTTGCTTCGGCGGGTCGTCCCGCGGCGCGCCCTCGTGGCGTGACCCGGATCCAGGCGCCCGCCGGGGAACCCAAACTCTTGTCTTCCAGTATCTCTTCTGAGTGGCATAAGCAAAAATAAAACAAAACTTTCAGCAACGGATCTCTTGGTTCTGGCATCGATGAAGAACGCAGCGAAATGCGATAAGTAATGTGAATTG
>SH217522.07FU_JQ585537_refs Flux.Tower.NT.2013.SW_181637
AAGTCGTAACAAGGTTTCCGTAGGTGAACCTGCGGAAGGATCATTACCGAGTGAGGGTCTCTCAGGCCCGACCTCCCACCCCGTGTTTTTGTGACCTTGTTGCTTTGGCGGGCCCGCCTCGACGAGAGGCCGCCGGAAGCTCACCGCTTTGGGCCCGTGCCCGCCAGTAGCCCCCTTAAATTCTTAATAAATCTGTCGTCTGAGTCCATAGATATAATGAAAAAAAACTTTCAACAACGGATCTCTTGGTTCTGGCATCGATGAAGAACGCAGCGAAATGCGATAAGTAAT
>SH217523.07FU_AB520497_reps PCFS.NT.2012.5_592644
AAGTCGTAACAAGGTTTCCGTAGGTGAACCTGCGGAAGGATCATTACCGAGTGAGGGTCTCTCAGGCCCGACCTCCCACCCTGTGTTTTTGTGACCTTGTTGCTTTGGCGGGCCCGCCTCGACGAGAGGCCGCCGGAAGCTCACCGCTTTGGGCCCGTGCCCGCCAGTAGCCCCCTTAAATTCTTAATAAACCTGTCGTCTGAATCCATGAATATAATAAAAAACTTTCAACAACGGATCTCTTGGTTCTGGCATCGATGAAGAACGCAGCGAAATGCGATAAGTAATGT
>SH217636.07FU_KM011999_reps Kambitch.NT.2014.4_6975
AAGTCGTAACAAGGTCTCCGTTGGTGAACCAGCGGAGGGATCATTACCGAGTTTACAACTCCCAAACCCCATGTGAACCTTACCTCAACGTTGCTTCGGCGGTCACGCCCCGGCGCCCCAGTGGCCCGGACCCAGGCGCCCGCCGGAGGACCTCCAAACCATTGTGTTATTTAGTGGCATTGTCTGAGTGGCGTAAAGCAAAATAAATCAAAACTTTCAACAACGGATCTCTTGGCTCTGGCATCGATGAAGAACGCAGCGAAATGCGATAAGTAATGTGAATTGCA
>SH217931.07FU_JX045810_reps Kambitch.2012.1_24623
AAGTCGTAACAAGGTCTCCGTTGGTGAACCAGCGGAGGGATCATTACCGAGTTTTCAACTCCCAAACCCACTGTGAACATATACCTTTGTTTTCGTTGCCTCGGCGGTTCGCGCCGCCGGGTGACACCCAAACTCTGATTTGATATAGCAAGTCTTTCTGAGTAAAACATTCTAAATGAATCAAAACTTTCAACAACGGATCTCTTGGTTCTGGCATCGATGAAGAACGCAGCGAAATGCGATAAGTAATGTGAATTGCAGAATTCAGTGAAT
>SH217932.07FU_HQ115705_reps PCFS.NT.2012.2_544979
AAGTCGTAACAAGGTCTCCGTTGGTGAACCAGCGGAGGGATCATTACCGAGTTTTCAACTCCCAAACCCACTGTGAACATATACCATTTGTTTATTCGTTGCCTCGGCGGGTTCTACCCCCTGGAGACAGGGCGGCCAGCCCCCGCCGGCGTAACACCAAAAACCCTGAATGTGTACCCGTTACACGGCAGTATTACTCTGAGTCACATCATTTTAAATGAATCAAAACTTTCAACAACGGATCTCTTGGTTCTGGCATCGATGAAGAACGCAGCGAAATGCGATAAGTAA
>SH217934.07FU_AB099511_reps PCFS.CT.2012.2_435748
AAGTCGTAACAAGGTCTCCGTTGGTGAACCAGCGGAGGGATCATTACCGAGTTTTCAACTCCCAAACCCACTGTGAACATATACCTTTGTTTTCGTTGCCTCGGCGGTTCGCGCCGCCGGGTGACACCTAAACCCTGATTTAATTACAGAAGTCTTTCTGAGTAAAAACATTCTAAATGAATCAAAACTTTCAACAACGGATCTCTTGGTTCTGGCATCGATGAAGAACGCAGCGAAATGCGATAAGTAATGTGAATTGCAGAATTCAGTGAATCATCGAATCTTT
>SH217935.07FU_AB114223_refs PCFS.NT.2012.2_544738
AAGTCGTAACAAGGTCTCCGTTGGTGAACCAGCGGAGGGATCATTACCGAGTTTTCAACTCCCAAACCCACTGTGAACATATACCATTGTTTATTCGTTGCCTCGGCGGGTTCTATCCCTGGAAACAGGGCAAGCCCCCGCCGGGTGACACCAAAACCCTGAATGTGTTTAGTTACACAGCAGTATTACTCTGAGTCACATCATTTTAAATGAATCAAAACTTTCAACAACGGATCTCTTGGTTCTGGCATCGATGAAGAACGCAGCGAAATGCGATAAGTAA
>SH217985.07FU_AY566992_refs PCFS.CT.2012.1_160839
AAGTCGTAACAAGGTCTCCGTTGGTGAACCAGCGGAGGGATCATTACCGAGTGTAAAAACTCCCAAACCATTGTGAACCTACCACTGTTGCTTCGGCGGCCTCGCCCCGGGCGCGTTCGCGCGGCCCGGACCCAGGCGTCCGCCGGAGGCTCCAAACTCTTGTCTTTTAGTGTATTTCTGAGTGGCATAAGCAAATAAATCAAAACTTTCAGCAACGGATCTCTTGGTTCTGGCATCGATGAAGAACGCAGCAAAATGCGATAAGTAATGTGAATTGCAGAA
>SH218618.07FU_KC292873_reps PCFS.Grass.2014.2_351488
AAGTCGTAACAAGGTCTCCGTTGGTGAACCAGCGGAGGGATCATTATTGAGTTACCGAACTCCCAAACCCGTGTGAACTTACCACTGTTGCTTCGGCGGTCACGCCCCGGGAGCCCCGCGCGGCCCGGAGTCAGGCGTCCGCCGGAGGACCAAAACTCTTGATTTTACAGCGTCTCTTCTGAGTGGATTATACAAATGAATCAAAACTTTCAACAACGGATCTCTTGGTTCTGGCATCGATGAAGAACGCAGCGAAATGCGATAAGTAATGTGAATTGCAGAA
>SH218624.07FU_KC457014_reps PCFS.Grass.2013.3_552282
AAGTCGTAACAAGGTTTCCGTAGGTGAACCTGCGGAAGGATCATTACAGAGTTCATGCCCTTCGGGGTAGACCTCCCACCCTTTGTATACATTGCCTTTGTTGCTTTGGCGGGCCGCCTTTTGGCCACCGGCTCCGGCTGGTGCGCGCCCGCCAGAGAACCCAAACCCTGTTTTACAGTGTCGTCCGAGTACTATATAATAGTTAAAACTTTCAACAACGGATCTCTTGGTTCTGGCATCGATGAAGAACGCAGCGAAATGCGATAATTAATGTGAATTGCAGAATTTA
>SH218630.07FU_AY969383_reps Kambitch.2012.3_212000
AAGTCGTAACAAGGTTTCCGTAGGTGAACCTGCGGAAGGATCATTACAGAGTTCGTGCCCTTCGGGGTAGACCTCCCACCCTTTGTATACATACTATTGTTGCTTCGGCGGCTCGCCGCAAGGCCCTCGGCTTCGGCTGGGGCGTGGCCGCCGGAGAACCATAAACCCTGAATTACAGTGTCGTCCGAGTACTATATAATAGTTAAAACTTTCAACAACGGATCTCTTGGTTCTGGCATCGATGAAGAACGCAGCGAAATGCGATAAGTAATGTGAATTG
>SH218647.07FU_JQ676887_reps PCFS.Grass.2013.4_151306
AAGTCGTAACAAGGTTTCCGTAGGTGAACCTGCGGAAGGATCATTATTGAATTTTAATGAAGAGTTTGGTTGTAGCTGGCCCATTCATTTGGGCATGTGCACACCTTTCTCTTTCATCCCACACACACCTGTGAACCTGTGAGACAGATGGGGAATTTACTTGTTGCTTTTTGGAATACAAAGGCAATAGGTTATTGGACCCTCTGTCTACTCAATTAATATAAACTCAATTTATTTTAAAACGATGTAATGGATGTAACACATCTCATACTAAGTTTCAA
>SH218825.07FU_EU675983_reps PCFS.NT.2014.4_620614
AAGTCGTAACAAGGTCTCCGTTGGTGAACCAGCGGAGGGATCATTACGAGAGTGTCACCACTCCCAACCCATTGTTTACCTACCCGTCCACCGTGCCTCGGCAGGCAGTCCTGTGGGACAGGGCCTCGCCCCCTCCGGGGGTGCCTGCCGCTGGCCAACCAACCATTCTAGCTGTTTTTGTACCATCTGAGTCTTCCACAAATAAACAAAACTTTCAACAACGGATCTCTTGGTTCTGGCATCGATGAAGAACGCAGCGAAATGCGATAAGTAATGTGAA
>SH218829.07FU_AJ279484_reps PCFS.NT.2013.2_54597
AAGTCGTAACAAGGTCTCCGTTGGTGAACCAGCGGAGGGATCATTACGAGAGTGTCACCACTCCCAACCCATTGTTTACCTACCCGTCCACCGTGCTTCGGCAGGCAGTCCTGTGGGACAGGGCCTCGCCCCCTCCGGGGGGTGCCTGCCGCTGGCCAACCAACCATTCTAGCTGTTTTTGTACCATCTGAGTCTTCCACAAATAAACAAAACTTTCAACAACGGATCTCTTGGTTCTGGCATCGATGAAGAACGCAGCGAAATGCGATAAGTAATGTGAA
>SH218993.07FU_JX118675_refs PCFS.CT.2014.3_342985
AAGTCGTAACAAGGTTTCCGTAGGTGAACCTGCGGAAGGATCATTATTGAATAAATCTGACGTGGTTGTCGCTGGCTCCCCCGGGAGCATGTGCACGCCCGTCACCTTTATTTCTCCACCTGTGCACACACTGTAGGCCTGGATACCTCTCGTCGCAAGGCGGATGCGTGGCTTGCTGTCGCTTTCGAAAGAAGGCCGGCTTGCCATAAATTTCCAGGTCTATGATTTCTTACACACCCCAAACTGAATGTTATGGAATGTCAT
>SH218997.07FU_JX118667_refs PCFS.Grass.2013.3_552495
AAGTCGTAACAAGGTTTCCGTAGGTGAACCTGCGGAAGGATCATTATTGAATAAATCTGGCGTGGTTGTAGCTGGCCCTCACGGGCATGTGCTCGCTCGCCACCTTTATCTTTCCACCTGTGAACACACTGTAGTCCTGGATACCTCTCGCCGCAAGGCGGATGCGGAGATTGCTGGTCCACCTTCATTGGAGGTCAGCTTTCTCTGAATTTCCAGGGCTATGATCTTATACACCCCAATTGAATGTTATAGAATGTCA
>SH219558.07FU_DQ282123_reps Kambitch.2012.1_23678
AAGTCGTAACAAGGTCTCCGTTGGTGAACCAGCGGAGGGATCATTACCGAGTACTATAACTCATAACCCTTTGTGAACCTTTATACCTGTTGCTTCGGCGGCGCGCCTCCCGGGGCGTGCCCGCCGGCATTATCAGAATCTCTGTTCGAACCCGACGATACATCTGAGTGTTCTAAGCGAACTGTTAAAACTTTCAACAACGGATCTCTTGGCTCCAGCATCGATGAAGAACGCAGCGAAACGCGATATGTAATGTGAATTGCAGAATT
>SH219559.07FU_JQ647429_reps Kambitch.NT.2014.4_6043
AAGTCGTAACAAGGTCTCCGTTGGTGAACCAGCGGAGGGATCATTACCGAGTACTATAACTCATAACCCTTTGTGAACCTTTATACCTGTTGCTTCGGCGGCGCGCCTCCCGGGGCGTGCCCGCCGGTATCATCAGAATCTCTGTTCGAACCCGACGATATTTCTGAGTGTTCTAAGCGAACTGTTAAAACTTTCAACAACGGATCTCTTGGCTCCAGCATCGATGAAGAACGCAGCGAAACGCGATATGTAATGTGAATTGCAGAATTCAGT
>SH219560.07FU_AM998789_reps PCFS.CT.2012.1_159726
AAGTCGTAACAAGGTCTCCGTTGGTGAACCAGCGGAGGGATCATTACCGAGTACTATAACTCATAACCCTTTGTGAACCTTTATACCTGTTGCTTCGGCGGCGCGTCCTCCGGGGCGTGCCCGCCGGTATCATCAGAATCTCTGTTTGAACCCGACGATACATCTGAGTGTTCTAAGCGAACTGTTAAAACTTTCAACAACGGATCTCTTGGCTCCAGCATCGATGAAGAACGCAGCGAAACGCGATAAGTAATGTGAATTGCAGAATTCAGT
>SH219562.07FU_KC287233_reps Kambitch.CT.2013.2_166481
AAGTCGTAACAAGGTCTCCGTTGGTGAACCAGCGGAGGGATCATTACCGAGTACTATAACTCATAACCCTTTGTGAACCTTTATACCTGTTGCTTCGGCGGCGCGCCTCTCGGGGCGTGCCCGCCGGCATTATCAGAATCTCTGTTCGAACCCGACGATACATCTGAGTGTTCTAAGCGAACTGTTAAAACTTTCAACAACGGATCTCTTGGCTCCAGCATCGATGAAGAACGCAGCGAAACGCGATATGTAATGTGAATTGCAGAATTCA
>SH219582.07FU_JQ070495_reps PCFS.CT.2013.1_326678
AAGTCGTAACAAGGTCTCCGTTGGTGAACCAGCGGAGGGATCATTACCGAGTTTACAACTCCCAAACCCCCGTGAACATACCTTATGTTGCCTCGGCGGATCAGCCCGCGCCCCGTAAAAAGGGACGGCCCGCCGCAGGAACCTTAAACTCTGTTTTTAGTGGAACTTCTGAGTATAAAAAACAAATAAATCAAAACTTTCAACAACGGATCTCTTGGTTCTGGCATCGATGAAGAACGCAGCAAAATGCGATAAGTAATGTGAATTGCAGAATTCAGTGAATCATCGAATCTTT
>SH219603.07FU_FJ552991_reps PCFS.CT.2012.2_438343
AAGTCGTAACAAGGTTTCCGTAGGTGAGCCTGCGGAAGGATCATTAATGGGTTAACGCCTCCGGGCACAATCCCCACCCTTTGTAACCGCGGCCCGGATTCGGCGCCTGGCGGGGAGCCCCCTCTGCTCGCGGAGGGCCCCGCCTGCCGGAATTAGCCAACCCTGCCTAGAAAATTGAAGTCTGAGAACAAGTTAAATTAAACAAAACTTTCAACAGCGGATCTCTTGGTTCTGGCAACGATGAAGAACGCAGCGAAATGCGATAAGTAATGTGAATTGCAGAATTCAGTGAAT
>SH219674.07FU_AB587028_refs Kambitch.NT.2013.3_240620
AAGTCGTAACAAGGTCTCCGTTGGTGAACCAGCGGAGGGATCATTAAAGAGTTGCAAAACTCCCTAACCCCTGTGAACATACCTTAATGTTGCCTCGGCGGATCAGCCCGCGCCCCGTAAAACGGGACGGCCCGCCAGAGGACCCAAACTCTAATGTTTCTTATTGTAACTTCTGAGTAAAACAAACAAATAAATCAAAACTTTCAACAACGGATCTCTTGGTTCTGGCATCGATGAAGAACGCAGCGAAACGCGATATGTAATGTGAATTGCAGAATTCAGTGAATCA
>SH219685.07FU_HM068344_reps Kambitch.NT.2013.3_241244
AAGTCGTAACAAGGTCTCCGTTGGTGAACCAGCGGAGGGATCATTACCGAGTTTACAACCCCCAAACCCCTGTGAACATACCTTAATGTTGCCTCGGCGGATCAGCCCGCGCCCCGTAAAACGGGACGGCCCGCCAGAGGACCCAAACTCTAATGTTTCTTATTGTAACTTCTGAGTAAAACAAACAAATAAATCAAAACTTTCAACAACGGATCTCTTGGTTCTGGCATCGATGAAGAACGCAGCAAAATGCGATAAGTAATGTGAATTGCAGAATTCAGTGAATCATCGAA
>SH219687.07FU_DQ682580_reps Kambitch.2012.8_30385
AAGTCGTAACAAGGTCTCCGTTGGTGAACCAGCGGGGGGATCATTACCGAGTTTACAACTCCCAAACCCCTGTGAACATACCTTAATGTTGCCTCGGCGGATCAGCCCGCGCCCCGTAAAACGGGACGGCCCGCCAGAGGACCCAAACTCTAATGTTTCTTATTGTAACTTCTGAGTAAAACAAACAAATAAATCAAAACTTTCAACAACGGATCTCTTGGTTCTGGCATCGATGAAGAACGCAGCAAAATGCGATAAGTAATGTGAATTGCAGAATTCAGTGAATCATCGAA
>SH219696.07FU_U34582_refs Kambitch.2012.1_21644
AAGTCGTAACAAGGTCTCCGTTGGTGAACCAGCGGAGGGATCATTACCGAGTTTACAACTCCCAAACCCCTGTGAACATACCTTACTGTTGCCTCGGCGGATCAGCCCGCGCCCGGTAAAACGGGACGGCCCGCCAGAGGACCCCTAAACTCTGTTTTTATTGTAACTTCTGAGTAAAACCATAAATAAATCAAAACTTTCAACAACGGATCTCTTGGTTCTGGCATCGATGAAGAACGCAGCAAAATGCGATAAGTAATGTGAATTGCAGAATTCAGTGAATCATCGAA
>SH219760.07FU_KC122892_reps PCFS.CT.2012.1_160810
AAGTCGTAACAAGGTTTCCGTAGGTGAACCTGCGGAAGGATCATTATTGAATGAACTTGGCGTGGTTGTTGCTGGTCCTCTCGGGGGCATGTGCACACCCGTCATCTTTATCTTTCCACCTGTGCACGTTTTGTAGGTCCAAAAATTTTTTCCGAGGCAACTCGTTTGGGGGACTGGCGTTCGTTACTGTCGTCTTTCCCTGGATTTTAGGCCTATGTTTTCACATACACCATAAGAATGTAATAGAATGTTATCAATGGGCTTTATTGCCTATAAACTATATACAACTTTCA
>SH219835.07FU_AY843135_reps Flux.Tower.CT.2013.NW_204839
AAGTCGTAACAAGGTCTCCGTAGGTGAACCTGCGGAGGGATCATTACTGAGTTCCGGGTGTAACCCACCCGACCTCCAACCCTTTGTTGTCCGACTCTGTTGCCTCGGGGGCGACCCTGACCTCCGGGTCTCCGGTCCCCCCGGTGGACATATAAACTCTGCGTTAACATGTCGTCTGAGTAATTGATTTAATCATAACAAAACTTTTAACAACGGATCTCTTGGTTCTGGCATCGATGAAGAACGCAGCGAAATGCGATAAGTAATGTGAATTGCAGAATTCAGTGAAT
>SH220074.07FU_KC412002_reps PCFS.NT.2013.2_56227
AAGTCGTAACAAGGTTTCCGTAGGTGAACCTGCGGAAGGATCATTACAGAGTTCATGCCCTTCGGGGTAGACCTCCCACCCTTTGTATACCTTGCCTTTGTTGCTTTGGCGGGCCGCCTTTTGGCCACCGGCTCCGGCTGGTGCGCGCCCGCCAGAGAACCCCAAACCCTGTCTTACAGTGTCGTCCGAGTACTATATAATAGTTAAAACTTTCAACAACGGATCTCTTGGTTCTGGCATCGATGAAGAACGCAGCGAAATGCGATAATTAATGTGAATTGCAGAA
>SH220322.07FU_HQ630347_refs PCFS.Grass.2013.2_117934
AAGTCGTAACAAGGTTTCCGTAGGTGAACCTGCGGAAGGATCATTCATAATCAAGTGTTTTTATGGCACTTTAAATCCATATCCACCTTGTGTGCAATGTCATCTCACTGGGGTCACGTTTGTAAAATCTCGTGGCCCGTTTGGGATCTATATCTACTCAGAACTTTAGTCATTTTGTCTGAAACATATTATGAATAACTTAATTCAAAATACAACTTTCAACAACGGATCTCTTGGCTCTCGCATCGATGAAGAACGCAGCGAAAT
>SH220362.07FU_JN159575_reps Kambitch.NT.2014.4_6855
AAGTCGTAACAAGGTTTCCGTAGGTGAACCTGCGGAAGGATCATTAACGAATAACTATGGTGTTGGTTGTAGCTGGCTCCTCGGAGCAATGTGCACGCCCGCCATTTTTATCTTTCCACCTGTGCACCGACTGTAGGTCTGGATACCTCTCGCCTCCCTTCTCTTAGGGAGGCGGATGCGGGGATTGCTCGCAAGGGCTCTCCTCGAACTTCCAGGCTCTACGTCTTTTTACACACCCCAATAGTATGATCCAGAATGATAGTCAATGGGCTTT
>SH220383.07FU_HQ847007_refs Cook.NT.2014.1_413036
AAGTCGTAACAAGGTTTCCGTAGGTGAACCTGCGGAAGGATCATTAATGAATATCTATGGCGAGTTGTAGCTGGCTCTTAGGAGCATGTGCACGCTTGTCATTTTTATCTTTCCACCTGTGCACTCTATGTAGGTCTGGATAACTCTCGCCCTCGGGCGGAAGCGAGGATTGCTGTGTCGCAAGGCCAGCTCTCTTCGAATTTCCAGATCTATGTCCTTTATACACCCCAATTGAAAAATGCAGAATGTCGTCAA
>SH220385.07FU_JN159569_refs PCFS.CT.2014.3_342468
AAGTCGTAACAAGGTTTCCGTAGGTGAACCTGCGGAAGGATCATTAACGAATAACTATGGTGTTGGTTGTAGCTGCCTCCTCGGAGGAATGTGCACGCCCGCCATTTTTATCTTTCCACCTGTGCACCGACTGTAGGTCTGGATAACTCTCGCCTCACGGCGGATGCGAGGATTGGCGTTCGCGTCTTTCCTCGAATTTCCAGGCTCTACGTCTTTACAAACCCCAATAGTATGATATAGAATGTAGTCAATGGGCTTCTTAGCCTATAAAACACTA
>SH220671.07FU_JX968242_reps Flux.Tower.NT.2013.SW_180538
AAGTCGTAACAAGGTTTCCGTAGGTGAACCTGCGGAAGGATCATTACAGAGTAAACTTGGTGGGTTGTTGCTGGCTCTCAATTTGAGGGTATGTGCACGCCTGTCATCTTTATCTTTCCACCATGTGCACCCTGTGTAGGTCTTTGGAAGGCAAATAAGCCTAGCTGATTCTTCAGCTACTGGGAAGTTGCTGCCTCTTGGTGGCTCTTCCTGTTCTGGCTTGTCTCTCCAACAGGCTCTACGATTTATTCATATACA
>SH220674.07FU_JF907832_reps PCFS.Grass.2014.3_256207
AAGTCGTAACAAGGTTTCCGTAGGTGAACCTGCGGAAGGATCATTACAGAGTAAACTTGGTGGGTTGTTGCTGGCTCTCAATTGAGCATGTGCACGCCTGTCATCTTTATCTTTCCACCATGTGCACTTTTTGTAGGTCTGGATTGGACAATAAGCCTAGCTCCTTGTGGGTTATTGGAAAGTTGCTGATTACATCGGCTCTTTCTGTTACTGGCTGTTTCTTCCTAGGCTCTACGATTTATCTATATACACCATGTAT
>SH220675.07FU_JX968230_reps Kambitch.NT.2013.3_240521
AAGTCGTAACAAGGTTTCCGTAGGTGAACCTGCGGAAGGATCATTACAGAGTAAACTTGGTGGGTTGTTGCTGGCTCTCTATTGAGCATGTGCACACCTGTCATCTTTATCTTTCCACCATGTGCACCTTTTGTAGGACTGGAATAGACAATAAGCCTAGTCTCTTGTAGACTATTGGGAGGTTGCTGATTTTATCGGCTCTTTCTGGTTCTGGCTGTCTATTTCATTCTCTATGATATTCATATACACACCAT
>SH220701.07FU_AB587021_refs PCFS.NT.2012.2_543722
AAGTCGTAACAAGGTCTCCGTTGGTGAACCAGCGGAGGGATCATTACAGGACTCGCAAGACTCCTTAAACCCCTGTGAACATACCTTATGTTGCCTCGGCGGATCAGCCCGCGCCCCGTAAAAAGGGACGGCCCGCCGCAGGAACCCTAAACTCTGTTTTTAGTGGAACTTCTGAGTATAAAAAACAAATAAATCAAAACTTTCAACAACGGATCTCTTGGTTCTGGCATCGATGAAGAACGCAGCAAAATGCGATAAGTAATGTGAATTGCAGAATTCAGTGAAT
>SH220702.07FU_JN983446_reps PCFS.NT.2012.1_10583
AAGTCGTAACAAGGTCTCCGTTGGTGAACCAGCGGAGGGATCATTACCGAGTTTACAACTCCCAAACCCCTGTGAACATACCTATACGTTGCCTCGGCGGATCAGCCCGCGCCCCGTAAAACGGGACGGCCCGCCCGAGGACCCTAAACTCTGTTTTTAGTGGAACTTCTGAGTAAAACAAACAAATAAATCAAAACTTTCAACAACGGATCTCTTGGTTCTGGCATCGATGAAGAACGCAGCAAAATGCGATAAGTAATGTGAATTGCAGAATTCAGTGAATCATCGAATCTTT
>SH220956.07FU_AM084436_reps PCFS.CT.2013.1_326011
AAGTCGTAACAAGGTTTCCGTAGGTGAACCTGCGGAAGGATCATTAAATATCAGTAGTTTACTACTGTTTGAGAGGGGGGAAAACACCCGGACCTGTCACTTGAGGGCAGGCCCGGCCACTGGAGTACCCGTCTGTCTTAACCCTTGTTTTTTTGCGCACTTGTGTTTCCTCGGCAGGCTTGCCTGCCGTTTGGACAAACCAATAACCTTTTTAATTTTCAATCAGCGTCTGAATTATTTTAATAATTACAACTTTCAACAACGGATCTCTTGGTTCTGGCATCGATGAAGAACGCAGCGAAAT
>SH221374.07FU_AB596010_reps Flux.Tower.CT.2013.SE_572682
AAGTCGTAACAAGGTTTCCGTAGGTGAACCTGCGGAAGGATCATTATTGAAAGTAAAATGCAGTTGGTTGTAGCTGGTCTCTCTGAGGCATGTGCTCGCCTTCTGCGCTTTCCCTTTTCCACCTGTGAACTACTGTAGACCGTGGATAGACTCTCGCTGTACGCAGCGGATTTGAGGCTCGCACTTGTGCTTGCTTCTACATATCTACTGGTCTATGTTATACATACACTTTTAAAAAGAACATCGAATGTCTGTTTA
>SH221375.07FU_GQ999247_reps PCFS.NT.2014.3_104077
AAGTCGTAACAAGGTTTCCGTAGGTGAACCTGCGGAAGGATCATTATTGAAAGTAAAATGTAGTTGGTTGAGCTGGTCTCTCTGAGACATGTGCTTACCTTCTGCGCTTTCTTACCTTTCCACCTGTGCACATTTGTAGACCGTGAATAGACTCTCGCCTTAAACAAGCGGATTTGAAGCTCGCACGAAAGTGCTTGCCTCTACATATTCTCAGGTCTATGTTTCATACACACTTATAACACATCGAATGTTTGTTTACTGGTTGTAA
>SH221435.07FU_AF444373_refs Kambitch.CT.2014.2_604671
AAGTCGTAACAAGGTTTCCGTAGGTGAACCTGCGGAAGGATCATTAATGAAAATGTGTTGCCGGGACCCATAATCCCGGCACTAACCTTCTTATCCATAACACCTGTGCACTGTTGGATACTTGCATCCACTTTTATACTAAACAATTTGTAACAAATGTAGTCTTATTATAATTAATAAAACTTTCAACAACGGATCTCTTGGCTCTCGCATCGATGAAGAACGCAGCGAAATGCGATAAGTAATGTGAATTGCAGAATTCAGTGAAT
>SH221743.07FU_UDB011743_refs PCFS.CT.2014.4_505599
AAGTCGTAACAAGGTTTCCGTAGGTGAACCTGCGGAAGGATCATTACAGAATAAACTTGATAAGTTGTTGCTGGCTCGTAAGAGTATGTGCACACTTGTCATATTTATCTTTCCACCATGTGCACTATGCATAGGTCTGATAAAATTTGACCAAGGGTTTCGGCTCCTGGTTATTGGAAACTGCTGTTGGCAACAATAGCTTTTTTCTGTCTTCAGTTCCTATGACTTATAAATACACCAAGTATGTTAAAGAACGTTTACATGGGCTCTTGTA
>SH221773.07FU_EF445989_reps PCFS.CT.2012.2_438852
AAGTCGTAACAAGGTTTCCGTAGGTGAACCTGCGGAAGGATCATTACCAATACAAGCCGGCCGGTTTGCTGTTGCAGTTCGTTCGAAAGAGCGGTTTGCGCTGTCTTCCGGTTGGTAAGCCAGCACCCGCCTCCCCGCAAGGGGCAGGTTTGGGTACCTGGTAAACCCTTTGTGAACCAAAACAAACCTTTCGCTTCGGCAGCTGGGCCCCTTCTGGGACCTGTCAGCCCGCCGCTAGCACCAAACAAAAAAACTTGTTGTCAAAACATTGTCTGATAACCAAAATTTTCGAATGAAAATCAAAACTTTCAACAACGGAT
>SH221778.07FU_AF106534_reps PCFS.CT.2014.3_342349
AAGTCGTAACAAGGTTTCCGTAGGTGAACCTGCGGAAGGATCATTACCAAAGAGTGAGAAATCACTTTCTACCTGCTTGGTGGCCCTCGGGTCGCTGACTGGTCTACCCTTTGTGAACCAAAAACCTTTTTCGCTTCGGCAGCTGGGCCTGACCGCCTGTCAGCCTGCCGCTAGCACCAACCTTTAAAACCTGTTGTCAAAACATTGTCTGATAACCAAATTTTCGAATGAAAATTAAAACTTTCAACAACGGATCTCTTGGTTCCCCCATCGATGAAGAACGCAGCGAAACGCGA
>SH221891.07FU_JF926920_reps Kambitch.NT.2014.2_128391
AAGTCGTAACAAGGTTTCCGTAGGTGAACCTGCGGAAGGATCATTATCACGTATCCACGTATAAACCACTGCGAACTGTTTCCCTTTGGAGGTTCTAGGCTTGGCTTGATCAATCTTTCCAATGTCGTGATGGGAAAGCGGTCTCTGCCGTGAAAAAGGACGCTTCGGTGTCTGATTTCCGCCTGAATCTTTGAAGCGGTTATTCATTCACGTCTACAACTTAACATTAACCCCTTTAAACTTTTTGAACTGAAACTTAAGCGTGATGTAAAGTCTGCCTTCGGGTTCACTTGACCA
>SH229375.07FU_DQ083011_refs Kambitch.2012.8_29649
AAGTCGTAACAAGGTCTCCGTTGGTGAACCAGCGGAGGGATCATTACCGAGTTTACAACTCCCAAACCCCTATGTGAACGTTACCAAAATGTTGCCTCGGCGGGGAATTTATTCATGCCCCGGGCGCGTCGCAGCCCCGGACCAAGGCGCCCGCCGGAGGACCAACCAAAACTCTTTTGTATGTCCCCTCGCGGACTTTTATAATTCTGAACCATCTCGGCGCCCCTTGCGGGCGTTTCGAAAATGAATCAAAACTTTCAACAACGGATCTCTTGGTTCTGGCATCGATGAAGAACGCAGCGAAAT
>SH229383.07FU_AY241587_refs PCFS.NT.2013.2_56269
AAGTCGTAACAAGGTCTCCGTTGGTGAACCAGCGGAGGGATCATTACCGAGTTTACAACTCCCAAACCCCTATGTGAACGTTACCAAACTGTTGCCTCGGCGGGTCATTCATGCCCCGGGCGCGTCGCAGCCCCGGACCAAGGCGCCCGCCGGAGGACCAACCAAAACTCTTTTGTATGTCCCTCGCGGACTTTTATAATTCTGAACCATCTCGGCGCCCCTAGCGGGCGTTTCGAAAATGAATCAAAACTTTCAACAACGGATCTCTTGGTTCTGGCATCGATGAAGAACGCAGCGAAA
>SH229440.07FU_Z48815_refs PCFS.CT.2013.3_317274
AAGTCGTAACAAGGTCTCCGTTGGTGAACCAGCGGAGGGATCATTACCGAGTTTACAACTCCCAAACCCCTATGTGAACGTTACCAAACTGTTGCCTCGGCGGGTCATTCATGCCCCGGGCGCGTCGCAGCCCCGGACCAAGGCGCCCGCCGGAGGACCAACCAAAACTCTTTTGTATGTCCCTCGCGGACTTTTATAATTCTGAACCATCTCGGCGCCCCTAGCGGGCGTTTCGAAAATGAATCAAAACTTTCAACAACGGATCTCTTGGTTCTGGCATCGATGAAGAACGCAGCGAAATG
>SH237541.07FU_KC346350_refs PCFS.NT.2012.1_14319
AAGTCGTAACAAGGTTTCCGTAGGTGAACCTGCGGAAGGATCATTACCGAGTGAGGGCCCTCTGGGTCCAACCTCCCACCCGTGTTTATTTACCTTGTTGCTTCGGCGGGCCCGCCTCACGGCCGCCGGGGGGCATTCGCCCCCGGGCCCGCGCCCGCCGAAGACACCATTGAACTCTGTCTGAAGATTGCAGTCTGAGCGATTAACTAAATCAGTTAAAACTTTCAACAACGGATCTCTTGGTTCCGGCATCGATGAAGAACGCAGCGAAATGCGATACGTAATGTGAATTG
>SH237549.07FU_AF033437_refs PCFS.NT.2013.2_56373
AAGTCGTAACAAGGTTTCCGTAGGTGAACCTGCGGAAGGATCATTACCGAGTGAGGGCCCTCTGGGTCCAACCTCCCACCCGTGTTTATTTACCTTGTTGCTTCGGCGGGCCCGCCTCACGGCCGCCGGGGGGCATTCGCCCCCGGGCCCGCGCCCGCCGAAGACACCATTGAACTCTGTCTGAAGATTGCAGTCTGAGCGATTAACTAAATCAGTTAAAACTTTCAACAACGGATCTCTTGGTTCCGGCATCGATGAAGAACGCAGCGAAATGCGATACGTAATGTGAATT
>SH237710.07FU_AF481121_refs_singleton Kambitch.2012.8_29156
AAGTCGTAACAAGGTTTCCGTAGGTGAACCTGCGGAAGGATCATTACCGAGTGAGGGCCCTCTGGGTCCAACCTCCCACCCGTGTCTATTGTACCTTGTTGCTTCGGTGGGCCCGCCTTCATGGCCGCCGGGGGGCATCCGCCCCCGGGCCCGCGCCCGCCGAAGACACCCCTGAACGCTGTCTGAAGATTGCAGTCTGAGCAGATTAGCTAAATCAGTTAAAACTTTCAACAACGGATCTCTTGGTTCCGGCATCGATGAAGAACGCAGCGAAATGCGATAAGTAAT
>SH237738.07FU_AF033458_refs_singleton PCFS.CT.2012.2_437970
AAGGTCGTAACAAGGTTTCCGTAGGTGAACCTGCGGAAGGATCATTACCGAGCGAGGGCCCTCTGGGTCCAACCTCCCACCCGTGTTTATCGTACCTTGTTGCTTCGGCGGGCCCGCCTCACGGCCGCCGGGGGGCTTCTGCCCTCGGGCCCGCGCCCGCCGAAGACACCATTGAACGCTGTCTGAAGATTGCAGTCTGAGCAATTAGCTAAATAAGTTAAAACTTTCAACAACGGATCTCTTGGTTCCGGCATCGATGAAGAACGCAGCGAAATGCGATACGTAATGTGAATT
>SH238190.07FU_JF735320_refs PCFS.CT.2012.1_160201
AAGTCGTAACAAGGTCTCCGTTGGTGAACCAGCGGAGGGATCATTACCGAGTTTACAACTCCCAAACCCCTGTGAACATACCTATTTGTTGCCTCGGCGGTGCCTGTTCCGACAGCCCGCCAGAGGACCCCAAACCCTGATTACATTTAAGAAGTCTTCTGAGTAAACCGATTAAATAAATCAAAACTTTCAACAACGGATCTCTTGGTTCTGGCATCGATGAAGAACGCAGCGAAATGCGATAAGTAATGTGAATTGCAGAATTCAGTGAATCATCGAAT
>SH239071.07FU_DQ117440_refs Kambitch.2012.10_32584
AAGTCGTAACAAGGTTTCCGTAGGTGAACCTGCGGAAGGATCATTACAGTAGTCGCCCGGGTTGCCGCAAGGCCTCTCGGGTAACCTACCACCCTTTGTTTATTACACTTTGTTGCTTTGGCAGGCCTGCCTCCGGGCTGCTGGCTCCGGCCGGCGAGCGCTTGCCAGAGGACCTAAACTCTGTTTGTCTATACTGTCTGAGTACTATATAATAGTTAAAACTTTCAACAACGGATCTCTTGGTTCTGGCATCGATGAAGAACGCAGCGAAATGCGATAA
>SH244562.07FU_AB267812_refs PCFS.CT.2012.4_446881
AAGTCGTAACAAGGTTTCCGTAGGTGAACCTGCGGAAGGATCATTACTGAGTGCGGGCTGCCTCCGGGCGCCCAACCTCCCACCCGTGACTACCTAACACTGTTGCTTCGGCGGGGAGCCCTCTCGGGGGCGAGCCGCCGGGGACTACTGAACTTCATGCCTGAGAGTGATGCAGTCTGAGTCTGAATATAAAATCAGTCAAAACTTTCAACAATGGATCTCTTGGTTCCGGCATCGATGAAGAACGCAGCGAACTGCGATAAGTAATGT
>SH245104.07FU_GU237797_refs Flux.Tower.CT.2013.SW_274153
AAGTCGTAACAAGGTTTCCGTAGGTGAACCTGCGGAAGGATCATTACCTAGAGTTTGTGGGCTTTGCCTGCTATCTCTTACCCATGTCTTTTGGGTACTTACGTTTCCTCGGCGGGTCCGCCCGCCGATTGGACAACATTCAAACCCTTTGCAGTTGCAATCAGCGTCTGAAAAAACATAATAGTTACAACTTTCAACAACGGATCTCTTGGTTCTGGCATCGATGAAAAACGCAGCGAAATGCGATAAGTAGTGTGAATTGCAGAATTCAGTGAAT
>SH245187.07FU_GU237732_refs Kambitch.CT.2014.3_582893
AAGTCGTAACAAGGTTTCCGTAGGTGAACCTGCGGAAGGATCATTACCTAGAGTTGTAGGCTTTGCCTGCTATCTCTTACCCATGTCTTTTGAGTACCTTCGTTTCCTCGGCGGGTCCGCCCGCCGATTGGACAACATTCAAACCCTTTGCAGTTGCAATCAGCGTCTGAAAAAACATAATAGTTACAACTTTCAACAACGGATCTCTTGGTTCTGGCATCGATGAAGAACGCAGCGAAATGCGATAAGTAGTGTGAATTGCAGAATTCAGT
>SH245191.07FU_GU237881_refs Kambitch.CT.2014.4_82376
AAGTCGTAACAAGGTTTCCGTAGGTGAACCTGCGGAAGGATCATTACCTAGAGTTTGTGGGCTTTGCCTGCTATCTCTTACCCATGTCTTTTGAGTACTTACGTTTCCTCGGTGGGTTCGCCCGCCGATTGGACAATTTAAACCCTTTGCAGTTGCAATCAGCGTCTGAAAAAAATTAATAATTACAACTTTCAACAACGGATCTCTTGGTTCTGGCATCGATGAAGAACGCAGCGAAATGCGATAAGTAATGTGAATTGCAGAATTCAGTGAATCAT
>SH251801.07FU_GU944588_refs PCFS.Grass.2013.4_152952
AAGTCGTAACAAGGTTTCCGTAGGTGAACCTGCGGAAGGATCATTACCGAGTGAGGGCCCTCTGGGTCCAACCTCCCACCCGTGTTGCACGAACCTGTGTTGCTTCGGCGGGCCCGCCGCCTAGGCCGCCGGGGGGCATCCGCCCCCGGGCCCGCGCCCGCCGAAGCCCCCTCTGAACGCTGTCTGAAGTTGCAGTCTGAGAAACTAGCTAAATTAGTTAAAACTTTCAACAACGGATCTCTTGGTTCCGGCATCAATGAAGAACGCAGCGAAATGCGATAACTAATGTGAATTG
>SH252852.07FU_HM142358_refs Kambitch.2012.1_23962
AAGTCGTAACAAGGTCTCCGTTGGTGAACCAGCGGAGGGATCATTACCGAGTTTACAACTCCCAAACCCAATGTGAACGTTACCAAACTGTTGCCTCGGCGGGATCTCTGCCCCGGGTGCGTCGCAGCCCCGGACCAAGGCGCCCGCCGGAGGACCAACCAAAACTCTTATTGTATACCCCCTCGCGGGTTTTTTACTATCTGAGCCATCTCGGCGCCCCTCGTGGGCGTTTCGAAAATGAATCAAAACTTTCAACAACGGATCTCTTGGTTCTGGCATCGATGAAGAACGCAGCGAAAT
>SH252855.07FU_KC171336_refs Kambitch.2012.8_30507
AAGTCGTAACAAGGTCTCCGTTGGTGAACCAGCGGAGGGATCATTACCGAGTTTACAACTCCCAAACCCAATGTGAACGTTACCAAACTGTTGCCTCGGCGGGAACTCATGCCCCGGGTGCGTCGCAGCCCCGGACCAAGGCGCCCGCCGGAGGACCAACCAAAACTCTTTTTGTATACCCCCTCGCGGGTTTTTTATAATCTGAGCCTTCTCGGCGCCTCTCGTAGGCGTTTCGAAAATGAATCAAAACTTTCAACAACGGATCTCTTGGTTCTGGCATCGATGAAGAACGCAGCGAAATGCGA
>SH252881.07FU_KC171337_refs PCFS.NT.2013.2_54858
AAGTCGTAACAAGGTCTCCGTTGGTGAACCAGCGGAGGGATCATTACCGAGTTTACAACTCCCAAACCCAATGTGAACGTTACCAAACTGTTGCCTCGGCGGGATCTTCTGCCCCGGGTGCGTCGCAGCCCCGGACCAAGGCGCCCGCCGGAGGACCAACCTAAAACTCTTATTGTATACCCCTCGCGGGTTTTTTATAATCTGAGCCTTCTCGGCGCCTCTCGTAGGCGTTTCGAAAATGAATCAAAACTTTCAACAACGGATCTCTTGGTTCTGGCATCGATGAAGAACGCAGCGAAAT
>SH253710.07FU_KC254096_refs PCFS.NT.2012.3_141532
AAGTCGTAACAAGGTCTCCGTTGGTGAACCAGCGGAGGGATCATTACAGAGTTGCAAAACTCCCACAAACCATCGCGAATCTTACCCGTACGGTTGCCTCGGCGCTGGCGGTCCGGAAGGCCCTCGGGCCCCCCGGATCCTCGGGTCTCCCGCTCGCGGGAGGCTGCCCGCCGGAGTGCCGAAACCAAACTCTTGATATTTTATGTCTCTCTGAGTAAACTTTTAAATAAGTCAAAACTTTCAACAACGGATCTCTTGGTTCTGGCATCGATGAAGAACGCAGCGAAATGCGATAA
>SH262856.07FU_AY143557_refs PCFS.NT.2013.3_187725
AAGTCGTAACAAGGTTTCCGTAGGTGAACCTGCGGAAGGATCATTAGTGAATTGCTCTCTGAGCGTTAAACTATATCCATCTACACCTGTGAACTGTTGATTGACTTCGGTCAATTACTTTTACAAACATTGTGTAATGAACGTCATGTTATTATAACAAAAATAACTTTCAACAACGGATCTCTTGGCTCTCGCATCGATGAAGAACGCAGCGAAATGCGATAAGTAATGTGAATTGCAGAATTCAGTGAATCAT
>SH262868.07FU_AY315667_refs PCFS.NT.2012.1_14431
AAGTCGTAACAAGGTTTCCGTAGGTGAACCTGCGGAAGGATCATTAGTGATTGCCCTCTGGGCTTAAAACTATATCCATATACACCTGTGAACCGTTTGATTGACTCTTTATTGAGTTGATTTTACAAACATTGTGTAATGAACGTCTAGTTATTATAACAAAAATAACTTTCAACAACGGATCTCTTGGCTCTCGCATCGATGAAGAACGCAGCGAAATGCGATAAGTAATGTGAATTGCAGAATTCAGTGAATCATCGAATCTTT
>SH276318.07FU_JN617684_refs Clark.CT.2014.4_227747
AAGTCATAACAAGGTTTCCGTAGGTGAACCTGCGGAAGGATCATTACCGAGTGAGGGCCCTCTGGGTCCAACCTCCCACCCGTGTTTAACGAACCTTGTTGCTTCGGCGGGCCCGCCTCACGGCCGCCGGGGGGCATCCGCCCCCGGGCCCGCGCCCGCCGAAGACACCTGTGAACACTGTCTGAAGTTGCAGTCTGAGAAACTAGCTAAATTAGTTAAAACTTTCAACAACGGATCTCTTGGTTCCGGCATCGATGAAGAACGCAGCGAAATGCGATAAGTAATGTGAATT
>SH278425.07FU_AF145326_refs Kambitch.CT.2014.5_175595
AAGTCGTAACAAGGTTTCCGTAGGTGAACCTGCGGAAGGATCATTAATGATTGTATGCCTGTCGAGCTTGCTCACAGGATTTTACTCATATCCATAACACCTGTGCACTTGTCGGATGGCTTAGTGAAGACCGCAAGGTTGGAACTATCCATCTACTTTACATAACAATCCTGTAACAAATGTAGTCTTATTATAACATAATAAAACTTTCAACAACGGATCTCTTGGCTCTCGCATCGATGAAGAACGCAGCGAAATGCGA
>SH278429.07FU_AF145317_refs Kambitch.NT.2014.4_5036
AAGTCGTAACAAGGTTTCCGTAGGTGAACCTGCGGAAGGATCATTAATGATTGTAATCCTGTCGAGCTTGCTCACAGGATCTTACTCATATCCATAACACCTGTGCACTTGTCGGATGGCTTAGTGAAGACCGCAAGGTTGGAACTATCCATCTACTTTACATAACAATTCTGTAACAAATGTAGTCTTATTATAACATAATAAAACTTTCAACAACGGATCTCTTGGCTCTCGCATCGATGAAGAACGCAGCGAAATG
>SH278821.07FU_DQ185081_refs PCFS.Grass.2013.4_151068
AAGTCGTAACAAGGTCTCCGTAGGTGAACCTGCGGAGGGATCATTACCGAGTGAGGGCCTTCGGGCTCGACCTCCCACCCTTTGTGAACCAACTCGTTGCTTCGGGGGCGACCCTGCCGTTTCGACGGCGCGCGCCCCCGGAGGCCTTCGAACACTGCATCTCTGCGTCGGAGTTTAAGTAAATTAAACAAAACTTTCAACAACGGATCTCTTGGTTCTGGCATCGATGAAGAACGCAGCGAAATGCGATAAGTAATGTGAATTGCAGAATTCAGTGAATCAT
>SH279507.07FU_AF033482_refs PCFS.NT.2013.4_536431
AAGTCGTAACAAGGTTTCCGTAGGTGAACCTGCGGAAGGATCATTACTGAGTGAGGGCCCTCTGGGTCCAACCTCCCACCCGTGTTTATTGTACCTTGTTGCTTCGGCGGGCCCGCCTTTATGGCCGCCGGGGGGCTTACGCTCCCGGGCCCGCGCCCGCCGAAGACACCCTCGAACTCTGTCTGAAGATTGTAGTCTGAGTGAAAATATAAATTATTTAAAACTTTCAACAACGGATCTCTTGGTTCCGGCATCGATGAAGAACGCAGCGAAATGCGATACGTAATGTGAATTGCA
>SH279725.07FU_GU237767_refs Kambitch.2012.6_135749
AAGTCGTAACAAGGTCTCCGTTGGTGAACCAGCGGAGGGATCATTACAGAGTTGTAGGCTTTGCCTGCTATCTCTTACCCATGTCTTTTGAGTACCTTCGTTTCCTCGGCGGGTTCGCCCGCCGATTGGACAATTTAAACCATTTGCAGTTGCAATCAGCGTCTGAAAAAACATAATAGTTGCAACTTTCAACAACGGATCTCTTGGTTCTGGCATCGATGAAGAACGCAGCGAAATGCGATAAGTAGTGTGAATTGCAGAATT
>SH283117.07FU_JN899332_refs_singleton PCFS.Grass.2012.2_587715
AAGTCGTAACAAGGTTTCCGTAGGTGAACCTGCGGAAGGATCATTACCGAGTGCGGGCCCTCGCGGCCTAACCTCCCACCCTTGTCTCTATACACCTGTTGCTTTGGCGGGCCCACCGGGGCCACCTGGTCGCCGGGGGACGTCGTCCCCGGGCCCGCGCCCGCCGAAGCGCCCTGTGAACCCTGATGAAGATGGGCTGTCTGAGTACTATGAAAATTGTCAAAACTTTCAACAATGGATCTCTTGGTTCCGGCATCGGTGAAGAACGCAGCGAAATGCGATAAGTAATGTGAA
>SH288384.07FU_EF679383_refs_singleton PCFS.NT.2012.5_594028
AAGTCGTAACAAGGTCTCCGTAGGTGAACCTGCGGAGGGATCATTACAAGAACGCCCGGGCTTCGGCCTGGTTATTCATAACCCTTTGTTGTCCGACTCTGTTGCCTCCGGGGCGACCCTGCCTTCGGGCGGGGGCTCCGGGCGGACACTTCAAACTCTTGCGTAACTTTGCAGTCTGAGTAAACTTAATTAATAAATTAAAACTTTTAACAACGGATCTCTTGGTTCTGGCATCGATGAAGAACGCAGCGAAATGCGATAAGTAGTGTGAATTGCAGAATTCAGTGAAT
>SH292483.07FU_AF081451_refs Kambitch.CT.2014.5_174147
AAGTCGTAACAAGGTCTCCGTAGGTGAACCTGCGGAGGGATCATTACACAACAAAATATGAAGGCCTGGCTTCGCGGCCGGCTGAAATATTTTTTTCACCCATGTCTTTTGCGCACTTGTTGTTTCCTGGGCGGGTTCGCCCGCCACCAGGACCAAACCATAAACCTTTTTTTTATGCAGTTGCAATCAGCGTCAGTAAAAACAATGTAATTATTACAACTTTCAACAACGGATCTCTTGGTTCTGGCATCGATGAAGAACGCAGCGAAATGCGATACGTAGTGTGAA
>SH295286.07FU_AF062805_refs PCFS.NT.2014.2_92097
AAGTCGTAACAAGGTCTCCGTAGGTGAACCTGCGGAGGGATCATTACAGAGTTCTCGCCCTCGCGGGTAGATCTCCCACCCACTGTTATTGATACTGTGTTGCTTTGGCGGGCCGCCGGGTCCTGCCCGGCCGCCGGCTCCGGCTGGCGCGCGCCCGCCAGAGGCTCCGCAAACTCTGAATGTCAGCGTCGTCTGAGCACTATATAATAGTTAAAACTTTCAACAACGGATCTCTTGGTTCTGGCATCGATGAAGAACGCAGCGAAAT
>SH321019.07FU_EF652066_refs PCFS.Grass.2012.3_97137
AAGTCGTAACAAGGTTTCCGTAGGTGAACCTGCGGAAGGATCATTACCGAGTGCGGGCCCTCTGGGTCCAACCTCCCATCCGTGTCTATCTGTACCCTGTTGCTTCGGCGTGGCCACGGCCCGCCGAAGACTAACATTTGAACACTGTCTGAAGTTTGCAGTCTGAGTTTTTAGTTAAACAATAATTAAAACTTTCAACAACGGATCTCTTGGTTCCGGCATCGATGAAGAACGCAGCGAAATGCGATAATTAATGTGAATTGCAGAATTCAGTGAATCA
>SH327523.07FU_DQ313140_refs PCFS.CT.2014.1_112707
AAGTCGTAACAAGGTCTCCGTTGGTGAACCAGCGGAGGGATCATTACCGAGTTTACAACTCCCAAACCCCTGTGAACATACCTTATGTTGCCTCGGCGGGTCACGCCCCGGGTGCGTCGCAGCCCCGGAACCAGGCGCCCGCCGGAGGGACCAACCAAACTCTTTCTGTAGTCCCCTCGCGGACGTTATTTCTTACAGCTCTGAGCAAAAATTCAAAATGAATCAAAACTTTCAACAACGGATCTCTTGGTTCTGGCATCGATGAAGAACGCAGCGAAATGCGATAAGTAAT
>SH327524.07FU_AY941823_refs Flux.Tower.NT.2013.NW_292839
AAGTCGTAACAAGGTCTCCGTTGGTGAACCAGCGGAGGGATCATTACCGAGTTTACAACTCCCAAACCCAATGTGAACCATACCAAACTATTGCCTCGGCGGGGTCACGCCCCGGGTGCGTCGCAGCCCCGGAACCAGGCGCCCGCCGGAGGGACCAACCAAACTCTTTCTGTAGTCCCCTCGCGGACGTTATTTCTTACAGCTCTGAGCAGAAATTCAAAATGAATCAAAACTTTCAACAACGGATCTCTTGGTTCTGGCATCGATGAAGAACGCAGCGAAATGCGATAAGTAA
>SH327526.07FU_AY380912_refs PCFS.Grass.2013.4_149935
AAGTCGTAACAAGGTCTCCGTTGGTGAACCAGCGGAGGGATCATTACCGAGTTTACAACTCCCAAACCCAATGTGAACGTTACCAAACTGTTGCCTCGGCGGGGTCACGCCCCGGGTGCGTAAAAGCCCCGGAACCAGGCGCCCGCCGGAGGAACCAACCAAACTCTTTCTGTAGTCCCCTCGCGGACGTATTTCTTACAGCTCTGAGCAAAAATTCAAAATGAATCAAAACTTTCAACAACGGATCTCTTGGTTCTGGCATCGATGAAGAACGCAGCGAAATGCGATAAGTAATGTGAATT
>SH327538.07FU_KC171340_refs PCFS.NT.2012.1_14463
AAGTCGTAACAAGGTCTCCGTTGGTGAACCAGCGGAGGGATCATTACCGAGTTTACAACTCCCAAACCCAATGTGAACCATACCAAACTGTTGCCTCGGCGGGGTCACGCCCCGGGTGCGTCGCAGCCCCGGAACCAGGCGCCCGCCGGAGGGACCAACCAAACTCTTTCTGTAGTCCCCTCGCGGACGTTATTTCTTACAGCTCTGAGCAAAAATTCAAAATGAATCAAAACTTTCAACAACGGATCTCTTGGTTCTGGCATCGATGAAGAACGCAGCGAAATGCGATAAGTAAT
>SH329706.07FU_AF444428_refs PCFS.Grass.2013.1_475930
AAGTCGTAACAAGGTTTCCGTAGGTGAACCTGCGGAAGGATCATTAGTGATTGCCATCTTGGCTTAAACTATATCCATCTACACCTGTGAACCGTTTGATTGAATCTTCTGATTCAATTTTACAAACATTGTGTAATGAACGTCATTAGATCATAACAAAAAAAACTTTTAACAACGGATCTCTTGGCTCTCGCATCGATGAAGAACGCAGCGAAATGCGATAAGTAATGTGAATTGCAGAATTCAGTGAATCATCGAAT
>SH331416.07FU_AF033462_refs Kambitch.2012.10_32661
AAGTCGTAACAAGGTTTCCGTAGGTGAACCTGCGGAAGGATCATTACCGAGTGAGGGCCCTCTGGGTCCAACCTCCCACCCGTGTTTATCGTACCTTGTTGCTTCGGCGGGCCCGCCGCAAGGCCGCCGGGGGGCACCTGCCCCCGGGCCCGCGCCCGCCGAAGACACCTATGAACGCTGTCTGAAGATTGCAGTCTGAGCGAATAGCTAAAATTTATTAAAACTTTCAACAACGGATCTCTTGGTTCCGGCATCGATGAAGAACGCAGCGAAATGCGATACGTAATGTGAA
>SH331610.07FU_AF033457_refs_singleton PCFS.NT.2012.1_12226
AAGTCGTAACAAGGTTTCCGTAGGTGAACCTGCGGAAGGATCATTACCGAGTGAGGGCCCTCTGGGTCCAACCTCCCACCCGTGTTTATCGTACCTTGTTGCTTCGGCGGGCCCGCCTCACGGCCGCCGGGGGGCTTCTGCCCTCGGGCCCGCGCCCGCCGAAGACACCATTGAACGCTGTCTGAAGATTGCAGTCTGAGCAATTAGCTAAATAAGTTAAAACTTTCAACAACGGATCTCTTGGTTCCGGCATCGATGAAGAACGCAGCGAAATGCGATACGTAATGTGAA
>SH331723.07FU_AF033461_refs_singleton Kambitch.2012.3_210934
AAGTCGTAACAAGGTTTCCGTAGGTGAACCTGCGGAAGGATCATTACCGAGTGAGGGCCCTCCGGGTCCAACCTCCCACCCGTGTTTATCGTACCTTGTTGCTTCGGCGGGCCCGCCGCAAGGCCGCCGGGGGGCGTCCGTCCCCGGGCCCGCGCCCGCCGAAGACACCTGTGAACGCTGTATGAAGATTGCAGTCTGAGCGAAAAGCAAAATTGTTAAAACTTTCAACAACGGATCTCTTGGTTCCGGCATCGATGAAGAACGCAGCGAAATGCGATACGTAATGTGAATTG
>SH334145.07FU_KC171349_refs Kambitch.NT.2014.4_6700
AAGTCGTAACAAGGTTTCCGTAGGTGAACCTGCGGAAGGATCATTACAGTAGTCGCCCGGGTTGCCGCAAGGCCTCCCGGGTAACCTACCACCCTTTGTTTATTACACTTTGTTGCTTTGGCAGGCCTGCCCTCGGGCTGCTGGCTCCGGCCGGCGAGCGCTTGCCAGAGGACCTAAACTCTGTTTGTCTATACTGTCTGAGTACTATATAATAGTTAAAACTTTCAACAACGGATCTCTTGGTTCTGGCATCGATGAAGAACGCAGCGAAATGCGATAAGTAAT
>SH334205.07FU_DQ117457_refs_singleton Clark.CT.2014.2_78355
AAGTCGTAACAAGGTCTCCGTAGGTGAACCTGCGGAAGGATCATTAAATGAAGCAACCTAGGAGCCTGAGATATGGCCACCGGGCACACCTTCCACCCTTTGTTTATCACACTTTGTTGCTTTGGCAGGCCTGCCTTCGGGCTGCTGGCTCCGGCCGGCGAGCGCCTGCCAGAGGACCCAAACTCTGTTTGTCTGTAACGTCTGAGTACTATATAATAGTTAAAACTTTCAACAACGGATCTCTTGGTTCTGGCATCGATGAAGAACGCA
>SH334211.07FU_DQ117444_refs_singleton Kambitch.2012.4_267785
AAGTCGTAACAAGGTTTCCGTAGGTGAACCTGCGGAAGGATCATTACAGTAGTCACCCGGGTTGCCGCAAGGCCTCCCGGGTAACCTACCACCCTTTGTTTATTACACTTTGTTGCTTTGGCAGGCCTGCCCTCGGGCTGCTGGCTCCGGCCGGCGAGCGCCTGCCAGAGGACCTAAACTCTGTTTGTCTATACTGTCTGAGTACTATATAATAGTTAAAACTTTCAACAACGGATCTCTTGGTTCTGGCATCGATGAAGAACGCAGCGAAATGCGATAAGTAA
>SH339892.07FU_UDB006054_refs_singleton Clark.CT.2014.4_229430
AAGTCGTAACAAGGTCTCCGTTGGTGAACCAGCGGAGGGATCATTACCGAGTTATACAACTCCCAAACCCACTGTGAACCTTACCAAATCGTTGCTTCGGCGGGACCGCCCCGTGCCCTCGCGGCCCGGACCCAGGCGCCCGCCGGAGGCCAAAAACTCTCCTGTTTTCTCCTAGCGGAATTTATCTGAGTGGCCCTCAGGGGCAAGCAAATGAATCAAAACTTTCAACAACGGATCTCTTGGTTCTGGCATCGATGAAGAACGCAGCGAAATGCGATAAGTAATGT
>SH344892.07FU_JQ301891_refs PCFS.CT.2012.2_438523
AAGTCGTAACAAGGTTTCCGTAGGTGAACCTGCGGAAGGATCATTACTGAGTGCGGGCTGCCTCCGGGCGCCCAACCTCCCACCCGTGACTACCTAACACTGTTGCTTCGGCGGGGAGCCCTCTCGGGGGCGAACCGCCGGGGACTACTGAACTTCATGCCTGAGAGTGATGCAGTCTGAGTCTGAATATAAAATCAGTCAAAACTTTCAACAATGGATCTCTTGGTTCCGGCATCGATGAAGAACGCAGCGAACTGCGATAAGTAATGTGAATT
>SH357827.07FU_AF444351_refs Kambitch.NT.2014.4_4020
AAGTCGTAACAAGGTTTCCGTAGGTGAACCTGCGGAAGGATCATTAGTGAATTAAACATGCTTGGTGTCTTCGCTTCGGCAAGGCCCTTGCTTAAATCACATCCTAACACCTGTGAACTGTAAGACGTATGATGAGGTCTTTGGCCAAGTCATCGTCTGCCCATTTTTAACAAACAATTAATGTAACAAACGTAGTCTTATTATAACCTAATAAAACTTTCAACAACGGATCTCTTGGCTCTCGCATCGATGAAGAACGCAGCGAAATGCGATAAGTAA
>SH357830.07FU_AF145319_refs Kambitch.2012.6_134235
AAGTCGTAACAAGGTCTCCGTAGGTGAACCTGCGGAAGGATCATTAGTGAATTAAACATGCTTGGTGTCTTCGCTTCGGCAAGGCCCTTGCTTAAATCACATCCTAACACCTGTGAACTGTAAGACGTATGATGAGGTCTTTGGCCAAGTCATCGTCTGCCCATTTTTAACAAACAATTAATGTAACAAACGTAGTCTTATTATAACCTAATAAAACTTTCAACAACGGATCTCTTGGCTCTCGCATCGATGAAGAACGCAGCGAAATG
>SH374010.07FU_AY706334_refs Kambitch.NT.2014.4_3132
AAGTCGTAACAAGGTCTCCGTTGGTGAACCAGCGGAGGGATCATTAAAGAGTTGCAAAACTCCCAAACCATTGTGAACTTACCTTCAACGTTGCTTCGGCGGGTTGGCCCCGGTCTCCGGGGTCCCCGGCCCTACTCGGGCGCCCGCCGGAGGTATCTAACTCTTGAACTTTTATGGCCTCTCTGAGTCTTTGTACTTAATAAGTCAAAACTTTCAACAACGGATCTCTTGGTTCTGGCATCGATGAAGAACGCAGCGAAATGCGATAAGTAATGTGAATTGCAGAATTCAGTGAA
>SH376403.07FU_FJ150875_refs Kambitch.NT.2014.4_4527
AAGTCGTAACAAGGTTTCCGTAGGTGAACCTGCGGAAGGATCATTAAAGAGTAAGGGTGCTCAGCGCCCGACCTCCAACCCTTTGTTGTTAAAACTACCTTGTTGCTTTGGCGGGACCGCTCGGTCTCGAGCCGCTGGGGATTCGTCCCAGGCGAGCGCCCGCCAGAGTTAAACCAAACTCTTGTTATTTAACCGGTCGTCTGAGTTAAAATTTTGAATAAATCAAAACTTTCAACAACGGATCTCTTGGTTCTCGCATCGATGAAGAACGCAGCGAAATGCGATAAGTAATGTGAATTG
>SH379501.07FU_HQ630322_refs PCFS.NT.2013.2_56283
AAGTCGTAACAAGGTTTCCGTAGGTGAACCTGCGGAAGGATCATTCACAAACGAGTGTTTTATGGCACTCTTTAAAAATCCATATCCACCTTGTGTGCAATGTTTGTTGGGAAAGTCTTTTCTTTCCCTTCATAAATATCAACCTATATCTTTAACAACATTCGTCTGATAACATATTATGAATATACTTAATTCAAAATATAACTTTCAACAACGGATCTCTTGGCTCTCGCATCGATGAAGAACGCAGCGAAATGCGATACGTAATGTGAA
>SH382101.07FU_AF190008_refs Cook.NT.2014.2_468217
AAGTCGTAACAAGGTTTCCGTAGGTGAACCTGCGGAAGGATCATTAATGAATTTAGATTGAACCATAGGCGAAAGCCAGTGGTTCTTCTTTCATATCCATAACACCTGTGCACTGTTGGATGCTTGCATCCACTTTTAAACTAAACATTATTGTAACAAATGTAGTCTTATTATAACATAATAAAACTTTCAACAACGGATCTCTTGGCTCTCGCATCGATGAAGAACGCAGCGAAATGCGATAAGTAATGTGAATTGCAGAATT
>SH386829.07FU_DQ267916_refs Flux.Tower.CT.2013.NW_205217
AAGTCGTAACAAGGTTTCCGTAGGTGAACCTGCGGAAGGATCATTACTGAGTGAGGGCCCTCTGGGTCCAACCTCCCACCCGTGTTTATTATACCTTGTTGCTTCGGCGGGCCCGCCGTAAGGCCGCCGGGGGGCTTCTGCCCCCGGGCCCGCGCCCGCCGAAGACATCTCGAACTCTGTCTGAAGATTGTAGTCTGAGTATAAATATAAATTATTTAAAACTTTCAACAACGGATCTCTTGGTTCCGGCATCGATGAAGAACGCAGCGAAATGCGATACGTAATGTGAATTGCA
>SH387143.07FU_DQ491516_refs PCFS.Grass.2014.1_41408
AAGTCGTAACAAGGTCTCCGTAGGTGAACCTGCGGAGGGATCATTACACAATATGAAAGCGGGTTGGGACCTCACCTCGGTGAGGGCTCCAGCTTGTCTGAATTATTCACCCATGTCTTTTGCGCACTTCTTGTTTCCTGGGCGGGTTCGCCCGCCACCAGGACCAAACCATAAACCTTTTTGTAATTGCAATCAGCGTCAGTAAACAATGTAATTATTACAACTTTCAACAACGGATCTCTTGGTTCTGGCATCGATGAAGAACGCAGCGAAATGCGA
>SH399926.07FU_HQ206873_refs PCFS.CT.2014.4_506024
AAGTCGTAACAAGGTCTCCGTTGGTGAACCAGCGGAGGGATCATTACCGAGTATCTACTCATAACCCTTTGTGAACCATATTGTTGCTTCGGCGGCTCGTCCGCGAGCCCGCCGGTACATCAGTCTCTTTATTTTTACCAACGATACATCTGAGTGTTCTTAGCGAACTATTAAAACTTTTAACAACGGATCTCTTGGCTCTAGCATCGATGAAGAACGCAGCGAAACGCGATATGTAGTGTGAATTGCAGAATTCAGTGAATCAT
>SH405380.07FU_AF145329_refs Kambitch.2012.9_63130
AAGTCGTAACAAGGTTTCCGTAGGTGAACCTGCGGAAGGATCATTAATGATTGAACGTCTGTCGAGCTTGCTCACAGGCACATCATATCCATAACACCTGTGCACTTGTCGGATGGCTTAGTGAAGACCGCAAGGTTGGATCTATCCATCTACTTTACATAACAATTCTGTAACAAATGTAGTCTTATTATAACATAATAAAACTTTCAACAACGGATCTCTTGGCTCTCGCATCGATGAAGAACGCAGCGAAAT
>SH405387.07FU_AF444339_refs Kambitch.2012.6_135510
AAGTCGTAACAAGGTTTCCGTAGGTGAACCTGCGGAAGGATCATTAATGATTGAACGTCTGTCGAGCTTGCTCACAGGCACATCATATCCATAACACCTGTGCACTTGTCGGATGGCTTAGTGAAGACCGCAAGGTTGGATCTATCCATCTACTTTACATAACAATTCTGTAACAAATGTAGTCTTATTATAACATAATAAAACTTTCAACAACGGATCTCTTGGCTCTCGCATCGATGAAGAACGCAG
>SH406148.07FU_JQ793663_refs Kambitch.CT.2013.2_165639
AAGTCGTAACAAGGTCTCCGTAGGTGAACCTGCGGAGGGATCATTACTGAGTGAGGGCCTTCGGGCTCGACCTCCAACCCTTTGTGAACACAACTTGTTGCTTCGGGGGCGACCCTGCCGTTTCGACGGCGAGCGCCCCCGGAGGCCTTTCAACCCTGCATCTTTGCGTCGGAGTTTAAGTAAATTAAACAAAACTTTCAACAACGGATCTCTTGGTTCTGGCATCGATGAAGAACGCAGCGAAATGCGATAAGTAATGTGAATTGCAGAATTCAGTGAATCATCGAA
>SH407689.07FU_AF033450_refs PCFS.NT.2013.3_187899
AAGTCGTAACAAGGTTTCCGTAGGTGAACCTGCGGAAGGATCATTACCGAGTGAGGGCCCTCTGGGTCCAACCTCCCACCCGTGTCTATCGTACCTTGTTGCTTCGGCGGGCCCGCCTCACGGCCGCCGGGGGGCATCTGCCCTCGGGCCCGCGCCCGCCGAAGACACCATTGAACGCTGTCTGAAGATTGCAGTCTGAGCAATTAGCTAAATAAGTTAAAACTTTCAACAACGGATCTCTTGGTTCCGGCATCGATGAAGAACGCAGCGAGATGCGATA
>SH407694.07FU_AY373939_refs Kambitch.CT.2014.2_606043
AAGTCGTAACAAGGTTTCCGTAGGTGAACCTGCGGAAGGATCATTACCGAGTGAGGGCCCTTTGGGTCCAACCTCCCACCCGTGTTTATTTTACCTTGTTGCTTCGGCGGGCCCGCCTTTACTGGCCGCCGGGGGGCTCACGCCCCCGGGCCCGCGCCCGCCGAAGACACCTCCGAACTCTGTCTGAAGATTGAAGTCTGAGTGAAAATATAAATTATTTAAAACTTTCAACAACGGATCTCTTGGTTCTGGCATCGATGAAGAACGCAGCGAAATGCGATAAGTAATGTGAATTGCAGAA
>SH407703.07FU_JN617688_refs Kambitch.NT.2014.4_5756
AAGTCGTAACAAGGTTTCCGTAGGTGAACCTGCGGAAGGATCATTACCGAGCGAGAATTCTCTGAATTCAACCTCCCACCCGTGTTTATTGTACCTTGTTGCTTCGGCGGGCCCGCCTCACGGCCGCCGGGGGGCATCTGCCCCCGGGCCCGCGCCCGCCGAAGACACCTTGAACTCTGTATGAAAATTGCAGTCTGAGTCTAAATATAAATTATTTAAAACTTTCAACAACGGATCTCTTGGTTCCGGCATCGATGAAGAACGCAGCGAAATGCGATACGTAATGTGAATT
>SH407730.07FU_JX997082_refs Kambitch.2012.8_29490
AAGTCGTAACAAGGTTTCCGTAGGTGAACCTGCGGAAGGATCATTACCGAGTGAGGGCCCTCTGGGTCCAACCTCCCACCCGTGTTTATTTTACCTTGTTGCTTCGGCGGGCCCGCCTTTACTGGCCGCCGGGGGGCTCACGCCCCCGGGCCCGCGCCCGCCGAAGACACCCTCGAACTCTGTCTGAAGATTGAAGTCTGAGTGAAAATATAAATTATTTAAAACTTTCAACAACGGATCTCTTGGTTCCGGCATCGATGAAGAACGCAGCGAAATGCGATACGTAATGTGAATTGCAAATTCA
>SH408324.07FU_GU237770_refs Kambitch.2012.8_30410
AAGTCGTAACAAGGTTTCCGTAGGTGAACCTGCGGAAGGATCATTACCTAGAGTTGTAGGCTTTGCCTGCTATCTCTTACCCATGTCTTTTGAGTACCTTCGTTTCCTCGGCGGGTTCGCCCGCCGATTGGACAATTTAAACCATTTGCAGTTGCAATCAGCGTCTGAAGAAACATAATAGTTACAACTTTCAACAACGGATCTCTTGGTTCTGGCATCGATGAAGAACGCAGCGAAATGCGATAAGTAGTGTGAATTGCAGAATTCAGTGAA
>SH408326.07FU_FJ427063_refs Kambitch.NT.2014.4_4968
AAGTCGTAACAAGGTTTCCGTAGGTGAACCTGCGGAAGGATCATTACCTAGAGTTGTAGGCTTTGCCTGCTATCTCTTACCCATGTCTTTTGAGTACCTTCGTTTCCTCGGCGGGTTCGCCCGCCGATTGGACAATTTAAACCATTTGCAGTTGCAATCAGCGTCTGAAAAAACATAATAGTTACAACTTTCAACAACGGATCTCTTGGTTCTGGCATCGATGAAGAACGCAGCGAAATGCGATAAGTAGTGTGAATTGCAGAATTCAGTGAAT
>SH413547.07FU_JX315674_refs PCFS.Grass.2012.3_96775
AAGTCGTAACAAGGTTTCCGTAGGTGAACCTGCGGAAGGATCATTACCGAGTGCGGGCCCTCGCGGCCTAACCTCCCACCCTTGTCTCTATACACCTGTTGCTTTGGCGGGCCCACCGGGGCCACCTGGTCGCCGGGGGACGTCGTCCCCGGGCCCGCGCCCGCCGAAGCGCCCTGTGAACCCTGATGAAGATGGGCTGTCTGAGTACTATGAAAATTGTCAAAACTTTCAACAATGGATCTCTTGGTTCCGGCATCGATGAAGAACGCAGCGAAATGCGATAAGTAATGT
>SH413864.07FU_JN899347_refs_singleton PCFS.CT.2012.3_285898
AAGTCGTAACAAGGTTTCCGTAGGTGAACCTGCGGAAGGATCATTACCGAGTGCGGGCCCTCGCGGCCCAACCTCCCACCCTTGTCTCTATACACCTGTTGCTTTGGCGGGCCCACCGGGGCCACCTGGTCGCCGGGGGACGCACGTCTCCGGGCCCGCGCCCGCCGAAGCGCTCTGTGAACCCTGATGAAGATGGGCTGTCTGAGTACTGTGAAAATTGTCAAAACTTTCAACAATGGATCTCTTGGTTCCGGCATCGATGAAGAACGCAGCGAAATGCGATAA
>SH422672.07FU_HM148090_refs Kambitch.NT.2014.4_5646
AAGTCGTAACAAGGTCTCCGTAGGTGAACCTGCGGAGGGATCATTACAAGTGACCCCGGTCTAACCACCGGGATGTTCATAACCCTTTGTTGTCCGACTCTGTTGCCTCCGGGGCGACCCTGCCTTCGGGCGGGGGCTCCGGGTGGACACTTCAAACTCTTGCGTAACTTTGCAGTCTGAGTAAACTTAATTAATAAATTAAAACTTTTAACAACGGATCTCTTGGTTCTGGCATCGATGAAGAACGCAGCGAAATGCGATAAGTAATGTGAATTGCAGAATTCAGTGAATCA
>SH426058.07FU_AF444380_refs Kambitch.NT.2014.1_48740
AAGTCGTAACAAGGTTTCCGTAGGTGAACCTGCGGAAGGATCATTGATGAATTCTGAGTAGGCTCTGCCTCTCACCCTTCATATCCATAAACACCTGTGCACAGTCGGACCCTTGAGTCTTTCGGGACTCCTGGTGTCTTGACAATCTTATCAAACATCAATGTAACCAATGTAATCATTATTATAACATAATAAAACTTTTAACAACGGATCTCTTGGCTCTCGCATCGATGAAGAACGCAGCGAAATGCGATAAGTAA
>SH429908.07FU_KF465761_refs Kambitch.NT.2014.4_5004
AAGTCGTAACAAGGTCTCCGTAGGTGAACCTGCGGAGGGATCATTACACAAATATGAAGGCGGGCTGGAACCTCTCGGGGTTACAGCCTTGCTGAATTATTCACCCTTGTCTTTTGCGTACTTCTTGTTTCCTTGGTGGGTTCGCCCACCACTAGGACAAACATAAACCTTTTGTAATTGCAATCAGCGTCAGTAACAAATTAATAATTACAACTTTCAACAACGGATCTCTTGGTTCTGGCATCGATGAAGAACGCAGCGAAATGCGATAAGTAGTGTGAATT
>SH432428.07FU_AF104444_refs Kambitch.2012.1_23694
AAGTCGTAACAAGGTCTCCGTAGGTGAACCTGCGGAAGGATCATTACCGAGTGTAGGGTTCCTAGCGAGCCCAACCTCCCACCCGTGTTTACTGTACCTTAGTTGCTTCGGCGGGCCCGCCGTCATGGCCGCCGGGGGCGTCAGCCCCGGGCCCGCGCCCGCCGGAGACACCACGAACTCTGTCTGATCTAGTGAAGTCTGAGTTGATTGTATCGCAATCAGTTAAAACTTTCAACAATGGATCTCTTGGTTCCGGCATCGATGAAGAACGCAGCGAAATG
>SH433637.07FU_AF444520_refs Clark.CT.2014.1_513258
AAGTCGTAACAAGGTTTCCGTAGGTGAACCTGCGGAAGGATCATTAGTGAAGACAAGGGCGTCCAATTTAACTTGGAGCCCGAACTCTCACTTTCTAACCCTGTGCATCTGTTATTGGTTAGTAGCTCTTCGGAGTGAACTCCATTCACTTACAAACACAAAGTTTATGAATGTATACAAAATTATAACAAAACAAAACTTTCAACAACGGATCTCTTGGCTCTCGCATCGATGAAGAACGCAGCGAAATGCGATACGTAATGTGAATTGCA
>SH433653.07FU_AF444542_refs PCFS.Grass.2013.4_152560
AAGTCGTAACAAGGTTTCCGTAGGTGAACCTGCGGAAGGATCATTAGTGAATCTAGGACGTCCAACTTAACTTGGAGTCCGAACTCTCACTTTCTAACCCTGTGCATCTGTTTATTGGTTAGTAGCTCTTCGGAGTGAACACCATTCACTTATAAAACACAAAGTCTATGAATGTATACAAATTTATAACAAAACAAAACTTTCAACAACGGATCTCTTGGCTCTCGCATCGATGAAGAACGCAGCGAAATGCGATACGTAATGTGAATTGCAGAA
>SH434793.07FU_AF347034_refs Kambitch.NT.2014.4_4675
AAGTCGTAACAAGGTCTCCGTAGGTGAACCTGCGGAGGGATCATTACACAATAACAAGGCGGGCTGGACACCCCCAGCCGGGCACTGCTTCACGGCGTGCGCGGCTGGGCCGGCCCTGCTGAATTATTCACCCGTGTCTTTTGCGTACTTCTTGTTTCCTGGGTGGGCTCGCCCGCCATCAGGACCAACCACAAACCTTTTGCAATAGCAATCAGCGTCAGTAACAACGTAATTAATTACAACTTTCAACAACGGATCTCTTGGTTCTGGCATCGATGAA
>SH443329.07FU_AB725607_refs Kambitch.2012.3_211961
AAGTCGTAACAAGGTCTCCGTTGGTGAACCAGCGGAGGGATCATTACTGAGTCTAACAAACTCCCAAACCCCTGTGAACATACCTTACTGTTGCCTCGGCGGATCAGCCCGCTCCCGGTAAAACGGGACGGCCCGCCAGAGGACCCCTAAACTCTGTTTCTATATGTAACTTCTGAGTAAAACCATAAATAAATCAAAACTTTCAACAACGGATCTCTTGGTTCTGGCATCGATGAAGAACGCAGCAAAATGCGATAAGTAATGTGAATTGCAGAATTCAGT
>SH443332.07FU_U61678_refs Kambitch.2012.9_62571
AAGTCGTAACAAGGTCTCCGTTGGTGAACCAGCGGAGGGATCATTACCGAGTTTACAACTCCCAAACCCCTGTGAACATACCTTACTGTTGCCTCGGCGGATCAGCCCGCTCCCGGTAAAACGGGACGGCCCGCCAGAGGACCCCTAAACTCTGTTTCTATATGTAACTTCTGAGTAAAACCATAAATAAATCAAAACTTTCAACAACGGATCTCTTGGTTCTGGCATCGATGAAGAACGCAGCGAAATGCGATAAGTAATGCGAATTGCAGAATTCCAGTGAGTCAT
>SH443358.07FU_AY213653_refs Kambitch.2012.6_132074
AAGTCGTAACAAGGTCTCCGTTGGTGAACCAGCGGAGGGATCATTACCGAGTTTACAACTCCCAAACCCCTGTGAACATACCTTACTGTTGCCTCGGCGGATCAGCCCGCTCCCGGTAAAACGGGACGGCCCGCCAGAGGACCCCTAAACTCTGTTTCTATATGTAACTTCTGAGTAAAACCATAAATAAATCAAAACTTTCAACAACGGATCTCTTGGTTCTGGCATCGATGAAGAACGCAGCAAAATGCGATAAGTAATGTGAATTGCAGAATTCAGTGAAT
>SH446992.07FU_KC254054_refs Kambitch.NT.2014.4_4700
AAGTCGTAACAAGGTCTCCGTTGGTGAACCAGCGGAGGGATCATTACCGAGTTTACAACTCCCAAACCCCTGTGAACATACCTTATGTTGCCTCGGCGGATCAGCCCGCGCCCCGTAAAAAGGGACGGCCCGCCGCAGGAACCTTAAACTCTGTTTTTAGTGGAACTTCTGAGTATAAAAAACAAATAAATCAAAACTTTCAACAACGGATCTCTTGGTTCTGGCATCGATGAAGAACGCAGCAAAATGCGATAAGTAATGTGAATTGCAGAATTCAGTGAATCATCGAAT
>SH455880.07FU_EU754935_reps_singleton Kambitch.2012.9_63067
AAGTCGTAACAAGGTCTCCGTTGGTGGACCAGCGGAGGGATCATTACCGAGTTTACAACTCCCAAACCCCTGTGAACATACCTATCGTTGCTTCGGCGGATCCGCCCCGGTGCCTTCGGGCCCGGACTCAGGCGCCCGCCGGGGGACCCAAACTCTTGTATTTCTTTAGTATCTTCTGAGTAAACAAGCAAATAAATTAAAACTTTCAACAACGGATCTCTTGGTTCTGGCATCGATGAAGAACGCAGCGAAATGCGATAAGTAATGTGAATTGCAGAATTCAGTGAATCA
>SH456146.07FU_JX043184_reps_singleton PCFS.NT.2014.2_91787
AAGTCGTAACAAGGTTGCTGTAGGTGAACCTGCAGCAGGATCATTACGTGTAGGGGCTTCGGCCCTGAAGATACTACCCTTTGCCTTTTGTACCTATGTTTCCTCGGCGGCTCCGGCCGCCAGTGGGGACCTTTACACCCTTTTTAAGCAGTCTAGTCTGATACCAACACAATAATCAAAACTTTCAACAACGGATCTCTTGGTTCTGGCATCGATGAAGAACGCAGCGAAATGCGATAAGTAGTGTGAATTGCAGAATTCAGTGAATCAT
>SH457224.07FU_HM240195_reps_singleton Kambitch.NT.2014.4_6878
AAGTCGTAACAAGGTTTCCGTAGGTGAACCTGCGGAAGGATCATTACAACGTATCCACGTATCAAACTCGCGAACTGTCCCCTTTAGAGTAAACAATTGTGGATGAAGTTAATGGCTGATCGATTCTCGCTGATGGAGTTCACGGATTTTTATCTGAGAACTGAGAGTCTGTTGGTCGCTGGCCGAAGCGCTTGCGTTTCAGCTGGGACTTCGTTTACTCTACTGCGGTTTTTTACCATCGGCGCCTGTTTTACCCATTATTAACCCTTTGAAAATTTTGAACTGAACTT
>SH457490.07FU_KF297107_reps_singleton PCFS.Grass.2012.1_454064
AAGTCGTAACAAGGTTTCCGTAGGTGAACCTGCGGAAGGATCATTCATGTAACAATGAAAGGGTTGGCTGTCTTCGGATAGTTGGCCTGATCGTCCAACCTGTGAACATTATTAATTTTGGTGACCATGTAGTGTTGATGCTATAGTCTTTCGGGGCTTTAGTGTTGACCAGAAGCTGGCGCCAGGGGCTTTGCTAACCATTTTTATTTTATTGCCTAAAACATTTAAGTGAATTATATTATAACCTTTAACAATGGATCTCTTGGCTCTCGCATCGA
>SH458386.07FU_KF297004_reps_singleton PCFS.Grass.2014.4_197215
AAGTCGTAACAAGGTCTCCGTTGGTGAACCAGCGGAGGGATCATTAGCGAGTTATAAACTCCCAACCCTCGTGGACATACCTATTGTTGCTTCGGCGGCGCGCCGGCATTCGCTGGCGCCGCCCTCCCCGCTTGCGGGGTTGGCACCCGCCGAAGGCACGCAACCAAAACCTGGCTTCAGCGTCGAATTCTGAGTGGACTACTAAATAAGTCAAAACTTTCAGCAACGGATCTCTTGGTTCTGGCATCGATGAAGAACGCAGCGAAATGCGATAA
>SH459716.07FU_KF800567_reps_singleton Clark.CT.2014.4_224392
AAGTCGTAACAAGGTTTCCGTAGGTGAACCTGCGGAAGGATCATTACCGAGAGTTGTAGGCTTCTGTCTACCATCTCTTACCCATGTCTTTTGCGTACTACACGTTTCCTCGGCAGGTCCGCCTGCCGCTAGGACAAAATTAAACCATTTGCAGTTGCAGTCAGCGTCTGAAAAACTTAATAATTACAACTTTCAACAACGGATCTCTTGGTTCTGGCATCGATGAAGAACGCAGCGAAATGCGATAAGTAGTGTGAATTGCAGAATT
>SH460941.07FU_JX042848_reps_singleton Cook.NT.2014.2_460118
AAGTCGTAACAAGGTCTCCGTTGGTGAACCAGCGGAGGGATCATTACAGAGTTGCAAAACTCCCACAACCATCGCGAACGTTACCTATACCGTTGCTTCGGCGGGCCTCGCGCCCGCCGGCGGCATACCAAACTCTTGTTTATATAGGCCTCTCTGAGTATTTTGACAAATAAGTTAAAACTTTCAACAACGGATCTCTTGGTTCTGGCATCGATGAAGAACGCAGCGAAATGCGATAAGTAATGTGAATTGCAGAATTCAGTGAATCATCGAA
>SH460983.07FU_JF792844_reps_singleton Cook.NT.2014.1_414005
AAGTCGTAACAAGGTTTCCGTAGGTGAACCTGCGGAAGGATCATTACAGTGTTCCCTGCCCTTCGGGGTAGGATCGCCACCCTTGATTATTTATGAGTGTTGCTTTGGCGGGCCTCGCGGCCTGGCCGCGCCCCGGCTTCGGCGGGGGAGCGCCCGCCAGAGGATTCTACAAACCTGATTATTAGTGTCGTCTGAGTACTATATAATAGTTAAAACTTTTAACAACGGATCTCTTGGTTCTGGCATAGATGAAGAACGCAGCAAAATGCGATAAGTAATGTGAATT
>SH461515.07FU_JQ723336_reps_singleton PCFS.CT.2012.2_436964
AAGTCGTAACAAGGTCTCCGTTGGTGAACCAGCGGAGGGATCATTACCGAGTTTACAACTCCCAAACCCCTGTGAACATACCTTACTGTTGCCTCGGCGGATCAGCCCGCGGCCGGTAAAACGGGACGGCCCGCCAGAGGACCCCTAAACTCTGTTTTTATTTGTAACTTCTGAGTAAAACCATAAATAAATCAAAACTTTCAACAACGGATCTCTTGGTTCTGGCATCGATGAAGAACGCAGCAAAATGCGATAAGTAATGTGAATTGCAGAATTCAGTGAATCATCGAATCTTT
>SH461627.07FU_JF300421_reps_singleton Kambitch.2012.3_211372
AAGTCGTAACAAGGTCTCCGTTGGTGAACCAGCGGAGGGATCATTACCGAGTTTACAACTCCCAAACCCCTGTGAACATACCTTACTGTTGCCTCGGCGGATCAGCCCGCGCCCGGTAAAACGGGACGGCCCGCCAGAGGACCCCTAAACTCTGTTTTTATTTGTAACTTCTGAGTAAAACCATAAATAAATCAAAACTTTCAACAACGGATCTCTTGGTTCTGGCATCGATGAAGAACGCAGCAAAATGCGATAAGTAATGTGAATTGCAGAATTCAGTGAATCAT
>SH463706.07FU_KC965205_reps_singleton PCFS.NT.2014.1_361896
AAGTCGTAACAAGGTTTCCGTAGGTGAACCTGCGGAAGGATCATTACAAATCGTGGGATGTCTCTCTTCACGGAGACGACAGCCCTTATATGTTCGGGGCAGCAATGCTTCGTGACATTTACGCTTGTATGTTTGACAAAGTTAGATGTGATTTAATAAAGACAACTTTTAACAATGGATCTCTTGGCTCTTGCAACGATGAAGAACGCAGTAAAGTGCGAAATGTAATGCGATTTGCATGAATCTGTGAGTCAT
>SH463727.07FU_KF297204_reps_singleton Kambitch.NT.2014.5_377009
AAGTCGTAACAAGGTATCCGTAGGTGAACCTGCGGATGGATCATTAACAATATTTATTATATTTAACACTTGTGAACTGTATGGGAGTTTATCTCCCAGTTTTTATAATTATTTTAACTGAATTCATGATTTAATAACAATCATAAAACTTTTAGCAACGGATCTCTAGGCTCTCGCAACGATGAAGAACGCAGCGAATTGCGAAAAGTAATGTGAATTGCATATACCGTGAATCATCAAATCTTTGAACGCACCTTGCACCATTGGGAATT
>SH466492.07FU_HM136639_reps_singleton Kambitch.NT.2014.4_6142
AAGTCGTAACAAGGTCTCCGTTGGTGAACCAGCGGAGGGATCATTATCGAGTTTACAACTCCCAAACCCATGCGAACCTTACCTATCGTTGCTTCGGCGGAACGCCCCAGGCCCTGTGCCCGGAACCAGGCGCCCGCCGGAGGCCTAAACTCTTGTTTTCTACCTCGTGGTATTCTCTGAGTGGCGTAAGCAAATAAATTAAAACTTTCAACAACGGATCTCTTGGTTCTGGCATCGATGAAGAACGCAGCGAAATGCGATAAGTAATGTGAATTGCAGAATTCAGT
>SH469628.07FU_JX982369_reps_singleton Clark.CT.2014.2_77492
AAGTCGTAACAAGGTTTCCGTAGGTGAACCTGCGGAAGGATCATTACACTCAGTAGTTTACTACTGTTAAGGGGGCTGTTAGTCTGTATAGCTTAATCGCTGATGAGCAGCAGGCCTTCTTTCCACACCCTTGTCTTTTGCGTACCCATGTTTCCTCGGCAGGCCTGCCTGCCGATTGGACAAACTATAACCTTTTTAATTTTATTCAGCGTCTGAAAAACTTAATAATTACAACTTTCAACAACGGATCTCTTGGTTCTGGCATCGATGAAGAACGCAG
>SH470076.07FU_HQ631047_reps_singleton PCFS.Grass.2013.1_478229
AAGTCGTAACAAGGTCTCCGTTGGTGAACCAGCGGAGGGATCATTACTGAGTTACAAACTCCAAACCATTGTGAACCTATACCATGTTGCTTCGGCGTGCCGTCCCGGGCGCGGCTCCGGCCGTGACCCGGACCCAGGCGGCCGCCGGGGACCCAAACCTCTGTTTTTATAGTGGACTTCTGAGTGGCATAAGCAAATAATCAAAACTTTCAGCAACGGATCTCTTGGCTCTGGCATCGATGAAGAACGCAGCAAAATGCGATAAGTAATGTGAATTG
>SH470720.07FU_FJ553822_reps_singleton PCFS.Grass.2012.1_454185
AAGTCGTAACAAGGTTTCCGTAGGTGAACCTGCGGAAGGATCATTAAAAAACTGGCCGCCCTCGCGGGTGGCCTGATGGCAACCGGCGACCGCCCTCCGGCGGGGACCGTACGCCTAAACCCTTTGTGAAAAACCCCGGTTGCTTCGGCAGCTCGTCCCGGCGCCCCTCGGGGACCGGACGGTCAGCCTGCCGACGGCACTCCAGGAAACCCTTTGCTGTAAAGAAAGCTCTCGAAAGAGCACCGTCTGAGCGCGAAGTCTAATGACTATAAAACTTTCAACAACGGATCTCTTGGTTCCCGCATCGAT
>SH473282.07FU_KJ561615_reps_singleton Kambitch.CT.2013.2_162629
AAGTCGTAACAAGGTCTCCGTTGGTGAACCAGCGGAGGGATCATTACCGAGTTTACAACTCCCAAACCCCTGTGAACATACCTTAATGTTGCCTCGGCGGATCAGCCCGCGCCCCGTAAAACGGGACGGCCCGCCAGAGGACCCAAACTCTAATGTTTCTTATTGTAACTTCTGAGTAAAACAAACAAATAAATCAAAACTTTCAACAACGGATCTCTTGGTTCTGGCATCGATGAAGAACGCAGCAAAATGCGATAAGTAATGTGAATTGCAGAATTCAGTGAATCATCGAA
>SH474213.07FU_HQ703421_reps_singleton PCFS.Grass.2014.3_255151
AAGTCGTAACAAGGTCTCCGTTGGTGAACCAGCGGAGGGATCATTACTGAGTACTACACTCTCTACCCTTTGTGAACTATTATACCTGTTGCTTCGGCGGCGCCCGCGGGGGTGCCCGCCGGTCTCATCAGAATCTCTGTTTTCGAACCCGACGATACTTCTGAGTGTTCTTAGCGAACTGTCAAAACTTTTAACAACGGATCTCTTGGCTCCAGCATCGATGAAGAACGCAGCGAAACGCGATATGTAATGTGAATTGCAGAATTCA
>SH474766.07FU_JX898596_reps_singleton PCFS.NT.2013.4_537403
AAGTCGTAACAAGGTATCCGTAGGTGAACCTGCGGATGGATCATTAGTGAATGTGCGGCGAGGGCGCAAGCCTGAGCCTGCCAATCCACCCTTGTGCAATGTACCGTACCCTGGTGGGCGGCGCTCCGGCCTGGCCGGGGAGCCTCCACCGAAGGGCTTTCGAGCCCGACCAACGCTTTAATCTTTGTCTGAACTTAACGAACCAAATGATCTAAACAACTTTTGACAACGGATCTCTTGGCTCTCGCAACGATGAAGAACGCAGCGAAATGCGA
>SH475263.07FU_AM901914_reps_singleton PCFS.Grass.2012.3_97422
AAGTCGTAACAAGGTTTCCGTAGGTGAACCTGCGGAAGGATCATTCAAAATGGTATCCAGTAATGGATTTACTCCAATCTTTGTGCATTGAAATCGGCATCTGTCAAAGGATGTTGGTTTTGAAAGTAACCTTCAAAATAATCATTGTCTGAACATATCTTGAATACTTAATTCAAAATACAACTTTCAACAACGGATCTCTTGGCTCTCGCATCGATGAAGAACGCAGCGAAATGCGATAAGTAGTGTGAATTGCAGAATTCA
>SH476761.07FU_FN397214_reps_singleton Kambitch.2012.6_135855
AAGTCGTAACAAGGTCTCCGTTGGTGAACCAGCGGAGGGATCATTACCGAGTTTACAACTCCCAAACCCCTGTGAACATACCTTACTGTTGCCTCGGCGGATCAGCCCGCTCCCGGTAAAAACGGGACGGCCCGCCAGAGGATCCCTAAAACTCTGTTTCTATATGTAACTTCTGAGTAAAACCATAAATAAATCAAAACTTTCAACAACGGATCTCTTGGTTCTGGCATCGATGAAGAACGCAGCAAAATGCGATAAGTAATGTGAATTGCAGAATTCAGTGAA
>SH477139.07FU_HQ829349_reps_singleton PCFS.NT.2014.3_106020
AAGTCGTAACAAGGTTTCCGTAGGTGAACCTGCGGAAGGATCATTAGAGAAATAAATCCAAAAACTGTGCACTAAACTTTTTAAATTAAACAGTCACAATATAAATGATACAACTTTTAGCAACGGATCTCTAGGTTCTCGCAACGATGAAGAACGCAGCGAATTGCGAAAAGTAATGTGAATTGCATAATTCCGTGAATCATCAAATCTTTGAACGCACCTTGCGCTAGCTGGAATTCCGGCTAGCATGCCTGTTTGAGTATCAGACCTAAA
>SH480422.07FU_JX043203_reps_singleton PCFS.NT.2014.3_105220
AAGTCGTAACAAGGTAACCGTAGGTGAACCTGCGGTTGGATCATTAGAAAATTTGAAGCTCTGCTTCAGAAACACTGTGTGCACCGTTATCTGTCTCTGGCAGGACCAGGGAAGCAGCAATGCTACCCCCCTGCCAAAGGAGTGGGGACTCCCCTCGTGGGAGACCTCGCTCCTGTTGATGAACACTTTGTCTGTTTTTATTCTGTCTGAAACTTTTCTTCACCTTGTGTGAGAAATTGAAAACAACTTTTGGCAACGGATCTCTTGGCTCTCGCAA
>SH483068.07FU_KJ869166_reps_singleton PCFS.CT.2014.1_113505
AAGTCGTAACAAGGTCTCCGTTGGTGAACCAGCGGAGGGATCATTACAGAGTTTACGCTCCAAACCCAATGTGAACATTTCCCTGTTTCAGCTGTTGCCTCGGCGGGCCGGGCCGGCGCCCTCGGCGCCGGACCCCCGCCGGCAGCACCAAACTCTTGATTTATAGCGGAATTATTACTCTGAGTACCAATACAAACAAGTAAAAACTTTCAACAACGGATCTCTTGGTTCTGGCATCGATGAAGAACGCAGCGAAATGCGATAAGTAATGTGAATTGCA
>SH483390.07FU_GU054206_reps_singleton PCFS.CT.2014.4_506142
AAGTCGTAACAAGGTTTCCGTAGGTGAACCTGCGGAAGGATCATTACCGAATTTCAGGCTGAAAGATGTCTAAATTCCACACCATGTTTTAAGCTGAAGACGTAAGTCGGATGCGAACACATTTTATTCACTGAATAAATCAAAACTTTCAACAACGGATCTCTTGGTTCTGGCATCGATGAAGAACGCAGCGAAATGCGATAAGTAATGTGAATTGCAGAATTTAGTGAATCATCGAATCTTTGAACGCACATTGCACCTTTTGGTA
>SH484573.07FU_FJ553064_reps_singleton PCFS.NT.2013.2_55562
AAGTCGTAACAAGGTCTCCGTTGGTGAACCAGCGGAGGGATCATTATCGAGTTTTTAACTCCCAAACCCTATGTGAACTTACCATATTGTTGCTTCGGCGGATCGTCCCAGCCAGGCCCTTCACGGGGTCTGCTGGAACCAGGCGCCCGCCGAAGGTATCAAACTCGTTTTTTTAGAATTCTCTGAGTAGCCGAAAGGCAAAAAAACAAATGAATCAAAACTTTCAACAACGGATCTCTTGGTTCTGGCATCGATGAAGAACGCAGCGAAATGCGATAAGTAATGTGAA
>SH484580.07FU_HQ873368_reps_singleton PCFS.NT.2013.3_188783
AAGTCGTAACAAGGTCTCCGTTGGTGAACCAGCAGAGGGATCATTACAGAGTTGTAAAACTCCAACCCTTTGTCATTTATTCTCGTCAAGTTGCTTCGGCGGGCGGCCCCAGGGCGGGCTCGCGTCCGCCTGCCGAAGACCTACTCAAATTCTTTACTGTTTAGTGTCTCTCTGAAACCTAAAAAATAAGTTAAAACTTTCAACAACGGATCTCTTGGTTCTGGCATCGATGAAGAACGCAGCGAAATGCGATAAGTAATGTGAATTGCAGAATTCAGTGAA
>SH484594.07FU_JX974796_reps_singleton Kambitch.2012.9_63610
AAGTCGTAACAAGGTATCCGTAGGTGAACCTGCGGATGGATCATTAGAAAGTGTTAGACGCGCAAGCGTCGACCACCTACTCTGTGCATCATAACGTACCCTGGCGGGAGCCTGCGCAAGCGGCGACCGTCGAAGGGCAGATACCCCTCGGGGCGTCTGTTCCCAACAAACACATCAACCAAAGTCTGAAGCTAAAGAAACAATGTTAAACAACTTTTGACAACGGATCTCTTGGCTCTCGCAACGATGAAGAACGCAGCGAAATGCGATA
>SH484811.07FU_EF434050_reps_singleton PCFS.Grass.2014.4_196884
AAGTCGTAACAAGGTTTCCGTAGGTGAACCTGCGGAAGGATCATTACTGAGGAACTCGCACCGTTGTTGCTGGCCTTCGGGCATGTGCACGCGGTTGCACTCTTCTTATTCTACACCTGTGAACCGTTTAACGAGTGGAGTTGCGTTCGCGCGCTTTAACTCGCTACTACACACTACTTCGAACAACTCAGAACGTCTTGACATTATTAAATGTAATAACTTTCAACAACGGATCTCTTGGCTCTCGCATCGATGAAGAACGCAGCGAA
>SH484965.07FU_GQ921817_reps_singleton PCFS.Grass.2012.3_98267
AAGTCGTAACAAAGTTTCCGTAGGTGAACCTGCGGAAGGATCATTCACAATAAGTGTTTATGGCACTTTCAAATCCATACCCACCTTGTGTGCAATGTATAAGAGTCCTTTCCAACTCGGATTGGACTTGATTTTTTCTCTCACACGTCTTCAATTGCAAGTCTAAGCTTTCAGAGTAATCAAAAAAACTCGAATACAACTTTCAACAACGGATCTCTTGGCTCTCGCATCGATGAAGAACGCAGCGAAATGCGATACGTAATGTGAATT
>SH485441.07FU_EU754999_reps_singleton Kambitch.NT.2014.5_378540
AAGTCGTAACAAGGTAACCGTAGGTGAACCTGCGGTTGGATCATTAACAAAAAATTGGAAGGCTTTCACTCTTTTGGGGTGGAAGCCTTTTAAAAACACCAATTGTGAACTTGTATTATTGTTTCTTTTCTGTGGTTTTATCATGAGCTTAGTTTTTACGCTGGTTTATGATAGCCCAGAAAAAACCTTTATTAAACAAAGAATTATACCATTTTGACCATTAAATAAAAGTTTGAATTTTTTTAAACATTAAATAAATTAAAAAAACAACTTTTGGCAACGGATCTCTAGGCTCTTGCAACGATGAAGAACGCAGCGAAATGCGATAA
>SH486176.07FU_KF617710_reps_singleton PCFS.Grass.2014.4_198146
AAGTCGTAACAAGGTTTCCGTAGGTGAACCTGCGGAAGGATCATTAATGAAAACTTCAGGAGTTGCTGCTGGCCTCTCGAGGCACTTTGTGCACGCTCCGTTTTTCATCCACCCACACCTGTGCACAATCCTTTTGAGAGGAAGAAAGGGATTTCTTCGGAGAGTCCTCTTTTCCTCCAAAATTTATCACACACTCTACGCAATCGTCAGAACGAACTTGTTTTTTGTAAACAAACTTAACAACTTTCGACAACGGATCTCTTGGCTCTCGCATCGATGAA
>SH487275.07FU_AY969573_reps_singleton PCFS.Grass.2014.4_198643
AAGTCGTAACAAGGTTTCCGTAGGTGAACCTGCGGAAGGATCATTATAGCAATGAATTTGGGTGTTAATTCTAAAAAATTTTACCCGGCTTAGTTCGCATGACCTTTGAGGATGAGGGTGTAGGGCGCACGGCATAGCTGTGACTCCCCCTCGTAATTCCTTATTGGACAGCTCTAAGCAAAAATCTACCTCACACATTTTAGTCTGAATCTTTTTGTTGTTCAACTGAACTCCAATATGAATTTTTTAAACAACTTTTAACAACGGATCTCTAGGCTCCTGCATCGA
>New.ReferenceOTU0 Kambitch.CT.2013.5_68402
AAGTCGTAACAAGGTCTCCGTTGGTGAACCAGCGGAGGGATCATTACAGAGTTGCAAAACTCCCAACCATTGTGAACCTACCTCACCGTTGCTTCGGCGGGTGGCCCGGGGCAACCCGCGGCCGCGCCGGCGCTCCCTCCGGGGAGCCCGGCAAGCCCGTCAGAAGATCGAAACCCTGTAACTACCGGCCTCTCTGAGTAACTTATACAATAAGTCAAAACTTTCAACAACGGATCTCTTGGTTCTGGCATCGATGAAGAACGCAGCGAAATGCGATACGTAATGTGAATT
>New.ReferenceOTU1 Clark.CT.2014.4_221576
AAGTCGTAACAAGGTTTCCGTAGGTGAACCTGCGGAAGGATCATTACAATTCAGTAGCTTGCTACTGTTAGGAGGTGCTGTTAGTCCGCATAGTTTAATTACTGATGAGCGGCAGGCCCTCTGTTTGTACCCTTGTCTTTTGCGCACTCATGTTTCCTCGGCGGGCTTGCCCGCCGATTGGACAAACTTATAACCTTTTTAATTTCAATCAGCGTCTGAAAAACTTAATAATTACAACTTTCAACAACGGATCTCTTGGTTCTGGCATCGATGAAGAA
>New.ReferenceOTU10 PCFS.Grass.2014.2_350265
AAGTCGTAACAAGGTTTCCGTAGGTGAACCTGCGGAAGGATCATTACTTGGCCTTGGGCCGCTCACGGGAGACCGTCGCTTGCGGCGGCGCTCTCGAGGGTGCTTAGCCCTTGATCACTACCTTGACTATGCGCACCTTTGTTGTTCCCTCGGCAGGACGCCTCGCGTTCTGCCGCAAGGAACCCCTTAAACCTTTTGCAATAAGCATTAACCTTCTGAAACAAACCTAATTATTTACAACTTTTAACAATGGATCTCTTGGTTCTGGCATCGATGAAGAACGCAG
>New.ReferenceOTU11 PCFS.NT.2013.3_186628
AAGTCGTAACAAGGTCTCCGTTGGTGAACCAGCGGAGGGATCATTACAGAGTTGCAAAACTCCCTAAACCATCGCGAACGTTACCCCAAACCGTTGCTTCGGCGGGCGGCCGCGGGCTCACCCCCGCGGCCCCCGGGCCCCCTCCAGGGCGCCCGCCGGAGGCTCCAACTCTTGAATTTATGGCCTCTCTGAGTCTTCTGTACTGAATAAGTCAAAACTTTCAACAACGGATCTCTTGGTTCTGGCATCGATGAAGAACGCAGCGAAATGCGATAAGTAATGTGAATTG
>New.ReferenceOTU12 PCFS.NT.2013.3_186957
AAGTCGTAACAAGGTTTCCGTAGGTGAACCTGCGGAAGGATCATTAGTGAATTAAACATGCTTGGTGTCTTCGCTTCGGCAAGACCCTTGCTTAAATCACATCCTAACACCTGTGAACTGTAAGGCGTATGATAAAGCTTGATAACGCTTCGGCTGCATCATCGTCTGCCCTTTTTAACAAACAATTAATGTAACAAACGTAGTCTTATTATAACCTAATAAAACTTTCAACAACGGATCTCTTGGCTCTCGCATCGATGAAGAACGCAGCGAAA
>New.ReferenceOTU13 PCFS.NT.2014.1_354451
AAGTCGTAACAAGGTCTCCGTTGGTGAACCAGCGGAGGGATCATTACAGAGTTGCAAAACTCCTAACCATTGTAAACCTTACCGTTACCGTTGCTTCGGCGGGTGGCTCCCCTAGGGGATGCCGCGCCCTCCCTTCGGGGTCGGCACCCCGCCAGAGGTGCACTAAACTCTCGTATCCATTGGCATCTCTGAGTAACTTATAAAATAAGTCAAAACTTTCAACAACGGATCTCTTGGTTCTGGCATCGATGAAGAACGCAGCGAAATGCGATAAGTAATGTGAATT
>New.ReferenceOTU14 PCFS.Grass.2014.1_39697
AAGTCGTAACAAGGTTTCCGTAGGTGAACCTGCGGAAGGATCATTAGCGAGTATGGCCAGCCCTCGTGGCTCGGTCAGTCCCATCATACACACCTTTAATCTGTGAACCCGTTGTTCCTGCGGAAGGCGAAAGCTCTTTGCGATTAACCGTCCTAAGGTCCGACAACCATACACCCTTCATAAAATGTAATGGAAGCAATGATAATCTAATAAAACTTTCAACAACGGATCTCTTGGCTCTCGTATCGATGAAGAACGCAGCGAAATGCGATAAGTAA
>New.ReferenceOTU15 PCFS.Grass.2012.1_450613
AAGTCGTAACAAGGTCTCCGTTGGTGAACCAGCGGAGGGATCATTACAGAGTTGCAAAACTCCCAACCATTGTGAATCTACCACACCGTTGCTTCGGCGGGTGGCTCGCTAATCCCGGGCCGCGCCGGCCCCCCCTCGGGAGGGCTGGCAACTCGTCAGAGGACTGAAACTCTTAGTCATCATTGGCCTCTCTGAGTAACTTATACAATAAGTCAAAACTTTCAACAACGGATCTCTTGGTTCTGGCATCGATGAAGAACGCAGCGAAATGCGA
>New.ReferenceOTU16 PCFS.Grass.2012.1_452052
AAGTCGTAACAAGGTTTCCGTAGGTGAACCTGCGGAAGGATCATTACAAATCTTTGGAGGCCAGTCGCCTAGTGCGCTGGTTTCACATTAGCACAAGGTCGCAAGGCCTTGATGTTTACGCTTGTTTGTTTGACAGAGTTAGTTGAGAAAAAATAAAGACAACTTTTAACAATGGATCTCTTGGCTCTTGCAACGATGAAGAACGCAGTAAAGTGCGATATGTAGTGCGATTTGCATGAATCTGTGAGTCATCTAATCTTT
>New.ReferenceOTU17 PCFS.CT.2012.2_436917
AAGTCGTAACAAGGTCTCCGTTGGTGAACCAGCGGAGGGATCATTACAGAGTGTAAAAACTCCCAAAACCCACTGTTTATCTATCTTTTAACGGTTTCCTTTGGTAGGCAATCCCAGGGCGGGATTGATTTGCTGTTTTACAGCGCCTACCAAAGAGACCTAAAAACTCTTGAATTTTTAAAACTCTGAGTAACAAAACAAATAATTAAAACTTTCAACAACGGATCTCTTGGTTCTGGCATCGATGAAGAACGCAGCGAAATGCGATAAGTAATGTGAATTGCAGAATTCAGTGAATCA
>New.ReferenceOTU18 PCFS.CT.2012.2_434713
AAGTCGTAACAAGGTTTCCGTAGGTGAACCTGCGGAAGGATCATTCATAATAAGTGTTTTATGGCACTTTTTAAATCCATATCCACCTTGTGTGCAATGTCGGTCGATCTCTCTCGGGAGATTGACCAAACATCAACCTTATCTTCAACTCTTTTGTCTGAAAAATATTATGAATAAAATAATTCAAATACAACTTTCAACAACGGATCTCTTGGCTCTCGCATCGATGAAGAACGCAGCGAAATGCGATACGTAATGTGAATTGCAGAA
>New.ReferenceOTU19 PCFS.Grass.2013.1_475400
AAGTCGTAACAAGGTCTCCGTTGGTGAACCAGCGGAGGGATCATTACAGAGTTGCAAAACTCCCAACCATTGTGAATCTACCTCACCGTTGCTTCGGCGGGTGGCCCCACCGGGCCGCGCCGGCCCCACAAGGCCGGCAACCCGTCAGAGGACCGTAACTCTTAGTCATCAGTGGCCTCTCTGAGTAACTTATACAATAAGTCAAAACTTTCAACAACGGATCTCTTGGTTCTGGCATCGATGAAGAACGCAGCGAAATGCGATACGTAATGTGAATTG
>New.ReferenceOTU2 PCFS.Grass.2013.2_114723
AAGTCGTAACAAGGTTTCCGTAGGTGAACCTGCGGAAGGATCATTACCTGGCCTTGGGCCGCTCACGGGAGCTCGTCGCTTGCGACGGTGCTCTCGAGGGTGCTTAGCCCTTGATCATCACCTTGATTATGCGCACCTTCGTTGTTCCCTCGGTAGTTCGCTACCGCTAGGGACCCGTAAACCCTTTTGTATAAGCATCAAACCTCTGAAAACAAACTTAATTATTTACAACTTTTAACAATGGATCTCTTGGTTCTGGCATCGATGAAGAACGCAGCGAAAT
>New.ReferenceOTU20 Kambitch.NT.2013.4_458820
AAGTCGTAACAAGGTTTCCGTAGGTGAACCTGCGGAAGGATCATTACAGAGTTCATGCCCTTACGGGTAGATCTCCCACCCTTGAATATCTTACCTTTGTTGCTTTGGCGGGACGCTTCGGCCACCGGCTTTCAGCTGGTGAGTGCCCGCCAGAGGACCCTAAACTTTGAATTTTATATTGTCTGAGAACTATATAATAGTTAAAACTTTCAACAACGGATCTCTCGGTTCTGGCATCGATGAAGAACGCAGCGAAATGCGATAAGTAATGTGAATTG
>New.ReferenceOTU21 PCFS.Grass.2012.1_452530
AAGTCGTAACAAGGTCTCCGTTGGTGAACCAGCGGAGGGATCATTACAGAGTTGCAAAACTCCCAACCATTGTGAACCTACCTCACCGTTGCCTCGGCGGGTGGCCCCTCCCCCTCACCCGGGGTTGGGCCGCGCCGGCTCCCGGCTCCCGGGCGCCGGCAATCCCGTCAGAGGACCCGAAACTCTTCGTCATCATTGGCCTCTCTGAGTAACTTATACAATAAGTCAAAACTTTCAACAACGGATCTCTTGGTTCTGGCATCGATGAAGAACGCAGCGAAATGCGATA
>New.ReferenceOTU22 Kambitch.NT.2013.4_456051
AAGTCGTAACAAGGTCTCCGTTGGTGAACCAGCGGAGGGATCATTACAGAGTTGCAAAACTCCCAACCATTGTGAACCTACCTCACCGTTGCTTCGGCGGGTGGCCCGCTAACCGCGAGCTGCGCCGGCTGCCCCTCCAGGGCATCCGGCACCCCGCCAGAAGCCCGAAACTCTGTTATTAGTGGCCTCTCTGAGTAACTTATACAATAAGTCAAAACTTTCAACAACGGATCTCTTGGTTCTGGCATCGATGAAGAACGCAGCGAAATGCGATA
>New.ReferenceOTU23 Kambitch.NT.2014.4_1940
AAGTCGTAACAAGGTTTCCGTAGGTGAACCTGCGGAAGGATCATTATCGAGCTCATGCCCTTCGGGGTAGACCTCCCACCCTTTGTTATACCAACCAACGTTGCTTTGGCGGGCCGCCTTCGGGCCATCGGCTTCGGCTGCTGCGCGCCCGCCAGAGACCCCCAACCCTGAACTCAGTGTCGTCCGAGTACTATATAATAGTTAAAACTTTCAACAACGGATCTCTTGGTTCTGGCATCGATGAAGAACGCAGCGAAATGCGATAAGTAATGTGAATTGCA
>New.ReferenceOTU24 PCFS.Grass.2014.2_353832
AAGTCGTAACAAGGTCTCCGTTGGTGAACCAGCGGAGGGATCATTACAGAGTTGCAAAACTCCCAACCATTGTGAATCTACCTCACCGTTGCCTCGGCGGGTGGCCCTCTCCAGGACCGCGCAGGCCCCCCACGGGGTCGGCAACCCGTCAGAAGACCACAACTCTTAGTAACCATTGGCCTCTCTGAGTAACTTATACAATAAGTCAAAACTTTCAACAACGGATCTCTTGGTTCTGGCATCGATGAAGAACGCAGCGAAATGCGATAAGTAGTGTGAATT
>New.ReferenceOTU25 Kambitch.NT.2014.4_5363
AAGTCGTAACAAGGTCTCCGTTGGTGAACCAGCGGAGGGATCATTACAGAGTTGCAAAACTCCCAACCATTGTGAACCTACCTCACCGTTGCTTCGGCGGGTGGCCCGCTAACGCGGCGCCGCGCAGCACCCACCTTCGGGGGGTGCGGCACCCCGTCAGAAGACCGAAACCCCTAGACATCTTGGCCTCTCTGAGTAACTTATACAATAAGTCAAAACTTTCAACAACGGATCTCTTGGTTCTGGCATCGATGAAGAACGCAGCGAAATGCGATACGTAATGT
>New.ReferenceOTU26 PCFS.CT.2014.2_385794
AAGTCGTAACAAGGTTTCCGTAGGTGAACCTGCGGAAGGATCATTACAGAGTTCATGCCCCTAGGGGTAGATCTCCCACCCTTGAATATCTTACCATTGTTGCTTTGGCGGGCCGCTTCGGCCACTGGCTTTTCGTTAGTGAGTGCCCGCCAGAGGACCCTAAACTCTGAATTTTGTATCGTCTGAGAACAACATAATAAGTTAAAACTTTCAACAACGGATCTCTTGGTTCTGGCATCGATGAAGAACGCAGCGAAATGCGATAAGTAATGTGAATTG
>New.ReferenceOTU27 PCFS.CT.2012.2_429000
AAGTCGTAACAAGGTCTCCGTTGGTGAACCAGCGGAGGGATCATTACAGAGTTGCAAAACTCCCAACCCTTTGTGAACGAACTGAACAGTTGCTTCGGCAGCGGCTCTTTAGTGGGTCAGCCGCCGAAGGCACACAAACTCTAGCATGTTTAGCATCTCTGAGTACCTATACAATAAGTTAAAACTTTCAACAACGGATCTCTTGGTTCTGGCATCGATGAAGAACGCAGCGAAATGCGATACGTAATGTGAATTGCAGAATTCCGTGAA
>New.ReferenceOTU28 PCFS.CT.2012.2_430013
AAGTCGTAACAAGGTCTCCGTTGGTGAACCAGCGGAGGGATCATTACAGAGTTGCAAAACTCCCAACCATTGTTAACCTTACCATTACCGTTGCTTCGGCGGGTGGCTCCCTTCGGGGCGCTGCGCCCTCCCTTGCGGAAGGCAGCCCGCCAGAGGTACACTAAACTCTCGTATTAATTGGCATCTCTGAGTAACTTATAAAATAAGTCAAAACTTTCAACAACGGATCTCTTGGTTCTGGCATCGATGAAGAACGCAGCGAAATGCGATAAGTAATGTGAATTG
>New.ReferenceOTU29 Clark.CT.2014.3_402681
AAGTCGTAACAAGGTTTCCGTAGGTGAACCTGCGGAAGGATCATTAATAACGCCCCGTTTTTATCGCAAGATAACAAATGGGTTCAATACCCAAAACCGTGTCTACCTACCTTTGTTGCTTTGGCAGGCCGCCTTCGGGCTTCGGCTGACCAGCGCCTGCCAGAGGCCCAAAACTCTGTGTTTAGTGATGTCTGAGTACTATAAAATATTTAAAACTTTCAACAACGGATCTCTTGGTTCTGGCATCGATGAAGAACGCAGCGAAATGCGATAAGTAATGTGAATTG
>New.ReferenceOTU3 PCFS.NT.2012.3_143049
AAGTCGTAACAAGGTCTCCGTTGGTGAACCAGCGGAGGGATCATTACAGAGTTGCAAGACTCCCAAACCATCGCGAACGTTACCCAAACCGTTGCTTCGGCGGGCGGCGCGCCTGCGCGCCCCTGGGCCCCACCGCGGGCGCCCGCCGGAGGTCACCGAACTGCTGATAATTTATGGCCTCTCTGAGTATTCTTTACTGAATAAGTCAAAACTTTCAACAACGGATCTCTTGGTTCTGGCATCGATGAAGAACGCAGCGAAATGCGATAAGTAATGTGAA
>New.ReferenceOTU30 PCFS.CT.2014.2_385854
AAGTCGTAACAAGGTCTCCGTTGGTGAACCAGCGGAGGGATCATTAGCGAGTTCTAAACTCCCAACCCTCGTGGACATACCTATCGTTGCTTCGGCGGGGCGCCCTAAAACAGGGCGCTGCCCCTCGCGGGGCGCCCGCCGGCGGCACGCAAACCAAACTCTTGTCTTCTGGTTGAATTCTGAGTAGACTATAAATAAGTCAAAACTTTCAGCAACGGATCTCTTGGTTCTGGCATCGATGAAGAACGCAGCGAAATGCGATAAGTAATGTGAATTGCA
>New.ReferenceOTU31 Clark.CT.2014.3_402030
AAGTCGTAACAAGGTTTCCGTAGGTGAACCTGCGGAAGGATCATTATTAAACTGGTTCAGCCCCGAAAGGGGCGCAGAGAAGAGGGGTGGGCACTGGGCAACCAGACGCTACCTCTCGACACTGTCACCCACTGTTAATTTACCTTTGTTGCTTTGGTGGGAGCCGCTGGCTTGCCTAGCTGCTCGCGAGAGCCCCGCCAGAGGACCCAACTCTTGATTTTAGTGATGTCTGAGTACTATTAAATAGTTAAAACTTTCAACAACGGATCTCTTGGTTCTGGCAT
>New.ReferenceOTU32 PCFS.Grass.2013.1_477370
AAGTCGTAACAAGGTTTCCGTAGGTGAACCTGCGGAAGGATCATTATCGAATTACTGGTGAGGGTTGTAGCTGGCCTTTCGAGGCATGTGCACGCCCGAGCCCTTAATCCAATTACACCTGTGAACTTAATGTGGGACGCCTTTCGGGGTGCTTCCCATGTCTTTACACCCACTCTTATGTATGTCTAATAGAATGTCAATTTATTATTGCCTTAAAAACGCAATCAATACAACTTTCAACAACGGATCTCTTGGCTCTCGCATCGATGAAGAACG
>New.ReferenceOTU33 PCFS.NT.2012.5_594106
AAGTCGTAACAAGGTCTCCGTTGGTGAACCAGCGGAGGGATCATTACAGAGTTGCAAAACCCCCTAAAACCATCGCGAACTTACCCCTAAACAGTTGCTTCGGCGGCGCCCGAAGGCCCTCAGCGGCCGGCGCGCCCGCCGGGGACCCCCCAAACTCTTGTTTTTAACAAAATGGCCTCTCTGAGTACTGTACTTTAATAAGTCAAAACTTTCAACAACGGATCTCTTGGTTCTGGCATCGATGAAGAACGCAGCGAAATGCGATAAGTAATGTGAATTGCAGAATTCAGTGAA
>New.ReferenceOTU34 Kambitch.CT.2014.3_582191
AAGTCGTAACAAGGTAACCGTAGGTGAACCTGCGGTTGGATCATTAACAAATGATTTGGTTTTTAACCAAAACACTGTGTGCAATCATATCTGTCTCTGGTGGTTTAACCTTCCTGTTCGCAGGAAAACCAAACCACCAAATGATAAACAAACCTTTGTATTTTTAATTCTTGTCTGAATCATTCACTTTTGTGCAATGAAAAAACAACTTTTGACAACGGATCTCTTGGCTCTCGCAACGATGAAGAACGCAGCGAAATGCGATAAGTAATGTGAATTGCA
>New.ReferenceOTU35 Kambitch.CT.2014.2_605009
AAGTCGTAACAAGGTTTCCGTAGGTGAACCTGCGGAAGGATCATTACCGTAGGGGGCTATGCCCCTGAAAGGATGTAGACCAGCCAGAATTGCAGCCCGTTAGACGGATAGATCCCTGAGGGCACTTCTCCTGCCAGACCCGGCAGGCGTGGAGCCCCAAGTGACTTCCTATGTAAATGAAGCTGCATGAATGGTTGGCATACCCTAGTTCTGTAACCCTTGTATATGAGTACTACTGTTTCCTCGGCAGGCTTGCTTGCCAATGGGGA
>New.ReferenceOTU36 PCFS.CT.2013.4_627542
AAGTCGTAACAAGGTCTCCGTTGGTGAACCAGCGGAGGGATCATTACAAGAAGCCGAAAGGCTACTTCAAACCATCGCGAACTCGTCCAAGTTGCTTCGGCGGTGCGGCTCCCCCCCGGGGGTCCGCGGCGCCGCGCCTCCCCGGAGGTGCGGGGCGCCCGCCGGAGGTCAGAAACTCTTATGTATTATAGTGGCATCTCTGAGTAAAACACAAATAAGTTAAAACTTTCAACAACGGATCTCTTGGTTCTGGCATCGATGAAGAACGCAGCGAAATGCGATAAGTAATGT
>New.ReferenceOTU37 Flux.Tower.NT.2013.SE_479901
AAGTCGTAACAAGGTTTCCGTAGGTGAACCTGCGGAAGGATCATTGCAGCAGCAGTCTCTCGGGGGGTTCCAGAGCTGGCCCGCATGGGCATGTGCTCGCCTCCCGGTTTCCACGCTCACACACCTGTGCACTTTCGGTGGGGGGCGTCCTCTCCCTCTCGGGATGGATGTCCCTCCCGTCTTCCACACAAACGCCAGTTTTGTAATGCATGTCGCTTTTGAGCTCTACGGAGCCTCTAAAGAAACAACTTTCAACAACGGATCTCTTGGCTTT
>New.ReferenceOTU38 PCFS.Grass.2013.1_478507
AAGTCGTAACAAGGTCTCCGTTGGTGAACCAGCGGAGGGATCATTACGAAAGGAGTATCCGTACTCTTCAACCCTTTGTGAACCTACCATTGTCAGTTGCTTCGGCGGGAGGCCCCTGGGAGGGGCCCCGGGGCCCGGCCTGAGCCGGGCTCCCGCCGGAGGAGCGCAAAACAAACTCTTGTTGTAACCCAGTGGCACGTCCGAGTTAAAACAAAAAACAAGTTAAAACTTTCAACAACGGATCTCTTGGTTCTGGCATCGATGAAGAACGCAGCGAAATGCGATAAGTAATGTGAATTGCAGAA
>New.ReferenceOTU39 PCFS.Grass.2013.1_478549
AAGTCGTAACAAGGTAACCGTAGGTGAACCTGCGGTTGGATCATTAACAAATGCTTTGGTTTTTAACCAAAACACTGTGTGCAATTACATCTGTCTCTGGTGGTTTATGTGTATCTTCTCTTGCCCGGTGCTCCCGAACATCAATTTTGTGTAGATGTTCACTCCAGCACGGGTTGAAAATGGCGGGAGAGATCACGGCCACCGAATGAACAAACACTCTTTGTATTTTTTTATGTCTGAATCATTCACATTTTGTGCAATGAAAAACAATTTTTAACAACGGA
>New.ReferenceOTU4 Kambitch.CT.2013.2_165882
AAGTCGTAACAAGGTCTCCGTTGGTGAACCAGCGGAGGGATCATTAAAAGAAGCCGAAAGGCTACTTACAACCATCGTGAACTCGTCCAAGTTGCTTCGGCGGCGCGGGGCCCCTAGGGGCGCCGCAGTCCGGCCTCTATCAGAGGCGCGGGGCACCCGCCGGAGGTACAAAACCCTTCTGTATTATAGTGACACTTCTGATTAAACAAACAAATAAGTTAAAACTTTCAACAACGGATCTCTTGGTTCTGGCATCGATGAAGAACGCAGCGAAATGCGATAAGTAATGTGAATT
>New.ReferenceOTU40 PCFS.CT.2014.4_505040
AAGTCGTAACAAGGTTTCCGTAGGTGAACCTGCGGAAGGATCATTACCTAGAGTTTGTGGGCTTTGCCTGCTATCTCTTACCCATGTCTTTTGAGTACTTACGTTTCCTCGGTGGGTTCGCCCGCCGATTGGACAATTTAAACCCTTTGCAGTTGCAATCAGCGTCTGAAAAAAATTAATAATTACAACTTTCGACAACGGATCTCTTGGTTCTGGCATCGATGAAGAGCGCAGCGAAATGCGATAAGTAGTGTGAATTGCAGAATTCAGTGAATCA
>New.ReferenceOTU41 PCFS.NT.2013.4_536647
AAGTCGTAACAAGGTAACCGTAGGTGAACCTGCGGTTGGATCATTACAAAATTGGTATTTTACCAAACATTGTGTGCACCATAACTGTTCTTGGCAGTGTATTGTTTGAGCCAGGTGTCGTCTGGATCCTTGGTCCAACAGGTTTGTCCCTTAGGGGGCTCTCCCAGAGGATCAAAGTTAAAAGGCGTTCTCCTGGTTTGCCAGTCTCTGCCGCATATCTAAACATTGTATTTCAAAATTTAGTCTGAATCAGTTCACCACAAAGTGAAATGAAAAACAACTTTTGACAA
>New.ReferenceOTU42 Kambitch.NT.2014.1_47948
AAGTCGTAACAAGGTTTCCGTAGGTGAACCTGCGGAAGGATCATTACATATTGAGCGCGGCTGGGATCCCCAGGAGCCAACGTTTGCCTCTGGCAGGCCTAACTCTTGCCTAGTCTGCGTGAATATTCACCCATGTCTTTTGCGTACTTCTTGTTTCCTTGGTGGGCTCGCCCGCCATTAGGACAACCATAAACCATTTGTAATTGCAGTCAGCGTCAGTAAAATGTAATCGTTACAACTTTCAACAACGGATCTCTTGGTTCTGGCATCGA
>New.ReferenceOTU43 Kambitch.CT.2014.5_173910
AAGTCGTAACAAGGTTTCCGTAGGTGAACCTGCGGAAGGATCATTACCGAGTTCATGCCCTTCGGGGTAGATCTCCCACCCTTTGTATACCATACCTCTGTTGCTTTGGCGGGCCGCCTAGCTACTGGCTTCGGCTGGTAAGTGCCCGCCAGAGAACCCCAAACCCAACCTTTATAGTGTCGTCTGAATAAAAAGTTTAATATTTAAAACTTTCAACAACGGATCTCTTGGCTCTGGCATCGATGAAGAACGCAGCGAAATGCGATAAGTAATGTGAATTGCAGAATTCA
>New.ReferenceOTU44 Flux.Tower.NT.2013.SW_181030
AAGTCATAACAAGGTTTCCGTAGGTGAACCTGCGGAAGGATCATTACCGAAGTACAGGCCCTTTTATAGGGCTACACTTCCACCCTTTGTTTACCATACTATGTTGCTTTGGCGAGACGTCTTCGGACCACCGGCTCTCGGGCTGGTGCGCGCTCGCCAGAGAAAACCCAAACCCAAACCATTTTAAGTGTCGTCTGAAAAATAAGTTTAATTATTAAAACTTTCAACAACGGATCTCTTGGCTCTGGCATCGATGAAGAACGCAGCGAAGTGCGATAAGTAATGTGAATT
>New.ReferenceOTU45 PCFS.Grass.2014.4_193027
AAGTCGTAACAAGGTTTCCGTAGGTGAACCTGCGGAAGGATCATTATCTTCAGTGGTTTTCCACTGTATTGAGGGGGACCTAACCGTCCCTTCTCTCCATCCTTGTCTTTTGCGTACCCATGTTTCCTCGGCAGGCTTGCCTGCCGGTTGGACAAAACTATAACCTTTTTAATTTTTAATCAGCGTCTGAAAAACTTAATAATTACAACTTTCAACAACGGATCTCTTGGTTCTGGCATCGATGAAGAACGCAGCGAAATGCGATAAGTAGTGTGAATTGCAGAATTCA
>New.ReferenceOTU46 PCFS.Grass.2014.4_194315
AAGTCGTAACAAGGTTTCCGTAGGTGAACCTGCGGAAGGATCATTATCGTGGGGGCAACCCCATCGAGATACCACCCTTGCCTTCGAGAACCGCCCGTTTCCTCGGCAGGCCCGCCTGCCGGTGGATCACATCAACCCTTTGTATGAGCAGTCCCCGTCTTGCAAAAGCAAAAATCAAAACTTTCAACAACGGATCTCTTGGTTCTGGCATCGATGAAGAACGCAGCGAAATGCGATAAGTAGTGTGAATTGCAGAATTCAGTGAATCAT
>New.ReferenceOTU47 PCFS.NT.2014.2_92469
AAGTCGTAACAAGGTCTCCGTTGGTGAACCAGCGGAGGGATCATTACAGAGTTGTGAAACTCTCACCATTGCAAATCTTACCTTTACCGTTGCTTCGGTGGGTGGCACCCTTCCGGGCGCCACGCTCTCCCTTCGGGGTAGGCAGCCCACCAGAGGTACACTAAACTCTCGTATTAATTGGCATCTCTGAGTAACTTATAAAATAAGTCAAAACTTTCAACAACGGATCTCTTGGTTCTGGCATCGATGAAGAACGCAGCGAAATGCGATAAGTAATGTGAA
>New.ReferenceOTU48 PCFS.NT.2014.2_92887
AAGTCGTAACAAGGTCTCCGTTGGTGAACCAGCGGAGGGATCATTACAGAGTTGCAAAACTCCCAACCATTGTGAACCTACCTCACCGTTGCTTCGGCGGGTGGCCCGGGGAGACCCAGGCCGCGCCGGCCCCCCTCGGGGAGCCGGCAACCCGTCAGAAGCCCCGAAACCCTAGCATATTGGCCTCTCTGAGTAACTTATACAATAAGTCAAAACTTTCAACAACGGATCTCTTGGTTCTGGCATCGATGAAGAACGCAGCGAAACGCGATACGTAATGTGAATTGCAGA
>New.ReferenceOTU49 PCFS.CT.2014.1_106338
AAGTCGTAACAAGGTTTTCGTAGGTGAACCTGCGGAAGGATCATTAATGAATCTCGGGAGTCCCTCCTAACCGGAGAAGGCCCGCATCATTATTTCACACACTTGTGCATTTGTCCCCTTTTAATACCTTTAACCCTGTATGCATTTGAAACAGTCATTGGTTACAAACATGATAAATGAAAGAAAAACTTTCAGCAATGGATCTCTTGGCTCTCGCATCGATGAAGAACGCAGCAAAGCGCGAAATGTAATGTGAATTGCAGAATT
>New.ReferenceOTU5 PCFS.NT.2014.2_87006
AAGTCGTAACAAGGTCTCCGTTGGTGAACCAGCGGAGGGATCATTACAGAGTTGCAAAACTCCCAACCATTGTGAATCTACCTCACCGTTGCTTCGGCGGGTGGCCCGGGCACAACCCGGGCCGCGCCGGCCCCGCCTCGCGGGGTCCGGCAACCCGTCAGAGGACCGTAACTCTTCGTCATCATTGGCCTCTCTGAGTAACTTATACAATAAGTCAAAACTTTCAACAACGGATCTCTTGGTTCTGGCATCGATGAAGAACGCAGCGAAATGCGATACGTAATGT
>New.ReferenceOTU50 Kambitch.2012.2_295240
AAGTCGTAACAAGGTCTCCGTTGGTGAACCAGCGGAGGGATCATTACAGAGTTTATCCAACTCCCAAACCCCATGTGAACATACCTACGTTGCCTCGGCAGGCCGCGTCCTACCCCGTAGGCCCTATAGCGCTGTAGGGCCTACCCGGCGGGCGCGGGTTCCCCTGCCGGCGGCCTACCAGAACTCTGTTTTTACATTGTACTTCTGAATATATAACTAAATCAGTTAAAACTTTCAACAACGGATCTCTTGGCTCTGGCATCGATGAAGAACGCAGCGAAATG
>New.ReferenceOTU51 PCFS.Grass.2014.1_37625
AAGTCGTAACAAGGTTTCCGTAGGTGAACCTGCGGAAGGATCATTAATGAAACTTGGGAGAGTTGATGCTGGCGAAAGCATGTGCTCATTCTCCCTTAATCCATTCAACACCTGTGCACTCTGAGGGGGGCGAAGGCTGATTCGGTCCTAGACCGGGTTGTTTCTCTCCCCCTCCTTTTAAAACAAACTCTGATAATTGAATGTTCATTAAGCCGAAAGGCTATATAAATAAAACAACTTTTAACAACGGATCTCTTGGCTCTCGCATCGATGAAGAACGCA
>New.ReferenceOTU52 PCFS.CT.2013.1_327710
AAGTCGTAACAAGGTTTCCGTAGGTGAACCTGCGGAAGGATCATTACCGAAGTACAGGCCCTCTTGTAGGGCTACACTTCCACCCTTTGTTCACCATACCATGTTGCTTTGGCGAGACGTCTTCGGACCACCGGCCCTCGGGCGGGTGCGCGCTCGCCAGAGAAAAATCAAACCCAAACCATTTTAAGTGTCGTCTGAAAAACAAGTTTAAATTATTAAAACTTTCAACAACGGATCTCTTGGCTCTGGCATCGATGAAGAACGCAGCGAAATGCGATAAGTAATGTGAATTG
>New.ReferenceOTU53 PCFS.Grass.2014.3_255363
AAGTCGTAACAAGGTCTCCGTTGGTGAACCAGCGGAGGGATCATTACAGAGTTGCAAAGCTCCCAACCATTGTGAATCTACCTCACCGTTGCCTCGGCGGGTGGCCCCTCCCCCTCACCCGGGGTTTGGCCGCGCCGGCTCCCGGCTCCCGGGCCGCCGGCAAGCCTGCCAGAGGACCCGCAACTCTTAGTCATCATTGGCCTCTCTGAGTAACTTATACAATAAGTCAAAACTTTCAACAACGGATCTCTTGGTTCTGGCATCGATGAAGAACGCAGCGAAA
>New.ReferenceOTU6 PCFS.Grass.2012.3_94374
AAGTCGTAACAAGGTTTCCGTAGGTGAACCTGCGGAAGGATCATTACCGAGTGCGGGCCCTCTGGGCCCAACCTCCCACCCGTGTTTCGTTTATTACCTTGTTGCTTCGGCGGGCCCGCCGTTCCGGCCGCCGGGGGGCTTTCACGTCCCCGGGCCCGCGCCCGCCGAAGACACCCCCGAACGCTGCCTGAAGGTTGCAGTCTGAGTGATCATGATAAATTAGTTAAAACTTTCAACAACGGATCTCTTGGTTCCGGCATCGATGAAGAACGCAGCGAAATGCGATACGTAATGTGAATTGCA
>New.ReferenceOTU7 Kambitch.CT.2014.3_577436
AAGTCGTAACAAGGTCTCCGTTGGTGAACCAGCGGAGGGATCATTACTGAGTGCAAACTCTCCAACCATTGTTTATCTACCTATTTTTTGCTTCTCCGGCAGGCGGTTCCAGGGAGGGACCGAGCCTATGGCCTTAGCCTAAGCACCTGCCGAAGGGGTACCAACTGCTCTATATTATACTGTCTGAGAAAACAAAAAAATATTAAAATTTTCAATTGTGGATCTCTTGGTTCTGGCATCGATGAAGAACGCAGCGAAATGCGATAAGTAATGTGAA
>New.ReferenceOTU8 Flux.Tower.NT.2013.NW_288829
AAGTCGTAACAAGGTTTCCGTAGGTGAACCTGCGGAAGGATCATTACAGAGTTCATGCCCCTAGGGGTAGATCTCCCACCCTTGAATATCTTACCATTGTTGCTTTGGCGGGCCGCTTCAGCCACTGGCTTTTAGCTAGTGAGTGCCCGCCAGAGGACCCTAAACTCTGAATTTTGTATTGTCTGAGAACTATATAATAGTTAAAACTTTCAACAACGGATCTCTTGGTTCTGGCATCGATGAAGAACGCAGCGAAATGCGATAAGTAATGTGAA
>New.ReferenceOTU9 Cook.NT.2014.3_307564
AAGTCGTAACAAGGTCTCCGTAGGTGAACCTGCGGAGGGATCATTACAGAGTTCTCGCCCTTCTGGGTAGACCTCCCACCCACTGTGATTGATACTGTGTTGCTTTGGCGGGCCGCTAGGCTCCTGCCTAGCCGCTGGCTCACGCTGGCGTGCGCCCGCCAGAGGCCCATAAACTCTGAATGTTAGTGTCGTCTGAGTACTATATACAATAGTTAAAACTTTCAACAACGGATCTCTTGGTTCTGGCATCGATGAAGAACG
>New.CleanUp.ReferenceOTU0 PCFS.Grass.2013.2_118788
AAGTCGTAACAAGGTTTCCGTAGGTGAACCTGCGGAAGGATCATTACCTGGCCTAGGCCGCTGCTTGTCGGCGTGCCGCTCGTGCCTATTACCTTGACTATGAGCACCTTTGTTGTTCCCTCGGCAGTTCGCTGCCGCCAGGGACCCCTTAAACCCTTATGTAATACAGTACACTTCTGAAAACAAACCTAATTATTTACAACTTTCAACAATGGATCTCTTGGTTCTGGCATCGATGAAGAACGCAGCGAAATGCGATAAGTAGTGTGAATTG
>New.CleanUp.ReferenceOTU1 Kambitch.NT.2014.4_5896
AAGTCGTAACAAGGTTTCCGTAGGTGAACCTGCGGAAGGATCATTACTAGAGCAAAGGATAGACAGCGCCCGCGGAGCCTTGCTCCCTGGGGCTACCCTACTTCGGTAAGGTTTAGAGTCGTCGGGCCTCTCGAAGAAGCTCGGTCCTGAACTCCACCCTTGAATAAATTACCTTTGTTGCTTTGGCGGGCCGCCTCGTGCCAGCGGCTTCGGCTGTTGCGTGCCCGCCAGAGGACCACAACTCTTGTTTTTAGTGATGTCTGAGTACTATATAATAGTTAAAACTTTCAACAA
>New.CleanUp.ReferenceOTU10 Kambitch.NT.2014.1_44452
AAGTCGTAACAAGGTTTCCGTAGGTGAACCTGCGGAAGGATCATTACAGTGTTCCCTGCCCTCACGGGTAGAAACGCCCACCCTTGTGTATTATATCTTGTTGCTTTGGCGGACCGCCTTCGGGCACCGGCTCCGGCTGGCTCGCGTCCGCCAGAGACCCCCAAACTCCGTGTATTAGTGTCGTCCGAGTACTATATAATAGTTAAAACTTTCAACAACGGATCTCTTGGTTCTGGCATCGATGAAGAACGCAGCGAAATGCGATAAGTAATGTGAATTGCA
>New.CleanUp.ReferenceOTU100 PCFS.CT.2012.1_160051
AAGTCGTAACAAGGTTTCCGTAGGTGAACCTGCGGAAGGATCATTAAAGATTCTTTGGATGTGCGCCCCGGCTGCACTCCAAACCCACCTCACACACCGTGCGCCTCGAGCGGGGGAGACCCCGCTCGCCTTTTACATCACACAAGCGAACCAGAATGTTAATAATACCATAACTTAATACAACTTTCAACAACGGATCTCTTGGCTCTCGCATCGATGAAGAACGCAGCGAAATGCGATAAGTAATGTGAATTGCAGAATTCAGTGAA
>New.CleanUp.ReferenceOTU1000 PCFS.CT.2013.2_423182
AAGTCGTAACAAGGTCTCCGTAGGTGAACCTGCGGAAGGATCATTACCGAAGTACAGGCCCTCTTGTAGGGCTACACTTCCACCCTTTGTTTACCATACTATGTTGCTTTGGCGAGACGTCTTCGGACCACCGGCCCTTGGGCTGGTGCGCGCTCGCCAGAGAAAACCCAAACCCAAACCATTTTAAGTGTCGTCTGAAAAACAAGTTTAATTATTAAAACTTTCAACAACGGATCTCTTGGCTCTGGCATCGATGAAGAACGCAGCGAAATGCGATACGTAGTGTGAATTG
>New.CleanUp.ReferenceOTU1001 PCFS.CT.2013.2_423174
AAGTCGTAACAAGGTCTCCGTAGGTGAACCTGCGGAGGGATCATTACACAATAACAAGGCGGGCTGGACACCCCCAGCCGGGCACTGCTTCACGGCGGTGCGCGGTTTGGGTGGCCGGCCCTGCTGAACTATTCACCCGTGTCTTTTGCGTACTTCTTGTTTCCTGGGTGGGCTCGCCCGCCATCAGGACCAACCACAAACCTTTTGCAATAGCAATCAGCGTCAGTAACAACGTAATTAATTACAACTTTCAACAACGGATCTCTTAGTTCTGGCATCGATGAA
>New.CleanUp.ReferenceOTU1002 PCFS.CT.2013.2_423281
AAGTCGTAACAAGGTTTCCGTAGGTGAACCTGCGGAAGGATCATTAATTGGCCTTGGGCCGCTCGCAGGGGCCAGTCGTTCGCGAGGACGCCCCTGGGAGTGCTTAGCCCTCGACACACACCTTGTCTATATGTACCTTTGTTGTTTCCTCGGCAGGTCCCCTGCCGAAAGGAACCCTACAACCCTTATGAATTAGCATCCATACCTCTGATAACCACTAAATTTTTACAACTTTTAACAATGGATCTCTTGGTTCTGGCATCGATGAAGAACGCAGCGAAATGCGA
>New.CleanUp.ReferenceOTU1003 PCFS.CT.2013.2_423271
AAGTCGTAACAAGGTTTCCGTAGGTGAACCTGCGGAAGGATCATTCAAGTAAATGAATCCCCCACACTTGTGAAAATGTAACTAGGAGTTGGGGAGAGAAAGTGAAGCGGGCCTAAGGTTTATGGGAGAGTATTACTTTCCGGTTGACTTTATCCCGGGACCTTTTTTTCCCCAATACCAAAACGTTCTATTGTAAAGATTTGGTCCGGTTTAAATATTAAAATTTAATACAACCTTTAACAATGGATCTCTTGGTTCCTGCAACGATGAAGAACGCAGCAAAGTGCGATAACTAATGTGAACCGCAACACGTGAATCA
>New.CleanUp.ReferenceOTU1004 PCFS.Grass.2014.2_353352
AAGTCGTAACAAGGTTTCCGTAGGTGAACCTGCGGAAGGATCATTACAGAGTTCATGCCCCTCGGGGTAGATCTCCCACCCTTGTGCATCGTTATAGAATGTTGCTTTGGCGGGCCGCGTTTCGGCGCCTGGATTCGCGTCCAGCGTGCCCGCCAGAGGACCACAACTCTTGCAATATATGAAGTCTGAGTACTATATAATAGTTAAAACTTTCAACAACGGATCTCTTGGTTCTGGCATCGATGAAGAACGCAGCGAAATGCGATAA
>New.CleanUp.ReferenceOTU1005 PCFS.Grass.2014.2_353172
AAGTCGTAACAAGGTCTCCGTTGGTGAACCAGCGGAGGGATCATTACAGAGTTGCAAAACTCCCAACCCTTTGTGAACGAACCTACCAGTTGCTTCGGCGGGCGGCGCCCCTGCGCGCCCCTGGGCCCCACCGCGGGCGCCCGCCGGAGGTCACCTAACTCTTGATACTTTATGGCCTCTCTGAGTCTTCTGTACTGAATAAGTCAAAACTTTCAACAACGGATCTCTTGGTTCTGGCATCGATGAAGAACGCAGCGAAATGCGATAAGTAATGTGAATTG
>New.CleanUp.ReferenceOTU1006 PCFS.Grass.2014.2_353302
AAGTCGTAACAAGGTAACCGTAGGTGAACCTGCGGTTGGATCATTAAAAATAAATGGCTTCATTGCCGGACCGAACTGTATAACAATTCCCCGTCATTCTAATGGACGTCCTGTACCGGCAGTAAATCCCCGGTAGACCTTCGAGATTGTCCCCTACCTTTTACGGACCTGTCCTTCTCGGACCTCCAAAGGTAGCAGGGACCAGGGAGTTGTTTCGTGTCTGGAGCAAAAGAATGTCTGACCAACTGTGAACTGTAACGTCTCTGGCGAGAGGGTAGTGAAAATCTACTTGTCAGCAGT
>New.CleanUp.ReferenceOTU1007 PCFS.Grass.2014.2_353315
AAGTCGTAACAAGGTTTCCGTAGGTGAACCTGCGGAAGGATCATTACTAGAGCAAAGGACAGACAGCGCCCCACAGGAGCTTGCTCCGTGGCGGGCTACCCCTTAGCGGTGTACTCCGCGGGGGTTTAGAGTCGTCGAACCTCTCGAAGAAGTTCGGTCCCAAACTCCACCCTTGAATAAATTACCTTTGTTGCTTTGGCAGGCCGCCTCGTGCCAGCGGCTTCGGCTGTTGAGTGCCTGCCAGAGGACCACAACTCTTGTTTTTAGTGATGTCTGAGTACTATATAA
>New.CleanUp.ReferenceOTU1008 PCFS.Grass.2014.2_353248
AAGTCGTAACAAGGTCTCCGTTGGTGAACCAGCGGAGGGATCATTACTTGGCCTTGGGCCGCTCACGGGAGACCGTCGCTTGCGGCGGCGCTCTCGAGGGTGCTTAGCCCTTGATTTCTACCTTGACTATGCGCACCTTTGTTGTTCCCTCGGCAGGACGCTTCGCGTTCTGCCGCAAGGAACCCCTCAAACCTTTTGCAATGAGCATTAAACTTCTGAAACAAACCTAATTATTTACAACTTTTAACAATGGATCTCTTGGTTCTGGCATCGATGAAGAACG
>New.CleanUp.ReferenceOTU1009 PCFS.CT.2014.1_112995
AAGTCGTAACAAGGTTTCCGTAGGTGAACCTGCGGAAGGATCATTAAAAGTAAATATGTATTCTCCCGAATATGCATTTTCAAACCCATCTGCGTACATTACCCGTTGCTTCCGCGAGGCAGTGATCCCGGTCACCTCCTGAAGATGGCGAAGGTCATCCGAATGGGGGAGCCCTCGTGAAAGGTTTACACCAAACCCTTGCATTTCTATGTCATCTGTCTGAAACTGTTTATAACAAATGTTAAAACTTTCAACAACGGATCTCTTGGCTCTCGCATCGA
>New.CleanUp.ReferenceOTU101 Kambitch.NT.2013.3_240474
AAGTCGTAACAAGGTCTCCGTTGGTGAACCAGCGGAGGGATCATTACCGAGTTGCAAAACTCCCAAACCCACCGTCTACCTATCTCAAAAGCGTCTGCTTCGGCGGGCGGCCCCAGGGCGGGGCCGCTGCTCGCGCCTCGGGCGCGGGCGCCCGCCGGAGACGACCCAAACTCGTATTGTTTAGTACTACTCTGAGCACAAAGACAAATAGTCAAAACTTTCAACAACGGATCTCTTGGTTCTGGCATCGATGAAGAACGCAGCGAAATGCGATAAGTAATGTGAA
>New.CleanUp.ReferenceOTU1010 PCFS.CT.2014.1_112968
AAGTCGTAACAAGGTTTCCGTAGGTGAACCTGCGGAAGGATCATTAACGTATCTCGGCGAGGTCCGAACCGCCCTGCTCCGGTCGAGAGGCCGTGCAGCGGGCGATCCGGTCGCGTCAACCTTCACAAACCCCACCGTGCACTTTCACGGCGGAGGGCGGCTTTGGCGAGAGCCTGGCCGTCTGAAGCCGTTCCACAAACCCCAGTATTAAACGAATGAAGTGCGTCCACCGAGTCGCCTAAAAACAAACAACTTTCAACAACGGATCTCTTGGCTCTCGCATCGATGAA
>New.CleanUp.ReferenceOTU1011 PCFS.CT.2014.1_112812
AAGTCGTAACAAGGTCTCCGTCGGTGAACCAGCGGAGGGATCATTACAAGAGCGCCGAAAGGCTGCTTAAAACCATCGCGAACCTATCCATCAGCGTTGCTTCGGCGGGAGCGCTCGCGGAGCCGGATCCTGTCCGGCGCCCGGGCCGTGGCCCCACACCCTTCGCGGTGTGGGGCCGCCCGCCGGAGGTACGAAACTCTGCATCTTAGTGATATCTCTGAGTAAACAAACAAATAAGTTAAAACTTTCAACAACGGATCTCTTGGTTCTGGCATCGATGAA
>New.CleanUp.ReferenceOTU1012 PCFS.CT.2014.1_113014
AAGTCGTAACAAGGTTTCCGTAGGTGAACCTGCGGAAGGATCATTAGTGAATTAAACATGCTTGGTGTCTTCGCTTCGGCAAGGCCCTTGCTTAAATCACATCCTAACACCTGTGAACTGTAAGACGTATGATGAGGTCTTTGGCCAAGTCATCGTCTGCCCATTTTTAACAAACAATTAATGTAACAAACGTAGTCTTATTATAACCTAATAAAACTTTCAACAACGGATCTCTTGGCTCCAGCATCGATGAAGAACGCAGCAAAGCGCGAAAT
>New.CleanUp.ReferenceOTU1013 PCFS.Grass.2014.2_353473
AAGTCGTAACAAGGTTTCCTTCCCACCTGCCGAAGCCTCTGCGGACGACTATAAACCGCAAGTCCCTCGGGGCAACACTTTCGAATTGCGGGAATCTCCTGAAGCCACGGCTACCAAGCCGGCGCCGAAAGGCCCGGTGGCCCGCCTAACCAGCGGGGGGGTAACAATGCCGGGGATTGGACAATCCGCAGCCGGGCCCGCACCGGGCAAGGTTCACAGACTGAGCGTTAGTGGGTCCATCACTGGGCTTAAGATACAGTCGGGCTCTCTAGGAGACTAGAGAGGGTAACCGTTCCGTAGGTGAA
>New.CleanUp.ReferenceOTU1014 PCFS.Grass.2012.3_98397
AAGTCGTAACAAGGTTTCCGTAGGTGAACCTGCGGAAGGATCATTATCACGTATCCACGTATAAACCATTGTCGAACTGTTCTCAGCCTTTGGGGATTGTTAAGGTAGTGTGTACTAAACATTAAGCGTTTTTGAGTGATTAAACGTGTTTAGTGCGCCACGATATGTAACCTCCGGGTTACTATTGTACTTACTTTCTCTGGAGTGTATTAATCACTTATTATTAACCATTTTAACAACATCATTATAACTTCTGAACTAACCAATTTATACTCTGAAAAGAGATAAATTAATTACGAAACAAA
>New.CleanUp.ReferenceOTU1015 PCFS.Grass.2012.3_98348
AAGTCGTAACAAGGTTTCCGTAGGTGAACCTGCGGAAGGATCAATGCAGATCAATTGTGTCATCCTGTTGAATAATGAAATGACGTGGGTTGGTGTTGGGCGAGCTGAGCTCTGCACACACACACATACAAACACAAACACAAACAAGCACAAACAAACAAGAACAGAACAGAACAGAAGAAGCAACTTTTAACAATGGATCTCTTGGCTCTTGCAACGATGAAGAACGCAGCAAAATGCGAAAAGTATTGTGA
>New.CleanUp.ReferenceOTU1016 PCFS.Grass.2012.3_98273
AAGTCGTAACAAGGTTTCCGTAGGTGAACCTGCGGAAGGATCATTACAGAGTTGAGGTGTCTCTCCGGTGAGGTCCTTCGGGGCACGAGCCGGGGGGGCATGCTCCTCACCACCCGTGTTTACCATACCTGTTGCTTCGGCGGGCCCGCCGCCTGTCGGCCGCCGGGGGACGACCGTCCCCGGGCCCGTGCCCGCCGAAGACCCCTCGAACCCTGCTTGAAGGTTGCCGTCTGAGTGAATGAAATAAACAAAACAAACTTTCAACAACGGATCTCTTGGTTCCGGCATCGATGAAGAACGCAGCGAAA
>New.CleanUp.ReferenceOTU1017 PCFS.Grass.2012.3_98411
AAGTCGTAACAAGGTTTCCGTAGGTGAACCTGCGGAAGGATCATTAGTGAATTAAACATGCTTGGTGTCTTCGCTTCGGCAAGGCCCTTGCTTAACTCACATCCCAACACCTGTGAACTGTAAGGCGCATGACTAGGTTCGCCAAGTCATCGTCTGCCCTTTTTAACAAACAATTAATGTAACAAACGTAGTCTTATTATAACCTGTTAAAACTTTCAACAACGGATCTCTTGGCTCCAGCATCGATGAAGAACGCAGCGAAACGCGATATGTAATGT
>New.CleanUp.ReferenceOTU1018 Cook.NT.2014.1_414447
AAGTCGTAACAAGGTTTCCGTAGGTGAACCTGCGGAAGGATCATTAGTGAATATTAGGGTGCTCTTTTCTGCGGAAGCGATTAGAGGCCTGACCTCCACTTATCCTAACACTGTGCACCTTTAAAAATTGAAGTGGGCTTTAGTTAGCTCGCTACAATTTCTCATCTTTAACACTAGTCAAAGAATGTAAATAAAACATAACAAAAAAAACTTTCAACAACGGATCTCTTGGCTCTCGCATCGATGAAGAACGCAGCGAAATGTGATAAGTAATGTGAATT
>New.CleanUp.ReferenceOTU1019 PCFS.Grass.2012.3_98445
AAGTCGTAACAAGGTTTCCGTAGGTGAACCTGCGGAAGGATCATTAACAATGTGAGATGGCCGCGGTGGGGCGATTGCCCTGCCACTGCGCACTCCCATTACACCCTGGCCTACCCCCCTAAGGGTAGGTTTCATGTGTCCACCCTCTGTGAAACTCTTCCATATGCTTCGGCAGCACCTCTGCCCCCGCCGCGGGGGGGGTGGGGGGTAAGGCTGCCAGAAGCTCATATCAAAAATCAGTTGATGAAAATATAATGTCTGACTACTATTTTGAGAAAT
>New.CleanUp.ReferenceOTU102 PCFS.Grass.2012.3_98740
AAGTCGTAACAAGGTTTCCGTAGGTAAGTTATATCAAAAATCCTCGCTCTTCACGGGAACCGTCACTAACATCTCTTTCAGGTGAACCTGCGGAAGGATCATTACAGTGTTAGGCTTCGGCCTCATTCACACCCCTTGTTGAACCTCTGGTTTCTTTGGCGATGTCAATCGTCAAACTTTAACTCTGATAATGTGGTACTGTCCGAGTCCAATTGAATTATCAAAACTTTCAACAACGGATCTCTTGGTTCCAGCATCGATGAAGAACGCAGCGAAATG
>New.CleanUp.ReferenceOTU1020 PCFS.Grass.2012.3_98261
AAGTCGTAACAAGGTTTCCGTAGGTGAACCTGCGGAAGGATCATTACAAATCATGTGTGCGTGGGGGGTGGTGTGGTGTGGGTGTGGTGTGTGTGGGTTAGGTAGGCTGGGCTGCTCTGCTTACTCGGCTGTCTGGCTGGGTGAGCATGAGCACATGAGCACTGCACTGCATACACACATACACACATACATACATACATACATACCACCATACCATGCACAAACATTGGCACA
>New.CleanUp.ReferenceOTU1021 Kambitch.CT.2014.3_582593
AAGTCGTAACAAGGTTTCCGTAGGTGAACCTGCGGAAGGATCATTAACGAGTTAGGGTCTCTCTGGCCCGACCTCCCAACCCTTTGTCTACTTGACCATCGTTGCTTCGGCGAGCCGCTTCGGCCACCGGCTCACGCTGGTGAGCGCTCGCCAGAGGACCCTAAACTCTGTTTATACATGTCGTCTGAGTACTATATAATAGTTAAAACTTTCAACAACGGATCTCTTGGCTCCAGCATCGATGAAGAACGCAGCGAAACGCGATATGTAAT
>New.CleanUp.ReferenceOTU1022 Cook.NT.2014.1_414663
AAGTCGTAACAAGGTCTCCGTTGGTGAACCAGCGGAGGGATCATTACAGAGTTGCAAAACTCCTAACCATTGTAAACCTTACCGTTACCGTTGCTTCGGCGGGTGGCGCTCCCTCACCCGGAGCGCCGCGCCGGCCCCTCCCCGGGGCCCGGCAACCCGTCAGAGGCCCGCAACTCTTAGTTATCATTGGCCTCTCTGAGTAACTTATACAATAAGTCAAAACTTTCAACAACGGATCTCTTGGTTCTGGCATCGATGAAGAACGCAGCGAAATGCGATACGTAATGTGAATT
>New.CleanUp.ReferenceOTU1023 Cook.NT.2014.1_414807
AAGTCATAACAAGGTTTCCGTAGGTGAACCTGCGGAAGGATCATTAGTGAATAGCCGAAAGGCTTTTATCCACACACACCGTGAACAGCTTCGGCTTTTTTAAACTTTGTGTATGAATGTAAACTATTATAATTAAAACAACTTTCAACAACGGATCTCTTGGCTCTCGCATCGATGAAGAACGCAGCGAATTGCGATAAGTAATGTGAATTGCAGAATTCAGTGAATCATCGAATCTTTGAACGCAACTTGCGCCCTCTGGTATTCCGGA
>New.CleanUp.ReferenceOTU1024 PCFS.NT.2014.3_105206
AAGTCGTAACAAGGTCTCCGTTGGTGAACCAGCGGAGGGATCATTACAGAGTTGCAAAACTCCCTAAACCATCGCGAACGTTACCCCAAACCGTTGCTTCGGCGGGCGGCCGCGGGCTCACCCCCGCGGCCCCCGGGCCCCCTCCAGGGCGCCCGCCGGAGGCTCCAACTCTTAAATTTATAGCCTCTCTAAGTCTTCTATACTAAATAAGTTAAAACTTTCAACAACGGATCTCTTGGTTCTAGCATCGATAAAGAACGCAGCGAAATACGATAAGTAATGTGAATTGCAGAATTCAGTGAAT
>New.CleanUp.ReferenceOTU1025 PCFS.NT.2014.3_105182
AAGTCGTAACAAGGTCTCCGTTGGTGAACCAGCGGAGGGATCATTACAGCGTTGTGAAACTCTCACCATTGCAAACCTTACCTTTACCGTTGCTTCGGCGGGTGGCCCGGGGCAACCCGCGGCCGCGCCGGCGCTCCCTCCGGGGAGCCCGGCAAGCCCGTCAGAAGATCGAAACCCTGTAACTACCGGCCTCTCTGAGTAACTTATACAATAAGTCAAAACTTTCAACAACGGATCTCTTGGTTCTGGCATCGATGAAGAACGCAGCGAAATGCGATACGTAATGTGAATT
>New.CleanUp.ReferenceOTU1026 Flux.Tower.CT.2013.SE_573174
AAGTCGTAACAAGGTTTCCGTAGGTGAACCTGCGGAAGGATCATTACAGAGTTCATGCCCCTAGGGGTAGATCTCCCACCCTTGAATATCTTACCATTGTTGCTTTGGCGGGCCCGCGCCCGCCAGAGACCCCAAACCCTGAGTGTTAGTGTCGTCAGAGTACTATCTAATAGTTAAAACTTTCAACAACGGATCTCTTGGTTCTGGCATCGATGAAGAACGCAGCGAAATGCGATAAGTAATGTGAATTGCAGAATTCAGTGAATCAT
>New.CleanUp.ReferenceOTU1027 Cook.NT.2014.1_414514
AAGTCGTAACAAGGTTTCCGTAGGTGAACCTGCGGAAGGATCATTACCGAGCGAGAATTCTCTGAATTCAACCTCCCACCCGTGTTTATTGTACCTTGTTGCTTCGGCGGGCCCGCCTCACGGACCGCCGGAGGGATCTTTACTGGCCCTCTGGTCCGCGCTCGTCGGTAGCCCAACCTTTAAAATCTTTAACTAAACGTGCCTTAATCTAAGTACAATTATTAAATAAAAGCAAAACTTTCAACAACGGATCTCTTGGTTCTGGCATCGATGAAGAACGCAGCGAAATGCGATAAGTAATG
>New.CleanUp.ReferenceOTU1028 PCFS.Grass.2012.3_98655
AAGTCGTAACAAGGTTTCCGTAGGTGAACCTGCGGAAGGATCATTAAAGAGATATCAAACCGACACTGTGCACCAAAATAAAAGCCAAAATAAAAGATAGTATAAGAAATAATTGTACAACTTTTAGCAACGGATCTCTAGGTTCTCGCAACGATGAAGAACGCAGCGAATTGCGAAAAGTAATGTGAATTGCATAATTCCGTGAATCATCAAATCTTTGAACGCACCTTGCGCTAGCTGGAATTCCGGCTAGCATGCCTGTTTGAGTAT
>New.CleanUp.ReferenceOTU1029 Kambitch.2012.9_63714
AGTCGTAACAAGGTTTCCGTAGGTGAACCTGCGGAAGGATCATTACCATGAGTTACACGTCATTGTGGACCGGCACCTTGCTACTACTACTATTACAGTAGTAGTAGTAAGGCGCTAATAAGAACTAGTAGTTACATTTGTATACAAAAGATCACAACTTTTAACAATGGATCTCTAGGCTCTTGCACCGATGAAGAACGCAGCAAAGTGCGATAACTAATGTGAATTGCATATGCTTGTGAATCATTGAGTTTTCGAACGCAA
>New.CleanUp.ReferenceOTU103 Clark.CT.2014.2_75937
AAGTCGTAACAAGGTAACCGTAGGTGAACCTGCGGTTGGATCATTAGAAAATTTTGGAGCTTCTGCTTCCAATCACACTGTGTGCACCGTTTACTGTCTCTGGCGGATCGAGCTGGTCTAACGACCGGCTCCCCGCCGAAGGACCGACCCTCCCGTTAACTCGGATGTTGGGAAGGTCCTTATTTGAACAACACCTTTCTGTAATATTTTGTCTGAACTTTCTTCACCTTGAGTGAGAAATTATAAACAACTTTTGGCAACGGATCTCTTGGCTCTCGCAACGATGAAGAA
>New.CleanUp.ReferenceOTU1030 Kambitch.2012.10_32663
AAGTCGTAACAAGGTTTCCGTAGGTGAACCTGCGGAAGGATCATTATTAAACTGGTTCAGCCCCGAAAGGGGCGCAGAGAAGAGGGGTGGGCACTGGGCAACCAGACGCTACCTCTCGACACTGTCACCCACTGTTAATTTACCTTTGTTGCTTTGGTGGGAGCCGCTGGCTTGCCTAGCTGCTCGCGAGAGCCCCGCCAGAGGACCCCAAACTCTGAATGTTAGTGTCGTCTGAGTACTGTATAATAGTTAAAACTTTCAACAACGGATCTCTTGGTTCTGG
>New.CleanUp.ReferenceOTU1031 Kambitch.2012.8_30497
AAGTCGTAACAAGGTTTCCGTAGGTGAACCTGCGGAAGGATCATTAAAGATTGGCCGAAAGGCCTCATCTCTATATCCCTCACCTCTGTGAACTGTGGACCTCCGGGTCTATCTTAACAAACATCAGTGTAATGAACGTGTATAATATTAATAAAACAAAACTTTCAACAACGGAATCTCTTGGCTCTCGCATCGATGAAAGAACGCAAGCGAAAATGCGATAGGTAATGTGAATTGCAGAATTCAGTGAATCAATCGAATCTTTGAACG
>New.CleanUp.ReferenceOTU1032 Kambitch.2012.8_30493
AAGTCGTAACAAGGTTTCCGTAGGTGAACCTGCGGAAGGATCATTAGTGAATTGAGCTGGCTTCGGCCGCTCTGATCTATACACACCTGTGAACTGTTGGCCTTCGGGTCTTTAAATACAACTGTGACGAACGTAAATTATTATAACAAATAAAACTTTCAACAACGGATCTCTTGGCTCCAGCATCGATGAAGAACGCAGCGAAACGCGATATGTAATGTGAATTGCAGAATTCAGTGAATCATCGAATCTTTGAACGCACA
>New.CleanUp.ReferenceOTU1033 PCFS.NT.2014.4_620175
AAGTCGTAACAAGGTCTCCGTTGGTGAACCAGCGGAGGGATCATTACAGAGTTGTGAAACTCTCACCATTGCAAACCTTACCTTTACCGTTGCTTCGGTGGGTGGCACCCTTCTGGGCGCCACGCTCTCCCTTCGGGGTAGGCAGCCCACCAGAGGTACACTAAACTCTCGTATTAATTGGCATCTCTGAGTCTTCTGTACTGAATAAGTCAAAACTTTCAACAACGGATCTCTTGGTTCTGGCATCGATGAAGAACGCAGCGAAATGCGATAA
>New.CleanUp.ReferenceOTU1034 Kambitch.2012.8_30477
AAGTCGTAACAAGGTATCCGTAGGTGAACCTGCGGATGGATCATTAAGAGGTTATCATTCTTTGATATACCACTGTGGTGTAATGTGTGTCGAATTGGCGGCGACGTTGTGTGTGTGCCTTGTGCATGCGCATGCGCGCCGCCAGCAACAAACCCTATTTTTAACACTAGTTGTCTGATTAATCTCTGTAAAGAACAATCTTATACAACTGCTAGCAACGGATCACTCGGCTCTCGCGTCGATGAAGAACGTA
>New.CleanUp.ReferenceOTU1035 Kambitch.2012.1_24281
AAGTCGTAACAAGGTTTCCGTAGGTGAACCTGCGGAAGGATCATTATCGAGTTAGGGTTCCTCTCACGGGCCCGATCTCCCAACCCTGTGTCTATCACACCTTGTCGTTGCTTCGGCGGACCGATGGGACCCCGTGAGGGCTCCTGATCGCCGGGGGGTGCCGTCCCCTTGGAGCGCGTCCGCCGATGGCCCAACCACAACTCTTGTCCCCAAACCGATCGTCTAAAGTATACTTGATATCAATCAAAAAACAAACTTTCAACAACGGATCTCTTGGTTCTGGCATCGATGAA
>New.CleanUp.ReferenceOTU1036 Kambitch.2012.1_24207
AAGTCGTAACAAGGTTCCCGTAGGTGAACCTGCGGAAGGATCATTATTGAATAAACTTGGTTAGGTTGTTGCTGGCTCTTAGGAGCATGTGCACGCCGACTCCATTTTTAACCACCTGTGCACCTTGCGTAGATCTGAGAATCTCGAGGAAACTCGGTTTGGGGAATTGCTGTGTTTTAAAAGCCGGCTCTTCTTGTAATCAGGTCTACGTTTCTATATATATACCCCACATGAATGTATTCGAATGTTGCAATTGGCCTTTGTGCCTTTAAAACAATA
>New.CleanUp.ReferenceOTU1037 Kambitch.NT.2014.5_378936
AAGTCGTAACAAGGTATCCGTAGGTGAACCTGCGGATGGATCATTAACAATATTTATTAATATTTAACACTTGTGAACTGTATGGGAGTTTATCTCCCAGTTTTTATTAATTATTTTAACTGAAATCATGATTTAATAACAATCATAAAACTTTTAGCAACGGATCTCTAGGCTCTCGCAACGATGAAGAACGCAGCGAATTGCGAAAAGTAATGTGAATTGCATATACCGTGAATCATCAAATCTTTGAACGCACCTTGCACCATTGGGGAATT
>New.CleanUp.ReferenceOTU1038 Kambitch.2012.8_30252
AGTCGTAACAAGGTTTCCGTAGGTGAACCTGCGGAAGGATCATCACGAGAGGTCGCCGCAAGGCGCACCACGAACACTGTGTTGCCGAGCGATGAGTGTAGCGCATTGTGCTGCACACGTCTATTGACACCATGCAAACTGAACTAGCTGAACAGCAACCAACAACAAACACAACTGTTAGCAACGGATCACTTGGTTCTCGCATCGATGAAGAGCGTAGCAAACTGCGAAAAGTAATGTGACTT
>New.CleanUp.ReferenceOTU1039 PCFS.NT.2014.4_619908
AAGTCGTAACAAGGTTTCCGTAGGTGAACCTGCGGAAGGATCATTAACGAGTTAGGGTCTCTCTGGCCCGACCTCCCAACCCTTTGTGAACGAACCTACCAGTTGCCTCGGCGGCGAGCCTTTCAGGCGGACCGCCGGAGGAATACAAACTCTTTGCATTTTAACATCTCTGATTACTTATTCAATAAGTTAAAACTTTCAACAACGGATCTCTTGGTTCTGGCATCGATGAAGAACGCAGCGAAATGCGATAAGTAATGTGAATTGCAGAATTCAGTGAAT
>New.CleanUp.ReferenceOTU104 Kambitch.CT.2014.5_173478
AAGTCGTAACAAGGTTTCCGTAGGTGAACCTGCGGAAGGATCATTACCGAAGTACAGGCCCCTTCGGGGGCTAAACTTCCACCCTCTGTTAACTATACCTTTGTTGCTTTGGCGGGCCACCTAGCTACTGGCTTCGGCTGGTAAGTGCCCGCCAGAGAACCCCAAACCCAACCTTTATAGTGTCGTCTGAATAAAAAGTTTAATATTTAAAACTTTCAACAACGGATCTCTTGGCTCTGGCATCGATGAAGAACGCAGCGAAATGCGATAAGTAATGTGAATTGCAGAATTCAGTGAAT
>New.CleanUp.ReferenceOTU1040 PCFS.NT.2014.4_620047
AAGTCGTAACAAGGTTTCCGTAGGTGAACCTGCGGAAGGATCATTGAAAAATCTAAAGGAGCTTGCTCCTGCGAGAATCCTCAATAAGACCTCGGTCTTGGCGAGTTTCTCATATCAACCTGTTGTATTGTTTGACAAAATCAGTGCCTAATAAAAAACAACTTTTAACAATGGATCTCTTGGCTCTTGCAACGATGAAGAACGCAGCGAAATGCGATAAGTAATGTGAATTGCATAATTCCGCGAATCATCGAATCTTTGAACG
>New.CleanUp.ReferenceOTU1041 PCFS.NT.2014.4_619837
AAGTCGTAACAAGGTCTCCGTTGGTGAACCAGCGGAGGGATCATTACAGAGTTGTGAAACTCTCACCATTGCAAACCTTACCTTTACCGTTGCTTCGGTGGGTGGCCCGCTAACCCGGCGCCGCGCCGGCTCCACCTTCGGGGGAGCCCGGCAACCCGTCAGAAGACCGAAACTCTTAGTCATCTTGGCCTCTCTGAGTAACTTATACAATAAGTCAAAACTTTCAACAACGGATCTCTTGGTTCTGGCATCGATGAAGAACGCAGCGAAATGCGATACGTAATGT
>New.CleanUp.ReferenceOTU1042 Kambitch.2012.7_612543
AAGTCGTAACAAGGTAACCGTAGGTGAACCTGCGGTTGGATCATTACTGATTACCAGCTCTATGGGTTGATTCGAAAGAGTCCTCGTAGAGTTGATCAACCCTTTGTGCACTGTTCTTGTTTTTTGGGTCTCGTCTAGCCTTTTATTTGGCTTGAGGCCCAGCATTTATACAAACCATACCAATTTTGACTTAATCCTATGAAAATAGAAACAACTTTTGACAACGGATCTCTTGGCTCTCGCAACGATGAAGAACGCAGCGAAATGCGATACGTAAT
>New.CleanUp.ReferenceOTU1043 PCFS.NT.2014.4_619774
AAGTCGTAACAAGGTTTCCGTAGGTGAACCTGCGGAAGGATCATTAGTGAATTTTAGGGTGCCCTCTCGCCTAACTCCTTTAACTGGGTTGGCGTCCGAGGGGCCTGACCTCCACTTTCTACCCTGTGCACTATTTCTAAAAGGCTTTTCAGGTTGGAGGGATGTAAAAACCTCTTCCTATCTGAAGACCTTTCTCAATTCATAAACACGAGTCAAAGAATGTATTATAAAATAGTAACAAAAAAACTTTCAACAACGGATCTCTTGGCTCTCGCATCGATGAAGAACGCAGCGAAAT
>New.CleanUp.ReferenceOTU1044 PCFS.Grass.2014.1_41197
AAGTCGTAACAAGGTTTCCGTAGGTGAACCTGCGGAAGGATCCATGGCAAAATCGCGCAGCGCACACACCGTGCACCGCGCACACACCCTGTTGAAGCGTAGTCCGAGTGGGAGTGAGGAGTGCTAGAGTAGAGGATGGAGTGCAGTACCGCGCCTGTAGAAGGAGTGCAGTACCGCGCCTTGTCGACTACAACCAGCCAAGCCTCCCCCCTTGGACACTAAAACAATAGACAGGCATAAGAGAGCGATAAAAAGAATCACTTTTAA
>New.CleanUp.ReferenceOTU1045 PCFS.Grass.2014.1_41118
AAGTCGTAACAAGGTCTCCGTTGGTGAACCAGCGGAGGGATCATTACAGAGTATCATGCCCTCACGGGTAGATCTCCACCCTTGAATAACATACCTTTGTTGCTTTGGCGGGCCGCCTAGCTACTGGCTTCGGCTGGTAAGTGCCCGCCGGAGAACCCCAAACCCAAACCATTTATAGTGTCGTCTGAGTAAAATTTTAATATTTAAAACTTTCAACAACGGATCTCTTGGCTCTGGCATCGATGAAGAACGCAGCGAAATGCGATAAGTAATGTGAATTG
>New.CleanUp.ReferenceOTU1046 PCFS.Grass.2014.1_41245
AAGTCGTAACAAGGTTTCCGTAGGTGAACCTGCGGAAGGATCATTACTGAGACTGGGTGCTTCGGCGCCCGACCTCCAACCCCCTGTCTACCTTACCACTGTTGCCTCGGCGTTTCTGTTCACCCCCCTTCGCAGGGGGATGGGCGATACGCCGGCGGCCAAAAACAAAAACCCTTTTTCAAACCAAGCAATCTGAGAAATTATTTTAATAACTTCAAAACTTTCAACAACGGATCTCTTGGTTCTGGCATCGATGAAGAACGCAGCGAAATGCGATAAGTAGTGTGAATTGCAGAATT
>New.CleanUp.ReferenceOTU1047 PCFS.NT.2014.4_620115
AAGTCGTAACAAGGTCTCCGTTGGTGAACCAGCGGAGGGATCATTACAGAGTTGCAAAACTCCCAACCATTGTGAACCTACCTCACCGTTGCTTCGGTGGGTGGCACCCTTCCGGGCGCCACGCTCTCCCTTCGGGGTAGGCAGCCCACCAGAGGTACACTAAACTCTTGATAATTTATGGCCTCTCTGAGTCTTCTGTACTGAATAAGTCAAAACTTTCAACAACGGATCTCTTGGCTCTCGCATCGATGAAGAACGCAGCGAAATGCGATA
>New.CleanUp.ReferenceOTU1048 PCFS.NT.2014.4_620135
AAGTCGTAACAAGGTTTCCGTAGGTGAACCTGCGGAAGGATCATTGACAAATCGAGACACACGCACCTGTGAAGAGCAGCCACCCGTAGTGGTGCGCTGTGTGGAGCCTGCTCCAGCACACACATTTACACACTGACTTAGACCTATGCATGTATGTATGTACAACTTTTAGCAATGGATCTCTTGGCTTCTGTAACGATGAAGAACGCAGTGAAATGCGATAACTAGTGTGAATTGCA
>New.CleanUp.ReferenceOTU1049 PCFS.CT.2014.2_387587
AAGTCGTAACAAGGTTTCCGTAGGTGAACCTGCGGAAGGATCATTACTGCTTGCTTATGGTCTTGTGGGGGGCAACCCTTGCAAGGCCAGGCAATGCTACCCTTGTCTATGTATACCTACTGTTATTTCCCTCGGCGGGGCAACCCGCCCTGGGGACACTATAAACCCTTGCAATAAGTATCAAACCTTCTGAAACAAACCAAAATAATTACAACTTTTAACAATGGATCTCTTGGTTCTGGCATCGATGAAGAACGCAGCGAAATGCGATAAGTAGTGTGAATTG
>New.CleanUp.ReferenceOTU105 Clark.CT.2014.4_226685
AAGTCGTAACAAGGTTTCCGTAGGTGAACCTGCGGAAGGATCATTAGTGATATAGAAAATCTATTTTTCTAGTCAACTATTATACCCTTTTGTCAACCATACCATTGTTGCTTCCACTGGACAGACTTCGGTCCTCTGGCTCACTGCAAGGTGAAGCTGGGGAGTGCTGGTGGAAAGATTTTAAAACTCGTCTTTAGAAAAACTTGTCTGACAAACTTATTTTTTAATAAAATAAAACTTTCAACAACGGATCTCTAGGCTCTTGCATCGATGAAGAACGCAGT
>New.CleanUp.ReferenceOTU1050 PCFS.CT.2014.2_387336
AAGTCGTAACAAGGTTTCCGTAGGTGAACCTGCGGAAGGATCATTACCGAGTTCATGCCCTCACGGGTAGATCTCCCACCCTTTGTATACCTTACCTTTGTTGCTTTGGCGGGCCGCTTCGGCCACCGGCCTTCAGCTGGTGAGTGCCCGCCAGAGGACCCTAAACTCTGAATTTTATATTGTCTGAGAACTATATAATAGTTAAAACTTTCAACAACGGATCTCTTGGTTCTGGCATCGATGAAGAACGCAGCGAAATGCGATAAGTAATGTGAATTGCA
>New.CleanUp.ReferenceOTU1051 PCFS.CT.2014.2_387503
AAGTCGTAACAAGGTTTCCGTAGGTGAACCTGCGGAAGGATCATTACCTAGAGTTTGTAGACTTCGGTCTGCTACCTCTTACCCATGTCTTTTGAGTACCTTCGTTTCCTGGGTGGGCTCGCCCGCCATCAGGACCAACCATAAACCTTTTTGTAATAGCAATCAGCGTCAGTAACAACGTAATTAATTACAACTTTCAACAACGGATCTCTTGGTTCTGGCATCGATGAAGAACGCAGCGAAATGCGATACGTAGTGTGAATTGCAGAATTCAGTGAAT
>New.CleanUp.ReferenceOTU1052 PCFS.CT.2014.2_387465
AAGTCGTAACAAGGTCTCCGTTGGTGAACCAGCGGAGGGATCATTACAAGAGCGCCGAAAGGCTGCTTAAAACCATCGCGAACCTATCCATCAGCGTTGCTTCGGCGGGTCGAAGGCGCGGGGTCCCCTCGGGCCCCCGCGCCGGGACCCACCTCTCCGGAGGTGGGGCCGCCCGCCGGAGGTACGAAACTCTTCCGAATCTCTAGTTTATCTCTGAGTATACAAGCAAATAGTCAAAACTTTCAACAACGGATCTCTTGGTTCTGGCATCGATGAAGAACGCAGCGAAATG
>New.CleanUp.ReferenceOTU1053 Kambitch.NT.2014.4_6488
AAGTCGTAACAAGGTCTCCGTTGGTGAACCAGCGGAGGGATCATTACCGAGTTTACAACTCCCAAACCCCTGTGAACATACCTTATGTTGCCTCGGCGGATCAGCCCGCGCCCCGTAAAAAGGGACGGCCCGCCGCAGGAACCTAAACTCTGTTTTTATTGTAACTTCTGAAGTAAAAAAACAAATAAATCAAAAACTTTCAACAACGGATCTCTTGGTTCTGGCATCGATGAAGAACGCAGCAAAATGCGATAAGTAATGTGAATTGCAGAATTCAGTGAATCATCGAATCTTT
>New.CleanUp.ReferenceOTU1054 Kambitch.NT.2014.4_6309
AAGTCGTAACAAGGTCTCCGTAGGTGAACCTGCGGAGGGATCATTACCGAGTGAGGGCCTCCGGGTCCGACCTCCAACCCCATGTTAACCGGCCCTGTTGCCTCGGGGGCGACCCGGCCTTTGTGCCGGGGCCCCCGATGGACCTTCAAACACTGCATCTTTGCGTCCGAGTCAATATTTGAATAAATCAAAACTTTCAACAACGGATCTCTAGGCTCTTGCATCGATGAAGAACGCAGCGAAATGCGATAAGTAATGTGAATTGCAGAATTCAGTGAATCA
>New.CleanUp.ReferenceOTU1055 Kambitch.NT.2014.4_6455
AAGTCGTAACAAGGTTTCCGTAGGTGAACCTGCGGAAGGATCATTACAGAGTTCATGCCCTTACGGGTAGATCTCCCACCCTTGAATATCTTACCTTTGTTGCTTTGGCGGGCCGCCTAGCTACTGGCTTCGGCTGGTAAGTGCCCGCCAGAGGACCCAAAACCCTGAATATTAGTGTCGTCTGAGTAAAAAGTTTAATATTTAAAACTTTCAACAACGGATCTCTTGGCTCTGGCATCGATGAAGAACGCAGCGAAATGCGATACGTAGTGTGAATTGCAGAA
>New.CleanUp.ReferenceOTU1056 Kambitch.NT.2014.4_6724
AAGTCGTAACAAGGTTTCCGTAGGTGAACCTGCGGAAGGATCATTACAGAGTTCATGCCCTTACGGGTAGACCTCCCACCCTTGAATATCTTACCTTTGTTGCTTTGGCGGGACGCTTCGGCCACCGGCTTTCAGCTGGTGAGTGCCCGCCAGAGACCCCCAACCCTGAACTCAGTGTCGTCCGAGTACTATATAATAGTTAAAACTTTCAACAACGGATCTCTTGGTTCTGGCATCGATGAAGAACGCAGCGAAATGCGATAAGTAATGTGAATTGCAGAA
>New.CleanUp.ReferenceOTU1057 Kambitch.NT.2014.4_6706
AAGTCGTAACAAGGTCTCCGTTGGTGAACCAGCGGAGGGATCATTGCTGACCGAGGGCTCCAAACCACCGCGAACGTACCACACCGTTGCCTCGGCGGCAGACCCCTCTGGGGCCTAGCCTTTGCGGGTACCCCGCCGGAGTCTACAAACTCTTGATTTTTTGGCATCTCTGAGTAGCTTATAAATAAGTTAAAACTTTCAACAACGGATCTCTTGGTTCTGGCATCGATGAAGAACGCAGCGAAATGCGATAAGTAATGTGAATTGCAGAATTCAGTGAA
>New.CleanUp.ReferenceOTU1058 PCFS.CT.2013.4_628369
AGTCGTAACAAGGTCTCCGTTGGTGAACCAGCGGAGGGATCATTACTGAGTACTACACTCTCTACCCTTTGTGAACTATTATACCTGTTGCTTCGGCGGCGCGCCTCTCGGGGCGTGCCCGCCGGCATTATCAGAATCTCTGTTCGAACCCGACGATACATCTGAGTGTTCTAAGCGAACTGTTAAAACTTTCAACAACGGATCTCTTGGCTCCAGCATCGATGAAGAACGCAGCGAAACGCGATATGTAATGTGAATTGCA
>New.CleanUp.ReferenceOTU1059 PCFS.CT.2013.4_628119
AAGTCGTGACAAGGTTTCCGTAGGTGAACCTGCAGAAGGATTATCACGAGAGGACACTGCAAAGCGCACCACAACACTGTGTTACTGAACGATGAGTGCAGCATGGCAAGCACCTGCTGCACACGTCTATTGACACTATGCAAACTGAACTAGCTGAACAGCAAGCAACCAACAAACACAACTGTTAGCAACGGATCACTTGGTACTCGCATTGATGAAGAGCGTAGCAAACTG
>New.CleanUp.ReferenceOTU106 PCFS.Grass.2012.3_97368
AAGTCGTAACAAGGTCTCCGTTGGTGAACCAGCGGAGGGATCATTACCGAAGTTACCTTCAAACCCATTGTGAATTTACCCCTGACGCGTTGCCTCGGCGGACGTCCAGGGTGGGTCCGGCTCCGGCCGCCCCGCCCCGGCCCCCGCCGGCAGCGCCAAACTCTTACTGTAAAGCGGACTGCATACTCTGATTAGATTTTTAAAACAAGTCAAAACTTTTAACAACGGATCTCTTGGTTCTGGCATCGATGAAGAACGCAGCGAAATGCGATACGTAATGTGAATTGCAGAATTCA
>New.CleanUp.ReferenceOTU1060 PCFS.CT.2013.4_628123
AAGTCGTAACAAGGTCTCCGTAGGTGAACCTGCGGAGGGATCATTACACAATAACAAGGCGGGCTGGACACCCCCAGCCGGGCACTGCTTCACGGCGTGCGCGGCTGGGCCGGCCCTGCTGAATTATTCACCCGTGTCTTTTGCGTACTTCTTGTTTCCTTGGTGGGTTCGCCCACCATAGGACAAACCATAAACCTTTTGTAATTGCAATCAGCGTCAGTAAAAAATTAATAATTACAACTTTTAACAACGGATCTCTTGGTTCTGGCATCGATGAAGAACGCAGCGAAA
>New.CleanUp.ReferenceOTU1061 PCFS.CT.2013.4_628414
AAGTCGTAACAAGGTTTCCGTAGGTGAACCTGCGGAAGGATCATTACTGCTTGCTTATGGCCGCCCTGGTGGGGAAACCCCTGGGACGGTACGGCAACACACCCTTGACTATATATACCTATCGTTATTTCCCTCGGTGGGGCAACCTGCCGCTGGGGACACAATAAACCCTTTTGTATAAGCATTAAAATTTCTGAAACAAAACTAAAATTTTACAACTTTCAACAATGGATCTCTTGGTTCTGGCATCGATGAAGAACGCAGCGAAACGCGATATGTAATGTGAATTGCAGAA
>New.CleanUp.ReferenceOTU1062 PCFS.NT.2012.1_14002
AAGTCGTAACAAGGTTTCCGTAGGTGAACCTGCGGAAGGATCATTATCAAAACAGCGGACTTCGGTCCTTGCTGCACCCTTGTCTTTTGCGTACCGTATGTTTCCTCGGTGGGTTCGCCCGCCGATTGGACAATTTAAACCCTTTGCAGTTGCAATCAGCGTCTGAAAAAAATTAATAATTACAACTTTCAACAACGGATCTCTTGGTTCTGGCATCGATGAAGAACGCAGCGAAATGCGATAAGTAGTGTGAATTGCAGAATTCAGTGAATCATCGAA
>New.CleanUp.ReferenceOTU1063 PCFS.NT.2012.1_13996
AAGTCGTAACAAGGTCTCCGTTGGTGAACCAGCGGAGGGATCATTACAGAGTTATTTCTAACTCCCAAACCCATGTGAACTTACCATCGTTGCCTCGGCGGGTCGAGCCTACCCGGGACTTACCCGGTAGGAGCGCCGCCGGTGGACATTCAAACTCTTGTCATTACTGTGGCTTCTGAGTAATTATCATAATAAGTTAAAACTTTCAATAACGGATCTCTTGGTTCTGGCATCGATGAAGAACGCAGCGAAATGCGATAAGTAATGCGAATTGCAGAATT
>New.CleanUp.ReferenceOTU1064 PCFS.NT.2012.1_13910
AAGTCGTAACAAGGTCCCCGTTGGTGAACCAGCGGAGGGATCATTACCGAGTTTACAACTCCCAAACCCCTGTGAACATACCTTACTGTTGCCTCGGCGGATCAGCCCGCGCCCGGTAAAACGGGACGGCCCACCAGAGGACCCCTAAACTCTGTTTTTATTTGTAACTTCTGAGTAAAACCATAAATAAATCAAAACTTTCAACAACGGATCTCTTGGCTCTCGCATCGATGAAGAACGCAGCGAAATGCGATAAGTAATGTGAATTGCAGAATTCAGTGAATCATCGAAT
>New.CleanUp.ReferenceOTU1065 PCFS.NT.2012.1_13833
AAGTCGTAACAAGGTCTCCGTTGGTGAACCAGCGGAGGGATCATTAAAGAGTTGCAAAACTCCCAAACCATTGTGAACTTACCTTCAACGTTGCTTCGGCGGGCGGCCCGGGTCCGCCCGGTGCCCCCTGGCCCCCTTGCGGGGCGCCCGCCGGAGGAAAACCCAACTCTTGATTATTATGGCCTCTCTGAGTCTTCTGTACTGAATAAGTCAAAACTTTCAACAACGGATCTCTTGGTTCTGGCATCGATGAAGGACGCAGCGAAATGCGATAAGTAATGTGAATTGCAGAA
>New.CleanUp.ReferenceOTU1066 Kambitch.CT.2014.2_605537
AAGTCATAGCAAGGTTTCCGTAGGTGAACCTGCGGAAGGGTCATTCATATAAGTGTTCTATGGCACTTTTTAAATCCATATCCACCTTGTGTGCAATGTCGATCGATCTCTCTCGGGAGATTGACCAAACATCAACCTTATCTTCAACTCTTTTGTCAGAAAAATATTGTGAATAAAATAATTCAAATACAACTTTCAACAACAGATCTCTTGGCACTCGCATCGATGACGAATGCAGCGAAATGTGATACGTA
>New.CleanUp.ReferenceOTU1067 Kambitch.CT.2014.2_605579
AAGTCGTAACAAGGTCTCCGTTGGTGAACCAGCGGAGGGATCATTACAGAGTTGTGAAACTCTCACCATTGTGAACCTACCTCACCGTTGCTTCGGCGGGTGGCCCGGGGCAACCCAGGCCGCGCCGGCTCCCCTCGCGGAGCTGGCACCCCGTCAGAGGCCCCTAAACTCTTGCATATTGGCCTCTCTGAGTAACTTATACAATAAGTCAAAACTTTCAACAACGGATCTCTTGGTTCTGGCATCGATGAAGAACGCAGCGAAATGCGATACGTAA
>New.CleanUp.ReferenceOTU1068 Kambitch.CT.2014.2_605693
AAGTCGTAACAAGGTTTCCGTAGGCGAACCTGCGGAAGGATCAATTATGAGTAAGCCCGGCCGGGCCATCTCTTATTCGTGTGATATATCAATCTCTCTCTCTCTCTCAAGTGTAGGTCCAATGGATTTCACTGAGAAACGTTTAAACTCTAGGCCATTTTGGCCAATTTCTGAAACATAAAACTTTCAACAACGGATCTCTTGGTTCTGGCAACGATGAAGAACGCAGCGAAATGCGATAAGTAATGTGAATTGCAGAATTCAGT
>New.CleanUp.ReferenceOTU1069 PCFS.NT.2013.2_55868
AAGTCGTAACAAGGTTTCCGTAGGTGAACCTGCGGAAGGATCATTCATAATAAGTGTTTTATGGCACTTTTTTAAATCCATATCCACCTTGTGTGCAATGTCAGGGTTGGTTTCTCTCTTTTGTAGAGATCAACCCCAAAACCAATCAACTCTATCTTAACTCTTTTTCTTGAAAAATAATTATGAATAAAACAATTCAAAGTAACAACTTTCAACAACGGATCTCTTGGCTCTCGCATCGATGAAGAACGCAGCGAAATGCGATAAGTAATGTGAATTG
>New.CleanUp.ReferenceOTU107 PCFS.CT.2012.2_435617
AAGTCGTAACAAGGTAACCGTAGGTGAACCTGCGGTTGGATCATTACTGATTTTGTCATGTTGGGTCGAGTCTCCTCGGAGATTCCTCAACTGACGATATACCACTGTGCACTTAATTGTATTTTGGGTCTTGGCTAGACTTTGGTTGAACCTAGGCCCAGCATTATGAACCAACGAAATTTTTTGTCTAAAATATCTATAAAATAGAAACAACTTTTGACAACGGATCTCTTGGCTCTCGCAACGATGAAGAACGCAGCGAAATGCGATACGTAATGTGAA
>New.CleanUp.ReferenceOTU1070 PCFS.NT.2013.2_55902
AAGTCGTAACAAGGTTTCCGTAGGTGAACCTGCGGAAGGATCATTAACAGATTCTGCTTGCCAGATGTCTTACCCCGTGTGAACTGTTTTTTAGACTTGGTGTCCAAGTACTGGGTCCTTGAATAAAGGCCCCAGTCTAGGCACCATCATTTTTTTGCCCTTTGATTTTGAATGCCGAGTAAATATACAAAAGACTAGAAAACTTTTAGCAACGGATCTCTAGGCTCTTGCATCGATGAAGAACGCAGCGAATTGCGATAAGTAGTGTGAATTGCA
>New.CleanUp.ReferenceOTU1071 PCFS.NT.2013.2_55775
AAGTCGTACCAAGATTTCCGTAGGTGAACCTGCGGAAGGATTCAGTGAATCATCGAATCTTTGACGCACCTTGCACGCTCTTTGGTATTCCGAAGAGCATGCCTGTTTGAGTGTCATGAACATATCAACCTTGACTTGGGTTTTGTGCTCTAGTCTTGGCTTGGATTGGGTGCTTGCCGCTTTTACGAGCGGCTCACCTTAAATGCATTAGCTGGATCTGTCTTTGTGCTTGGTTTGACTTGGCGTAATAAGTATTT
>New.CleanUp.ReferenceOTU1072 Kambitch.NT.2013.1_396801
AAGTCGTAACAAGGTAACCGTAGGTGAACCTGCGGTTGGATCATTAACAAATGATTTGGTTTTAAACCAAAACACTGTGTGCAACTACATCTGTCTCTGGTGGCTTTGTGTATTTCCCTCTTGCCCGGTGCTCCCGAATGTCAAATTTGTGTCGACGTTCACTCAAGCACGGGTAGAAAATGGCAGGAGGAGATCGCAGCCACCGAATGACCAATCAACTTTTGTATTTTTTTTGTCTGAATCATTCACAACTTTGTGCAATGAAAAACAATTTTTAACAACGGAT
>New.CleanUp.ReferenceOTU1073 PCFS.NT.2013.2_55942
AAGTCGTAACAAGGTTTCCGTAGGTGAACCTGCGGAAGGATCATTCATAATAAGTGTTTTATGGCACTTTTTAAATCCATATCCACCTTGTGTGCAATGTTAAGAGGAACAACTAGAGAGATCGTAAAAATCTCTGTTCTTGTTCTTTTTTCATAACAAACTCATTTTTTAACATATCGTCTGAAAACTATTATGAATACTTAATTCAAAATATAACTTTCAACAATGGATCTCTTGGCTCTCGCATCGATGAAGGACGCAGCGAAATGCGATAA
>New.CleanUp.ReferenceOTU1074 Kambitch.2012.5_369360
AAGTCGTAACAAGGTTTCCGTAGGTGAACCTGCGGAAGGATCATTCATAATAAGTGTTTTATGGCACTTTTTAAATCCATATCCACCTTGTGTGCAATGTTAGGAGGAACAATTTGAGAGATCGTAAAAAAATCTTTCGTCCTGTTCTTTTTCATAACAAACTCATTTTTTAACATATCGTCTGAAAACTATTATGAATACTTAATTCAAAATACAACTTTCAACAACGGATCTCTTGGCTCTCGCATCGATGAAGAACGCAGCGAAATGCGATACGTAATGT
>New.CleanUp.ReferenceOTU1075 Kambitch.2012.9_63581
AAGTCGTAACAAGGTCTCCGTAGGTGAACCTGCGGAGGGATCATTACAGAGTTCTCGCCCTCACGGGTAGACCTCCCACCCACTGTGATTGTTACCGTCGTTGCTTTGGCGGGCCGCTGGGCCCAGGCCCCGCCACCGGCCCCGGCTGGTGCGCGCCCGCCAGAGGTCTCCGCAAACTCCTGATGTCAACGTCGTCCGAGTACTATACAATAGTTAAAACTTTCAACAACGGATCTCTTGGTTCTGGCATCGATGAAGAACGCAAGCGAAATGCGATAAGTAAT
>New.CleanUp.ReferenceOTU1076 Kambitch.2012.5_369391
AAGTCGTAACAAGGTCTCCGTTGGTGAACCAGCGGAGGGATCATTAAAAGAAGCCGAAAGGCTACTTACAACCATCGCGAACTCGTCCAAGTTGCTTCGGCGGCGCGGTGCCCCTACCGGGGCGCCGCAGCCCGGTCCCTCGGGGCGCGGGGCAACCGCCGGAGGTACAAAACTCTTCTGTATTATAGTGACACTTCTGATTAAACAAACAAATAAGTTAAAACTTTCAACAACGGATCTCTTGGTTCTGGCATCGATGAAGAACGCAGCGAAATGCGATAAGTAATGTGAATTG
>New.CleanUp.ReferenceOTU1077 PCFS.NT.2012.4_598648
AAGTCGTAACAAGGTTTCCGTAGGTGAACCTGCGGAAGGATCATTACCTAGAGTTTGTGGGCTTTGCCTGCTATCTCTTACCCATGTCTTTTGAGTACTTACGTTTCCTCGGTGGGTTCGCCCGCCGATTGGACAATTTAAACCTTTTGTAATTGCAATCAGCGTCAGTAAAAAAATTAATAATTACAACTTTTAACAACGGATCTCTTGGTTCTGGCATCGATGAAGAACGCAGCGAAATGCGATAAGTAGTGTGAATTGCAGAATCCAGTGAATCATCGAAT
>New.CleanUp.ReferenceOTU1078 PCFS.NT.2012.4_598652
AAGTCGTAACAAGGTCTCCGTTGGTGAACCAGCGGAGGGATCATTACAGAGTTGCAAAACTCCCAAACCATCGTGAACATACCCAAATATCGTTGCTTCGGCGGGCGGCGGCCCCCCGGGGTTATCATCCCCGGGCGTCCTGCCCCCCGGCCTCCCCCCTCCGACGGGGCGGGGGGTGCCCGCCGGAGGTCCTACAACCATCGTATCTTATGTGGCCTCTCTGAGTTATAGTGAATGAAGTCAAAACTTTCAACAACGGATCTCTTGGTTCTGGCATCGATGAAGAACGCAGCGAAATG
>New.CleanUp.ReferenceOTU1079 PCFS.NT.2013.2_56464
AAGTCGTAACAAGGTCTCCGTAGGTGAACCTGCGGAGGGATCATTACAGAGTTCTCGCCCTCGCGGGTAGATCTCCCACCCACTGTAATTGCTACCGTGTTGCTTTGGCGGGCCGCCGGGCCCAGCCCGCCGCCGGCCCCGGCCGGCGTGTGCCCGCCAGAAGCCCCGCAAACTCTGAATGTCAGCGTCGTCTGAGTACTATATAATAGTTAAAACTTTCAACAACGGATCTCTTGGCTCCAGCATCGATGAAGAACGCAGCGAAACGCGATAT
>New.CleanUp.ReferenceOTU108 PCFS.NT.2012.1_12937
AAGTCGTAACAAGGTCTCCGTTGGTGAACCAGCGGAGGGATCATTACAGAGTTTAACGACTCCCAAACCATTGTGAACATACCCGTACCGTTGCCTCGGCGGGCGGCCCCAGGGCGGGGCCGCAGCCTCCCCAGCGGAGGCGCCCGCCGCAGGTCGCACAACTATCTGAATATCAGTGGCATCTCTGAGTAAACTCCTAAACAATCAAAACTTTCAACAACGGATCTCTTGGTTCTGGCATCGATGAAGAACGCAGCGAAATGCGATAAGTAATGT
>New.CleanUp.ReferenceOTU1080 PCFS.NT.2012.4_598624
AAGTCGTAACAAGGTCTCCGTTGGTGAACCAGCGGAGGGATCATTACCGAGTTTACAACTCCCAAACCCCTGTGAACATACCTTACTGTTGCCTCGGCGGATCAGCCCGCTCCCGGTAAAACGGGACGGCCCGCCAGAGGACCCCTAACTCTGTTTTTAGTGGAACTTCTGAGTATAAAAAATAAATAAATCAAAACTTTCAACAACGGATCTCTTGGTTCTGGCATCGATGAAGAACGCAGCAAAATGCGATAAGTAATGTGAATTGCAGAATTCAGTGAATCATCGAAT
>New.CleanUp.ReferenceOTU1081 Kambitch.2012.9_63134
AAGTCGTAACAAGGTTTCCGTAGGTGAACCTGCGGAAGGATCATTACCAAATTACCTGCACCACGCTGTGTGCGTGGGTGCTCAAATGCGCCTCTTGATCTTGATCTTGGTGCCCATCGCTCCCCACCGCAAGTGGGTGAGATTGGGGGGGTGCCCTTTTCAAGATGTCCTATGCTACACACACAAACTTGTCATTGTATGGTGTTGAACATATAACATAACTTTCAACAACGGATCTCTTGGCTCTCGCATCGATGAA
>New.CleanUp.ReferenceOTU1082 Kambitch.2012.9_63289
AAGTCGTAACAAGGTTTCCGTAGGTGAACCTGCGGAAGGATCATTTACAAGATATTTGACCTTCATGGTCATTAACACAAGGTCGCAAGATCTTGATGTTTACGCTTTAGTGTTTGACAAATTTATATGTGAAAATTATGACAACTTTAAACAATGGATCTCTTGGCTCTTGCATCGATGAAGAACGCAGTAAAGTGCGATATGTAGTGCGATTTGCATGAATCTGTGAGTCATCTAATCTTTGAACGCAACTTG
>New.CleanUp.ReferenceOTU1083 Kambitch.NT.2014.1_48195
AAGTCGTAACAAGGTTTCCGTTGGTGAACCAGCGGAAGGATCATTACAGAGTTCATGCCCTTACGGGTAGATCTCCCACCCTTTGTCTACTTGACCATCGTTGCTTCGGCGAGCCCGTCCTCACGGACCGCCGGAGGGATCTTTACTGGCCCTCTGGTCCGCGCTCGTCGGTAGCCCAACCTTTAAAATCTTTAACTAAACGTGCCTTAATCTAAGTACAATTATTAAATAAAAGCAAAACTTTCAACAACGGATCTCTTGGTTCTGGCATCGATGAAGAACGCAGCGAAATGCGA
>New.CleanUp.ReferenceOTU1084 Kambitch.NT.2014.1_48115
AAGTCGTAACAAGGTTTCCGTAGGTGAACCTGCGGAAGGATCATTATCGTAGGGGGCTATGCCCCTAAAAGGATGTAGACCAGCCAGAATTGCAGCCCATTAGACAGATAGATCCCTGAGGGCGCTTCTCCTGCCAGACCCAGCAGGCGTGGAGCCCCAAGTGACTTCCTATGTAAATGAAGCTGCATGAATAGTTAGCATACCCTAGTTCTGTAACCCTTGTATATGAGTACTACTATTTCCTCAGCAGGCTTGCTT
>New.CleanUp.ReferenceOTU1085 Kambitch.NT.2014.5_378229
AAGTCGTAACAAGGTTTCCGTAGGTGAACCTGCGGAAGGATCATTAAAGAGTGAGGGTCCCTCAGGCCCGACCTCCCAACCCTTTGATTACTGAACCTCTGTTGCTTCGGTGGACCCGCCTTAACCGGCCACCGGAGGATCCGCCGCGAGGCATCCTCTGGTCCGTGTCCGCCGACGGCCAACCTATTAAACTCTTGAATAACCATGTCGTATGTCTAAGTCAAAATATAAATTAAAGCAAAACTTTCAACAACGGATCTCTTGGTTCTGGCATCGATGAAGAACGCAGCGAAATG
>New.CleanUp.ReferenceOTU1086 Kambitch.NT.2014.5_378350
AAGTCGTAACAAGGTCTCCGTAGGTGAACCTGCGGAGGGATCATTACTGAGTTTTTAACTCTCCAAACCATGTGAACATACCTTACTGTTGCCTCGGCGGATCAGCCCGCTCCCGGTAAAACGGGACGGCCCGCCAGAGGACCCCTAAACTCTGTTTCTATATGTAACTTCTGAGTAGAACCATAAATAAATCAAAACTTTCAACAACGGATCTCTTGGTTCTGGCATCGATGAAGAACGCAGCAAAATGCGATAAGTAATGTGAATTGCAGAATTCAGTGAA
>New.CleanUp.ReferenceOTU1087 Kambitch.NT.2014.5_378375
AAGTCGTAACAAGGTTTCCGTAGGTGAACCTGCGGAAGGATCATTAACGAGTTAGGGTCTCTCTGGCCCGACCTCCCAACCCTTTGTCTACTTGACCATCGTTGCTTCGGCGGGTTGGCCCCGGTCTCCGGGGTCCCCGGCCCTACTCGGGCGCCCGCCGGAGGTATCTAACTCTTGAACTTTTATGGCCTCTCTGAGTCTTTGTACTTAATAAGTCAAAACTTTCAACAACGGATCTCTTGGTTCTGGCATCGATGAAGAACGCAGCGAAATGCGATAAGTAATGTGAATTGCAGAATT
>New.CleanUp.ReferenceOTU1088 Kambitch.NT.2014.5_378221
AAGTCGTAACAAGGTTTCCGTAGGTGAACCTGCGGAAGGATCATTACCGAGTTCATGCCCTCACGGGTAGATCTCCCACCCTTTGTATACCTTACCTTTGTTGCTTTGGTGGGCCGCGCAAGCACTGGCTCCGGCTAGTTAGTGCCCACCAGAGGACCACAACTCTGTAATAAATGTCGTCTGAGTACTATATAATAGTTAAAACTTTCAACAACGGATCTCTTGGTTCTGGCATCGATGAAGAACGCAGCGAAATGCGATAAGTAATGTGAATTG
>New.CleanUp.ReferenceOTU1089 Kambitch.NT.2014.1_48097
AAGTCGTAACAAGGTTTCCGTAGGTGAACCTGCGGAAGGATCATTAAAGAATTGTTACCTTTTTGGTGCACTCTTCTTATCCCTTTGTCTACATACTCTGTTGCTTCCATGGTGCCAGCCAGTGTTGGCTCTGGACAGGTGCTTAACCTCATCTGTTTGGAAGTGCCCATGGGTTGATATCCCTTATGGGGGTATTATATATTTAAACTTATGTGATAGAAGTGTCTGAAAATACATTAAATAATAAAACTTTCAACAACGGATCTCTTGGTTCTGGCA
>New.CleanUp.ReferenceOTU109 PCFS.NT.2013.3_187384
AAGTCGTAACAAGGTTTCCGTAGGTGAACCTGCGGAAGGATCATTACCGAGTACCGGGTCTTCGGGCCCTACTCCCACCCTTTGTATTCCTACCTCTATTTCGTTGCCTTGGCGGGGTCGATCCCCGTGGTCCTTGCGGCCACGTGGGGGACCCGCCGGGGGGACAACCTTAAAAACTCTTGTCAACAGTGATGTCTGAGAAACAAACAAATAAATTAAAACTTTCAACAACGGATCTCTTGGTTCTGGCATCGATGAAGAACGCAGCGAAATGCGATAAGTAATGTGAATTGCAGAATTCAGT
>New.CleanUp.ReferenceOTU1090 Kambitch.NT.2014.1_48052
AAGTCGTAACAAGGTTTCCGTAGGTGAACCTGCGGAAGGATCATTACAGAATAAACTTGACGAGTTGATGCTGGCTCTCTAGGGAGCATGTGCTCACTTGTTACTTTTATATTTCCACCTGTGCACCTTTTGTAGTTCTGGGATATTTTCAAAGTCAAAAGCTTCATTGGTTTTGACTGCGTTTTGAGGGATTGTTGTGCTGCATAAGCCAGCTTTCCTTTACATTTCCCAGATCTATGTTCTTCATATACACCATGTACGTTTTAGAA
>New.CleanUp.ReferenceOTU1091 Kambitch.NT.2014.5_378213
AAGTCGTAACAAGGTCTCCGTTGGTGAACCAGCGGAGGGATCATTACAGAGTTGCAAAACTCCCAACCATTGTGAACCTACCTTACTGTTGCCTCGGCGGATCAGCCCGCTCCCGGTAAAACGGGACGGCCCGCCAGAGGACCCCTAAACTCTGTTTCTATATGTAACTTCTGAGTAAAACCATAAATAAATCAAAACTTTCAACAACGGATCTCTTGGTTCCGGCATCGATGAAGAACGCAGCAAAATGCGATAAGTAATGTGAATTGCAGAATTCAGTGAATCA
>New.CleanUp.ReferenceOTU1092 Kambitch.NT.2014.5_378200
AAGTCGTAACAAGGTAACCGTAGGTGAACCTGCGGTTGGATCATTAAAAAAGTTGGTTTCTAAACCATCAACCTTGTGTGCACCGTATCTGTCTCTGGTCGATTGCGGTTGGGAGCTTTTGTTTTCAACGGATCGGCCGAAGGGGGTCAACATTGATTTATCGTGTTGGTCCTTGTAACAAACCTTATGAATTTTATTTTGTCTGATACATTTGTTTAACAAATGAAAAACAACTTTTGACAACGGATCTCTTGGCTCTCGCAACGATGAAGAACGCAGCGAATTGCGATAAGTAAT
>New.CleanUp.ReferenceOTU1093 Kambitch.2012.7_612112
AAGTCGTAACAAGGTTTCCGTAGGTGAACCTGCGGAAGGATCATTAAAGAGACGTTGCCCCCCGGGGTATACCTCCCACCCTTTGTTTATCATACCTCTGTTGCTTTGGCGGGCCCGTCCTCGGACCACCGGCCCCGGCTGGTCAGCGCCCGCCAGAGGACCTAAAACTCTGTTTGTTCATGTCGTCTGAGTACTATATAATAGTTAAAACTTTCAACAACGGATCTCTTGGTTCTGGCATCGATGAAGAACGCAGCGAAATGCGATAAGTAATGTGAATTGCAGAATT
>New.CleanUp.ReferenceOTU1094 Kambitch.2012.7_612210
AAGTCGTAACAAGGTCTCCGTAGGTGAACCTGCGGAAGGATCATTCATAATAAGTGCTTATGGCACTTCTTAAATCCATATCCACCTTGTGTGCAATGTCAGCCGTTTTTCTTTATGAAGCGGCCAAACATCAACTTATTTTTTTAACTGTCTGTCTGAAAACTATTATGAATAAACAATTCAAATACAACTTTCAACAACGGATCTCTTGGCTCTCGCATCGATGAAGAACGCAGCGAAATGCGATACGTAATGTGAATTG
>New.CleanUp.ReferenceOTU1095 Kambitch.2012.5_369991
AAGTCGTAACAAGGTCTCCGTTGGTGAACCAGCGGAGGGATCATTACAGAGTTGCAAAACTCCCAACCATTGTGAACCTACCTCACCGTTGCTTCGGCGGGTGGCGCCCCCTCACCGGGAGCGCCGCGCCGGCCCCTCCCCGGAGCCCGGCAAGCCCGTCAGAAGATCGAAACCCTGTAACTACCGGCCTCTCTGAGTAACTTATACAATAAGTCAAAACTTTCAACAACGGATCTCTTGGTTCTGGCATCGATGAAGAACGCAGCGAAATGCGATAAGTAATGTGAATT
>New.CleanUp.ReferenceOTU1096 Kambitch.NT.2013.1_396699
AAGTCGTAACAAGGTCTCCGTTGGTGAACCAGCGGAGGGATCATTACAGAGTTGCAAAACTCCCAAACCCCTGTGAACCTACCTCACCGTTGCTTCGGCGGGTGGCCCTCTCCGGGGCCGCGCCGGCCCCCCACGGGGTCGGCAACCCGTCAGAGGACCAAAAACTCTTAGTAACCATTGGCCTCTCTGAGTAACTTATACAATAAGTCAAAACTTTCAACAACGGATCTCTTGGTTCTGGCATCGATGAAGAACGCAGCGAAATGCGATACGTAATGTGAATTGCAGATTTCA
>New.CleanUp.ReferenceOTU1097 Kambitch.NT.2014.1_48375
AAGTCGTAACAAGGTTTCCGTAGGTGAACCTGCGGAAGGATCATTACAGAGTTCATGCCCTCACGGGTAGACCTCCCACCCTTGAATTATATAACTTTGTTGCTTTGGCGAGCCGCTTCGGCCACCGGCTCACGCTGGTGAGCGCTCGCCAGAGGACCCTAAACCCTGTTTATACATGTCGTCTGAGTACTATATAATAGTTAAAACTTTCAACAACGGATCTCTTGGTTCTGGCATCGATGAAGAACGCAGCGAAATGCGATAAGTAATGT
>New.CleanUp.ReferenceOTU1098 Kambitch.NT.2014.5_378134
AAGTCGTAACAAGGTCTCCGTTGGTGAACCAGCGGAGGGATCATTACCGAGTTTACAACTCCCAAACCCCTGTGAACATACCACTTGTTGCCTCGGCGGATCAGCCCGCTCCCGGTAAAACGGGACGGCCCGCCAGGGGACCCAAACTCTAATGTTTCTTATTGTAACTTCTGAGTAAAACAAACAAATAAATCAAAACTTTCAACAACGGATCTCTTGGTTCTGGCATCGATGAAGAACGCAGCAAAATGCGATAAGTAATGTGAATTGCAGAATTCAGTGAATCATCGAA
>New.CleanUp.ReferenceOTU1099 Kambitch.2012.7_612265
AAGTCGTAACAAGGTTTCCGTAGGTGAACCTGCGGAAGGATCATTAATGATTGGCCCCCTGTGGCCCTATCAAATCCACATACCTCTGTGAACTGTTGGCCCTCGGGTCATTTACAAAACATTGTGTAATGAACGTATCATATACAAACATAAAACAACTTTCAACAACGGATCTCTTGGCTCTCGCATCGATGAAGAACGCAGCGAAATGCGATAAGTAATGTGAATTGCAGAATTCAGTGAATCATCGAATCTTTGAA
>New.CleanUp.ReferenceOTU11 PCFS.CT.2014.1_112770
AAGTCGTAACAAGGTTTCCGTAGGTGAACCTGCGGAAGGATCATTAAAGATTCTGGCATTCGTGCCTAACCTCTTCAGCTGTGCGCTTCGGCTGCACGCTGTTGAATATACCACACCTGTGCACTTCTTCGGTCGCGGTCCTTTGGACTGCTTCCGCTTTTACATTCAACTACAAGTCTTGTATGTCTATTACTATAAAGTAACAACTTTCAACAACGGATCTCTTGGCTCTCGCATCGATGAAGAACGCAGCGAAATG
>New.CleanUp.ReferenceOTU110 PCFS.NT.2014.4_618378
AAGTCGTAACAAGGTTTCCGTAGGTGAACCTGCGGAAGGATCATTACCGAGTTAGGGTTGCTTAAATCTGCGCCCGACCTCCAACCCTTTGCTTACTTGACCTTTTGTTGCTTCGGCAGGCCCGTCTTCGGGCCGCCGGGAGCCTTTCCAGGCTTCTGGTCAGTGCCTGCCGATGGCCCATTAAACCCTTGCTTAAACGTGTCGTCTAAGTAATTGTTAAAACAAATAACTAAAAACTTTCAACAACGGATCTCTTGGTTCTGGCATCGATGAAGAACGCAGCGAAATGCGATAAGTAAT
>New.CleanUp.ReferenceOTU1100 Kambitch.2012.7_612257
AAGTCGTAACAAGGTTTCCGTAGGTGAACCTGCGGAAGAATCATCACGAGAGGTCGCCGCAAGGCGCACCACGAACACTGTGTTGCCGAGCGATGAGTGCAGTCAGCGAGGGCGCGCAGCGCGAACGCTGCTGCACACGTCTATTGACACCATGCAAACTGAATCAGCCCTAATAGCAACCAACAACAAACACAACTGTTAGCAACGGATCACTTGGTTCTCGCATCGATGAAGAGCGTA
>New.CleanUp.ReferenceOTU1101 Kambitch.2012.7_612380
AGTCGTAACAAGGTTTCCGTAGGTGAAAGAGCATGCCTGTTTGAGTGTCATGAAATATCAACCTTGACTTGGGTTTGTGCTCTAGTCTCGGCTTGGAATTGGGTGCTTGCCGCTTTTACGAGCGGCTCACCTTAAATGTATTAGCTGGATCTGTCTTTGAGACTTGGTTTGACTTGGCGTAATAAGTATTTCGCTAAGGACATTCTTCGGAGTGGCCTCGTTTCTAGGACGCTTGTCCGCTTTCCAATACAAGTTCCACCTCGTGGACATGA
>New.CleanUp.ReferenceOTU1102 Kambitch.NT.2014.5_378126
AAGTCGTAACAAGGTAACCGTAGGTGAACCTGCGGTTGGATCATTACTGATACTTGGCTTTTGAGTTGATACCGAAAGGAGTCCTCATAGCCAAATTCACCTCTTGTGCACCATGTTGTCTTTTGGTAGTTTATACCTTGGTATAGGCTGCCAAACTTTTTAAACAAACCATATAAACTTTTCTGAAATTTATATAAAAATATAAACAACTTTTGACAACGGATCTCTTGGCTCTCGCAACGATGAAGAACGCAGCGAAATGCGATACGTAATGTGAATTGCTTTCCGT
>New.CleanUp.ReferenceOTU1103 PCFS.CT.2014.3_343369
AAGTCGTAACAAGGTTTCCGTAGGTGAACCTGCGGAAGGATCATTACAGTGTTCCCTGCCCTCACGGGTAGAAACGCCCACCCTTGTGTAATATATCATGTTGCTTTGGCGGGACCGCTCGGTCTCGAGCCGCTGGGGATTCGTCCCAGGCGAGCGCCCGCCAGAGTTAAACCAAACTCTTGTTATTTAACCGGTCGTCTGAGTTAAAATTTTGAATAAATCAAAACTTTCAACAACGGATCTCTTGGTTCTCGCATCGATGAAGAACGCAGCGAAATGCGATAAGTAAT
>New.CleanUp.ReferenceOTU1104 PCFS.CT.2014.3_343317
AAGTCGTAACAAGGTCTCCGTTGGTGAACCAGCGGAGGGATCATTACAAGAAGCCGAAAGGCTACTTAAAACCATCGCGAACTCGTCCAAGTTGCTTCGGCGGCGCGGGACCCCTCGGGGGACCGCAGCGCCGCACCCCCCTCCCCAGGGGGACGCGGGGCGCCCGCCGGAGGTCACAAACTCTCATGTATTATAGTGGATCTCTGAGTACAAAACAAATAAGTTAAAACTTTCAACAACGGATCTCTTGGTTCTGGCATCGATGAAGAACGCAGCGAAATGCGATAAGTAAT
>New.CleanUp.ReferenceOTU1105 PCFS.CT.2014.3_343281
AAGTCGTAACAAGGTCTCCGTTGGTGAACCAGCGGAGGGATCATTACAGAGTTGCAAAACTCCCAACCATTGTGAACCTACCTCACCGTTGCTTCGGCGGGTGGCCCTCTCCAGGACCGCGCCGGCGCTCCCTCCGGGGAGCCCGGCAAGCCCGTCAGAAGATCGAAACCCTGTAACTACCGGCCTCTCTGAGTAACTTATACAATAAGTCAAAACTTTCAACAACGGATCTCTTGGTTCTGGCATCGATGAAGAACGCAGCGAAATGCGATACGTAATGTGAA
>New.CleanUp.ReferenceOTU1106 Flux.Tower.NT.2013.NE_519734
AAGTCGTAACAAGGTCTCCGTAGGTGAACCTGCGGAGGGATCATTACACAATAACAAGGCGGGCTGGACACCCCCAGCCGGGCACTGCTTCACGGCGCGCGCGGCTGGGCCGGCCCTGCTGAATTATTCACTCGTGTCTTTTGCGTACTTCTTGTTTCCTGGGTGGGCTCGCCCGCCATCAGGACCAACCACAAACCTTTTGCAATAGCAATCAGCGTCAGTAAAAAATTAATAATTACAACTTTCAACAACGGATCTCTTGGTTCTGGCATCGATGAA
>New.CleanUp.ReferenceOTU1107 PCFS.CT.2014.3_343285
AAGTCGTAACAAGGTTTCCGTAGGTGAACCTGCGGAAGGATCATTACAGTGTTCCCTGCCCTCACGGGTAGAAGCGCCCACCCTTGTGTAATATATCATGTTGCTTTGGCAGGCCGCCCCCGGGCACCGGCTCCGGCCGGGTCGCGCCTGCCAGAGGACCCCAAACTCTGAATGTTAGTGTCGTCTGAGTACTATATAATAGTTAAAACTTTCAACAACGGACCTCTTGGCTCTCGCATCGATGAAGAACGCAGCAAAGCGCGAAATGTAATGTGAA
>New.CleanUp.ReferenceOTU1108 Kambitch.CT.2014.5_175030
AAGTCGTAACAAGGTCTCCGTTGGTGAACCAGCGGAGGGATCATTACTGGGTGGCTTCGGCCTAAACCCCCAACCATTGTGAACCTACCTCGCCGTTGCTTCGGCGGGTGGCCCGCTAACCGCGAGCTGCGCCGGCTGCCCCTCCAGGGCATCCGGCACCCCGCCAGAAGCCCGAAACTCTGTTATTAGTGGCCTCTCTGAGTAACTTATACAATAAGTCAAAACTTTCAACAACGGATCTCTTGGTTCTGGCATCGATGAAGAACGCAGCGAAATGCGATACGTAAT
>New.CleanUp.ReferenceOTU1109 Kambitch.NT.2014.2_128859
AAGTCGTAACAAGGTTTCCGTAGGTGAACCTGCGGAAGGATCATTATCAATGATATCCATCATACACCGTGAACTTTAATGAACTGAATTTGGGGATGATCTTAGATCTCCCCAAAATTTTAAACACTATACTTTTAAGCAGAGTCAATTATGAAAATAATTTAGACAACTTTTAGCAACGGATCTCTAGGTTCTCGCAACGATGAAGAACGCAGCGAATTGCGAAAAGTAATGTGAATTGCATAATTCCGTGAATCATCAAATCTTTGAACG
>New.CleanUp.ReferenceOTU111 PCFS.NT.2014.3_106074
AAGTCGTAACAAGGTCTCCGTAGGTGAACCTGCGGAGGGATCATTACACAATATGAAGGCGGGCTGGACAAACCCCCCTAGCTGGGCACTGCTTCACGGCGGTGCGCGGTTTGGGTGGCCGGCCCTGCTGAACTATTCACCCGTGTCTTTTGCGTACTTCTTGTTTCCTGGGTGGGCTCGCCCGCCATCAGGACCAACCACAAACCTTTTGCAATAGCAATCAGCGTCAGTAACAACGTAATTAATTACAACTTTCAACAACGGATCTCTTGGTTCTGGCATCGA
>New.CleanUp.ReferenceOTU1110 Flux.Tower.NT.2013.NE_519576
AAGTCGTAACAAGGTTTCCGTAGGTGAACCTGCGGAAGGATCATTAACAAATCATTTGATGCTAAGGAGGAGCAATCCTCTCTAGCACATTAACCCGAACCCGTGCAGCAATGCCGGGCCGGTGCAGTAGTGTCTGACCGCGAGGTTGGGATGCTATTGCGGCGTCGTGCTGCTTGTCAGTCACGCGCCACATAGACGCTTGTATTGTTTGACAGAGTATAGTTTGTACAATCAAATTATAAACAACTTTTAACAATGGAT
>New.CleanUp.ReferenceOTU1111 PCFS.CT.2012.1_161374
AAAGTCGTAACAAGGTTTCCGTAGGTGAACCTGCGGAAGGATCATTATCACGTATCCACGTATAAACCACTGCGAACTGTTTCCCTTTGGAGGTTCTAGGTTTGGCTTGATCAATCTTTCCAATGTCGTGATGGGAAAGCGGTCTATGCCGTGAAAGGCACTTCGGTGTCTCTCCGCCTGAATCTTTGAAGCGGTTATTCATCACGTCTCCAATTTAACATTAACCCCTTTAAACTTTTTGAACTGAAACTTAAGCGTGATGTAAAGTCTACCTTCGGGTTCACTTCATCATGT
>New.CleanUp.ReferenceOTU1112 PCFS.CT.2012.1_161525
AAGTCGTAACAAGGTTTCCGTAGGTGAACCTGCGGAAGGATCATTACAAATCCATCGCGTCTCTACCCGAGACACCGTCTAAACGTTCCGGGGCTGAGAAGCCACAAGGACATCATCTTCACGGTGCATGTCTGGCTTCTCGGCACCCACCCCCCTTTATTAAACCCTAGTGTGACTGTTGCTTCATATGTATTGTTCATTGTTGAACACAAACAACACAAGAACAACTTATAACAATGGATCTCTAGGCTCTTGCATCGATGAAGAACG
>New.CleanUp.ReferenceOTU1113 PCFS.CT.2012.1_161467
AAGTCGTAACAAGGTCTCCGTTGGTGAACCAGCGGAGGGATCATTACAGAGTTGTGAAACTCTCACCATTGTAAACATTACCTTTACCGTTGCTTCGGCGGGTGGCGCCCCCTCACCGGGAGCGCCGCGCCGGCCCCTCCCCGGGGCCCGGCAACCCGTCAGAGGCCCGCAACTCTTAGTCATCATTGGCCTCTCTGAGTAACTTATACAATAAGTCAAAACTTTCAACAACGGACCTCTTGGTTCTGGCATCGATGAAGAACGCAGCGAAATGCGATACGTAATGTGAA
>New.CleanUp.ReferenceOTU1114 PCFS.CT.2012.1_161489
AAGTCGTAACAAGGTCTCCGTAGGTGAACCTGCGGAGGGATCATTACTGAGTTTTTAACTCTCCAAACCATGTGAACTTACCACTGTTGCCTCGGTGGTCGGTGCTGGAAACAGTGCTGCCACCGGTGGACTACTAAACTCTTGTTAATTTTTGTCAAATCTGAATCAAAACAAACAAATAAATCAAAAACTTTCAACAACGGATCTCTTGGTTCTGGCATCGATGAAGAACGCAGCAAAATGCGATAAGTAATGTGAATTGCAGAATTCAGTGAAT
>New.CleanUp.ReferenceOTU1115 Flux.Tower.NT.2013.NE_519469
AAGTCGTAACAAGGTTTCCGTAGGTGAACCTGCGGAAGGATCATTACCGTGGGGCTTCGGCCCCATTGAGATAGCACCCTTTGTTTATGAGTACTTACGTTTCCTCGGTGGGTTCGCCCGCCGATTGGACAATTTAAACCCTTTGCAGTTGCAATCAGCGTCTGAAAAAATTAATAATTACAACTTTCAACAACGGATCTCTTGGTTCTGGCATCGATGAAGAACGCAGCGAAATGCGATAAGTAGTGTGAATTGCAGAATTCAGTGAATCATCGAATCTTT
>New.CleanUp.ReferenceOTU1116 Flux.Tower.NT.2013.NE_519543
AAGTCGTAACAAGGTTTCCGTAGGTGAACCTGCGGAAGGATCATTAACGAGTTAGGGTCTTCTAGGCCCGACCTCCCAACCCTTTGTCTATCTTACCTTGTCGTTGCTTCGGCGGACCGGCCGTGACCAACTGGTCGTGGCCGCCGGGGGTCCACCCCCTGGAGAGCGTCCGCCGATGGCCCAACCACAAACTCTTGTACCAAACCATGTCGTCTGAATTACTTGATTAAAATCAAAAAACAAAACTTTCAACAACGGATCTCTTGGTTCTGGCATCGATGAAGAACGCAGCGAAATGCGATAAGTAA
>New.CleanUp.ReferenceOTU1117 Flux.Tower.NT.2013.NE_519537
AAGTCGTAACAAGGTCTCCGTTGGTGAACCAGCGGAGGGATCATTAAAGAGTTGCAAAACTCCCAAACCCCTGTGAACTTATACCTTTACGTTGCTTCGGCGGGACTCGCCCCGGCTGCCCTCGCGGCGGACCGGACCCAGGCGCCCGCCGGAGGACCCAAACTCTTCTGTCTTTTATAGCGGCATGTCTGAGTGGATTTTTATACAAATGAATCAAAACTTTCAACAACGGATCTCTTGGTTCTGGCATCGATGAAGAACGCAGCGAAATGCGATAAGTAATGTGAATT
>New.CleanUp.ReferenceOTU1118 PCFS.NT.2012.3_144602
AAGTCGTAACAAGGTTTCCGTAGGTGAACCTGCGGAAGGATCATTCATAATAAGTGTTTTATGGCACTTTTTAAATCCATATCCACCTTGTGTGCAATGTCAGTCGATCTTCTTCATGGAGATCGACCAAACATCAGCCTTTTATTTTTTTAACTCTTTGTCTGAAAAATATTATGAATAAACAATTCAAAATACAACTTTCAACAACGGATCTCTTGGCTCTCGCATCGATGAAGAACGCAGCGAAATGCGATACGTAATGTGAATTG
>New.CleanUp.ReferenceOTU1119 Kambitch.NT.2014.2_128005
ACGTCGTAACAAGGTTTCCGTAGGTGAACCTGCGGAAGGATCATTACCGAGTACCGGGTCTTCGGGCCCATACTCCCACCCTTTGTATACCTTACCTTTGTTGCTTTGGCGGGCCGCCTAGCTACTGGCTTCGGCTGGTAAGTGCCCGCCGGAGAACCCCAAACCCAAACCATTTATAGTGTCGTCTGAGTAAAATTTTAATATTTAAAACTTTCAACAACGGATCTCTTGGCTCTGGCATCGATGAAGAACGCAGCGAAATGCGATAAGTAATGTGAATTGCAGAATTCAGTGAAT
>New.CleanUp.ReferenceOTU112 PCFS.NT.2014.2_91552
AAGTCGTAACAAGGTCTCCGTAGGTGAACCTGCGGAGGGATCATTACAGAGTTCTCGCCCTTACGGGTAGATCTCCCACCCAATGTTATCGTTACTGTCGTTTCTTTGGCGGGCCGCCGGCGTCGAATAGGCGGCGCGTGCCCGCCAGAGGCCTTCAAACTCTGAATGTTAGCGTCGTCTGAGTACTATATAATAGTTAAAACTTTCAACAACGGATCTCTTGGTTCTGGCATCGATGAAGAACGCAGCGAAATGCGATAAGTAATGCGAATTGCA
>New.CleanUp.ReferenceOTU1120 Kambitch.NT.2014.2_127910
AAGGTCGTAACAAGGTCTCCGTTGGTGAACCAGCGGAGGGATCATTACCGAGTTTACAACTCCCAAACCCCATGTGAACCTTACCTCAACGTTGCTTCGGCGGTCACGCCCCGGCGCCCCAGTGGCCCGGACCCAGGCGCCCGCCGGAGGACCCCAAACCATTGTTGTATCTAGTGGCATCGTCTGAGTGGCGTAAAGCAAATCAATCAAAACTTTCAACAACGGATCTCTTGGTTCTGGCATCGATGAAGAACGCAGCGAAATGCGATAAGTAATGTGAATTGCA
>New.CleanUp.ReferenceOTU1121 Kambitch.NT.2014.2_127912
AAGTCGTAACAAGGTAACCGTAGGTGAACCTGCGGTTGGATCATTACCAATCCTGGACTCGCAAGAGTCCTTCAGCACCATGTGCACTAAATATTGTTTCTGGGTGTCTCGGCACCCAACCATATAAACCTTACTATCTGTCTGATATTATTTATATAATAAAAACAACTTTTGACAACGGATCTCTTGGCTCTCGCAACGATGAAGAACGCAGCGAAATGCGATACGTAGTGTGAATTGCAGAATTCCGTGAATCATCGAAT
>New.CleanUp.ReferenceOTU1122 Kambitch.NT.2014.2_127922
AAGTCGTAACAAGGTTTCCGTAGGTGAACCTGCGGAAGGATCATTAGCGAGATTGCTGTGCGCCACGGGCAACTGTGTGCGGGCAGCAAGAGCCATCCTTGTGCTATGTGTACGTGGTGTTGCGTGTGTGTGCGCACTCTTTGTGGTGAGCACGCACATGCGCATTCTTTTTCACCCATTATTCCCGTTTATTCTAATCACTGCTCACACGAGCACAAACAACCGAAAACTGCCAGCAATGGAT
>New.CleanUp.ReferenceOTU1123 Kambitch.NT.2014.2_127957
AAGTCGTAACAAGGTCTCCGTTGGTGAACCAGCGGAGGGATCATTAAAGAGTTGCAAAACTCCCAAACCCATGTGAACATACCTACTGTTGCTTCGGCGGGATTGCCCCGGGCGCCTCGTGTGCCCCGGATCAGGCGCCCGCCTAGGAAACTCAACTCTTGTTTTATTTTGGAATCTTCTGGGTAGTTTTTACAAATAAATAAAAACTTTCAACAACGGATCTCTTGGTTCTGGCATCGATGAAGAACGCAGCGAAATGCGATAAGTAATGTGAATTGCAGAATTCAGT
>New.CleanUp.ReferenceOTU1124 Kambitch.NT.2014.2_127974
AAGTCGTAACAAGGTTTCCGTAGGTGAACCTGCGGAAGGATCATTAACAAATCTAAAACGTGGCCTGTGCTTCGGCACAGGACATAATAACCTGTGAATCGCAGCATGAATAGATTTATTTATTCTGCTGTCTGTTGCCTGTGGTGAAAGCCGCAGCAACAAACCTTAACGTCTATCTAATGTCTAATTAAAACAAGAACAAATACAACTTTTAGCAATGGATCTCTTGGCTTCTGTAACGACGAAGAACGCAGTGAAATGCGATAACTA
>New.CleanUp.ReferenceOTU1125 Kambitch.NT.2014.2_127938
AAGTCGTAACAAGGTTTCCGTAGGTAAACCTACAGAAGGATCATTACCTTTCATGCCTTTAATTAGGCATTCGGGGGGCTTCGTACGCGTTATAACCTAGGTTGTATCGCCTACAACCCCTGTCTAAACCCGTGTCTTTGCGTACTACTTATTTCCTTAGTAGGCTTACCTACCAAATAGACTACATTAAACCCTTGTAATTGCAATCAGCGTCTAAAAATAATAATAATTACAACTTTTAACAACGGATCTCTTGGTTCTGGCATCGATGAAGAACGCAGCGAAATGCGATAAGTAGTGTGAATT
>New.CleanUp.ReferenceOTU1126 Kambitch.CT.2014.5_175067
AAGTCGTAACAAGGTTTCCGTAGGTGAACCTGCGGAAGGATCATTACCGAAGTACAGGCCCCTTCGGGGGCTAAACTTCCACCCTCTGTATACCTTACCTTTGTTGCTTTGGCGGGCCGCCTAGCTACTGGCCTCGGCTGGTAAGTGCCCGCCGGAGAACCCCAAACCCAACCCATTTATAGTGTCGTCTGAGTAAAATTTTAATATTTAAAACTTTCAACAACGGATCTCTTGGCTCTGGCATCGATGAAGAACGCAGCGAAATGCGATAAGTAATGTGAATTGCAGAATTCAGTGAAT
>New.CleanUp.ReferenceOTU1127 PCFS.Grass.2013.4_152120
AAGTCGTAACAAGGTCTCCGTTGGTGAACCAGCGGAGGGATCATTACAGAGTTGCAAAACTCCCGACCATTGTGAACCTACCTCATCGTTGCTTCGGCGGGTGGCCCCCCTCCCTCACCCGGAGGGCGGCCGCGCCGGCCCCGGCTCCCGGGCGCCGGCAATCCCGCCAGAGGACCCGCAACTCTTTGTCATCATTGGCCTCTCTGAGTAACTTATAAATAAGTCAAAACTTTCAACAACGGATCTCTTGGTTCTGGCATCGATGAAGAACGCAGCGAAATGCGATA
>New.CleanUp.ReferenceOTU1128 Kambitch.NT.2014.2_128598
AAGTCGTAACAAGGTCTCCGTTGGTGAACCAGCGGAGGGATCATTACCGAGTTTACAACTCCCAAACCCCTGTGAACCTTACCCGCGTTGCTTCGGCGGCCGCGCCCCGGGCCCCGCGCCCGGAACCGGCGCCCGCCGGGGGACCACAAACCATGAATCTTTCAGTATCTTCTGAGTGGCACAAGCAAAATAAATTAAAACTTTCAACAACGGATCTCTTGGCTCTGGCATCGATGAAGAACGCAGCGAAATGCGATAAGTAATGTGAATTGCAGAATTCAGTGAATCA
>New.CleanUp.ReferenceOTU1129 PCFS.CT.2013.2_423363
AAGTCGTAACAAGGTCTCCGTTGGTGAACCAGCGGAGGGATCATTACCGAGTACTATAACTCATAACCCTTTGTGAACCTTTATACCTGTTGCTTCGGCGGCGCGCCTCCCGGGGCGTGCCCGCCGGCATTATCAGAATCTCTGTTCGAACCCGACGATACATCTGAGTGTTCTAAGCGAACTGTTAAAACTTTCAACAACGGATCTCTAGGCTCTTGCATCGATGAAGAACGCAGTGAAATGCGATACGTAATGTGAATTGCAGAATCT
>New.CleanUp.ReferenceOTU113 PCFS.NT.2013.2_56089
AAGTCGTAACAAGGTCTCCGTTGGTGAACCAGCGGAGGGATCATTACTGAGTTGTAAAACTCCAACCCTTTGTCATTATTTCTTGTCAAGTTGCTTCGGCGGGCGGCCCCAGGGCGGGCTCGCGTCCGCCTGCCGAAGACCACTTAAACTCTTACTGTTTAGTGTCTCTCTGAAAACCTAAAAAAATAAGTTAAAACTTTCAACAACGGATCTCTTGGTTCTGGCATCGATGAAGAACGCAGCGAAATGCGATAAGTAATGTGAATTGCAGAATTCAGTGAATCA
>New.CleanUp.ReferenceOTU1130 Kambitch.CT.2013.2_167226
AAGTCGTAACAAGGTTTCCGTAGGTGAACCTGCGGAAGGATCATTAAAAATGAAGCCGGGAAACCGGTCCTTCTAACCCTTGATTATCTTAATTCGTTGCTTCGGCGGGTGGCTCCCCTAGGGGATGCCGCGCCCTCCCTTCGGGGTCGGCACCCCGCCAGAGGTGCACTAAACTCTCGTATCCATTGGCATCTCTGAGTAACTTATAAAATAAGTCAAAACTTTCAACAACGGATCTCTTGGTTCTGGCATCGATGAAGAACGCAGCGAAATGCGATAAGTAATGTGAATTGCA
>New.CleanUp.ReferenceOTU1131 PCFS.CT.2012.2_438311
AAGTCGTAACAAGGTATCCGTAGGTGAACCTGCGGATGGATCATTAAGAGGTTAGCAAGCATCCCTGTTTGACAGACCACTGTGGTACGATGCATGTTGTTTTGGCGGCGTGGTGTGCGTGCAAGCGCGCATGCGCCGCCAGCATACAAACCCAATCAACCAATTTATACTACTCAGCTGTTCTGATTACACTATTTCGATAGCATAATCCTATACAACTGCTAGCAACGGATCACTCGGCTCTCG
>New.CleanUp.ReferenceOTU1132 PCFS.NT.2012.3_144415
AAGTCGTAACAAGGTTTCCGTAGGTGAACCTGCGGAAGGATCATTAACGAATTTAAAAGGTTGTAGCTGGCTTTTCGGAGCATGTGCACACCTTTCATCTTCTAATTCTACACCTGTGCACCTCTTGTAGGCTGGATTCGAAAGAAATCAGTCTATGTTTTTTATATACCCCTTTAAAAAGTTTAGAATGTTATATTGTGTGTTTGTCCTAAAAAGCAAACTCCTTAAATCTATACAACTTTCAACAACGGATCTCTTGGCTCTCGCATCGATGAAGAACGCAGCGAAA
>New.CleanUp.ReferenceOTU1133 PCFS.NT.2012.3_144238
AAGTCGTAACAAGGTAACCGTAGGTGAACCTGCGGTTGGATCACTACAAAATGATGGTTTTTTAGCTTGAGCTGCTTTCGAGTGGCTCGCTAAAAGACTTATTCACCCTTGTGCATCGTAATGTTTTTTGGGTCGGTTTTACGACTGGCCCAGCATTTTTTTAAACACTTTATAATTTGACTGAATTTTTTTGAAAATAAAAAATAACAACTTTTGACAACGGATCTCTTGGCTCTCGCAACGATGAAGAACGCAGCGAAATGCGATACGTAATGTGAATTGCAGAATTCCGTGAA
>New.CleanUp.ReferenceOTU1134 PCFS.NT.2012.3_144426
AAGTCGTAACAAGGTTTCCGTAGGTGAACCTGCGGAAGGATCATTAACAAATCATCATAGTCGTGCGCTTCGGCGCACCGCTATATACACCCTTTGCCTGGGAAGAGCAGCAATGCTTGGAACGGCTTTGGTTGCAATCCTTACGGATTGTAGGCTAGCCGAAAGGCGACGCCACATAGACGCTTGCTTAGTTTGACAGAGTTTAGTTGCAATCAAAAGATACAACTTTTAACAATGGATCTCTTGGCTCTTGCAACGATGAAGAA
>New.CleanUp.ReferenceOTU1135 PCFS.NT.2012.3_144320
AAGTCGTAACAAGGTTTCCGTAGGTGAACCTGCGGAAGGATCATTACCGAGTGAGGGCCCTCTGGGTCCAACCTCCCACCCGTGTTTATCGTACCTTGTTGCTTCGGCGGGCCCGCCGCAAGGCCGCCGGGGGGCACCTGCCCCCGGGCCCGCGCCCGCCGAAGACACCTATGAACGCTGTCTGGAGATTGCAGTCTGAGCGAATAGCTAAAAATTTATTAAAACTTTCAACAACGGATCTCTTGGTTCCGGCATCGATGAAGAACGCAGCGAAATGCGATACGTAATGTGAATT
>New.CleanUp.ReferenceOTU1136 PCFS.NT.2012.3_144290
AAGTCGTAACAAGGTCTCCGTTGGTGAACCAGCGGAGGGATCATTACTGAGTTATCTAACTCCCAAACCTTTGTGAACATACCATTGTTGCTTCGGCGGACTCGTCCCGGGCGCGCTCTCGAGCGTGATCCGGAACCAGGCGGCCGCCGAGGGTATCAAACTCTTGTTTTTATAGTGGACTTCTGAGTATCATGAGTAAATAAATCAAAACTTTCAGCAACGGATCTCTTGGTTCTGGCATCGATGAAGAACGCAGCGAAATGCGATAAGTAAT
>New.CleanUp.ReferenceOTU1137 PCFS.NT.2012.3_144349
AAGTCGTAACAAGGTAACCGTAGGTGAACCTGCGGTTGGATCATTAACAAATGTTTGGTCTCGTGCCAAATTCACACCTGTGTGCACCATTGTCTGTATTTGGTAGCTCGAGCGCGTTCTGGGGAGTCTCAACAGCTCCCAACATAGGAACGCCTACCCCCGTGGGTATCATATTCCCGGAAAGTGACGGGTCACGGGCCCGTGGTTAACGCCACGCGACCGCCGGATCTGGATGGGAATCCGCTCGGGTTGGGCTACCGCCATTTTTAGAACCAACACATCTGTCTTTTT
>New.CleanUp.ReferenceOTU1138 PCFS.CT.2012.2_438479
AAGTCGTAACAAGGTAACCGTAGGTGAACCTGCGGTTGGATCATTAATAAATCTAGAAGGTCTTAAAGACCTTTCTAACATCTTGTGAAACATATATGTCTCTATTTAAACTTTGTATTATTTTATAGTCTAAAAATTTAAAAAGTAATTAAACAACTTTTGACAACGGATCTCTAGGCTCTCGCAACGATGAAGAACGCAGCGAAATGCGATAAGTAATGTGAATTGCAGAATTCCGTGAATCATTAAATCTTTGAACGCACATTGCGCCTTTTGGTATTCCTCAAGGCA
>New.CleanUp.ReferenceOTU1139 PCFS.CT.2012.2_438379
AAGTCGTAACAAGGTTTCCGTAGGTGAACCTGCGGAAGGATCATTCGTGTAATTCTTGGCAAAGAGGGGCAACCTTCCGAGTCATTTTACATCCTTACCACAATGTGAACTTTAAAACTAACATTAAGTGATTCTGCAGTGTTGGTACAGGCTCTGCTTTTGCATCCTGTGCCAACCAGAAGCGAGCGCTTAGGAGGCTATGCTAACTAAACTAATTACCTTATTGCCTAAAACTTTAATATATACAACCTTTAACAATGGATCTCTTGGCTCCTGCAACGAT
>New.CleanUp.ReferenceOTU114 Clark.CT.2014.3_402459
AAGTCGTAACAAGGTTTCCGTAGGTGAACCTGCGGAAGGATCATTACCGAGTTCATGCCCTTCGGGGTAGATCTCCCACCCTTTGTATACTATACCTTTGTTGCTTTGGCGGGCCGCCTAGCTACCGGCTTCGGCTGGTAAGTGCCCGCCAGAGGACCCAAAACCCTGAATATTAGTGTCGTCTGAGTAAAAAGTTTAATATTTAAAACTTTCAACAACGGATCTCTTGGCTCTGGCATCGATGAAGAACGCAGCGAAATGCGATAAGTAATGTGAATTGCAGAATTCA
>New.CleanUp.ReferenceOTU1140 Flux.Tower.CT.2013.NE_334628
AAGTCGTAACAAGGTTTCCGTAGGTGAACCTGCGGAAGGATCATTACCTTTCAGTACAGAAGCGTTGTGTTGGTTGAGTTGTGCTGGTTGAGTCTCGCTCACAAAGTAGGACTCCTGGTAGCAACTCCCTTCATAATTCTTCCTGTCTATCATCCTTGTCTTTTGCGTACTATTGTTTCCTCGGCGGGCTTGCCCGCCGGTTGGACAACCTTATAACCTATATAATTTTCAATCAGCGTCTGAAATAATATAATAATTACAACTTTCAACAACGGATCTCTTGGTTCT
>New.CleanUp.ReferenceOTU1141 Kambitch.2012.6_135739
AAGTCGTAACAAGGTTTCCGTAGGTGAACCTGCGGAAGGATCATTGCAAAAATGTGAGAAGAAATTGTTGGAATGTGACGGTTAGTAGATTTATTGACAACTATCCTTTAATTGTATTACAACTCTCCACAATGGATCTCTGGGCTCTTGCATCGATGAAGAACGCAGCAAAACGCGAAATGTGTTATGACATGCAATCTTTGAGAATCATGAAATTTTTGAACGCACCTTGTACCTCTTTTTGAGGTATGCTTGTTTGA
>New.CleanUp.ReferenceOTU1142 Kambitch.2012.6_135720
AAGTCGTAACAAGGTCTCCGTTGGTGAACCAGCGGAGGGATCATTACCGAGTTTACAACTCCCAAACCCCTGTGAACATACCTATACGTTGCCTCGGCGGATCAGCCCGCGCCCCGTAAAACGGGACGGCCCGCCCGAGGACCCTAAACTCTTGTTTTTAGTGGAACTTCTGAGTAAAACAAACAAATAAATCAAAACTTTCAACAACGGATCTCTTGGTTCTCGCAACGATGAAGAACGCAGCGAATTGCGATAAGTAATGTGAATTGCAGAATTCAGTGAATCATCAAAT
>New.CleanUp.ReferenceOTU1143 PCFS.CT.2012.1_161571
AAGTCGTAACAAGGTCTCCGTTGGTGAACCAGCGGAGGGATCATTACAGAGTTGTGAAACTCTCACTATTGCAAACATTACCTTTACCGTTGCTTCGGTGGGTGGCTCCCTTCCGGGTGCCACGCTCTCCCTTCGGGGTAGGCAGCCCACCAGAGGTATACTAAACTCTCGTATTAATTGGCATCTCTGAGTAACTTATAAAATAAGTCAAAACTTTCAACAACGGATCTCTTGGCTCCAGCATCGATGAAGAACGCAGCGAAACGCGATATGTAATGT
>New.CleanUp.ReferenceOTU1144 Kambitch.2012.6_135541
AAGTCGTAACAAGGTTTCCGTAGGTGAACCTGCGGAAGGATCATTACCGAGTGAGGGCCCTCTGGGTCCAACCTCCCGCCCGTGTCTATCGTACCTTGTTGCTTCGGCGGGCCCGCCATTCGTGGCCGCCGGGGGGCATCTCGCCCCCGGGCCCGCGCCCGCCGGAGACACCAACACGAACACTGTCTGAAGGTTGCAGTCTGAGTCGATTTATTTAATCGTTAAAACTTTCAACAACGGATCTCTTGGTTCCGGCATCGATGAAGAACGCAGCGAAATGCGATACGTAAT
>New.CleanUp.ReferenceOTU1145 Kambitch.2012.6_135575
AAGTCGTAACAAGGTTTCCGTAGGTGAACCTGCGGAAGGATCATTACTAGAGCAAAGGATAGGCAGCGCCCCACAGAAGCTTGCTTCGTGGCGGGCTACCCTACTTCAGTAGGGTTTAGAGTCGTCGAACCTCTCGGAGAAGTTCGGTCCTGAACTCCACCCTTGAATAAATTACCTTTGTTGCTTTGGCGGGCCGCCTCGTGCCAGCGGCTTCGGCTGTTGAGTGCCCGCCAGAGGACCACAACTCTTGTTTTTTATGATGTCTGAGTACTATATAATA
>New.CleanUp.ReferenceOTU1146 PCFS.CT.2012.2_438239
AAGTCGTAACAAGGTTTCCGTAGGTGAACCTGCGGAAGGATCATTACCTAGAGTTTGTGGGCTTTGCCTGCTATCTCTTACCCATGTCTTTTGAGTACTTTCGTTTCCTCGGCGGGCTCGCCCGCCAATGGGGACCACAATAAACCCTTTGTAATACCTGTAATCGTCTGACAAAACAAACAAAATTAAAACTTTCAACAACGGATCTCTTGGTTCTGGCATCGATGAAGAACGCAGCGAAATGCGATAAGTAGTGTGAATTGCGGAATTCAGTGAATCATCGAATCTTT
>New.CleanUp.ReferenceOTU1147 PCFS.NT.2012.2_544887
AAGTCGTAACAAGGTCTCCGTTGGTGAACCAGCGGAGGGATCATTACCGAGTCTTTACAACTCATAACCCTTTGTGAACCATTATACCTAGTTGCTTCGGCGGCGCGCCTCCGGGCGTGCCCGCCGGCCAATTATAGTCTCTTAGTTGTGAATCGACGTTACATCTGAGTGTTCTAAGCGAACTGTTAAAACTTTCAACAACGGATCTCTTGGTTCTGGCATCGATGAAGAACGCAGCGAAATGCGATAATTAATGTGAATTGCAGAATTTAGT
>New.CleanUp.ReferenceOTU1148 PCFS.CT.2012.1_161585
AAGTCGTAACAAGGTTTCCGTAGGTGAACCTGCGGAAGGATCATTAACGAATACGTTTGTCGGGAAGGGTTGCTGCTGGCCCCCTCGGGGGCATGTGCGCGCCCCGACCGCATTCCACCCCTTTCACACCTGTGCACAACCGTGGCTTGTCTCCTCCCCCCGGGGGGTGTGACTTCCGCGAACTTTTCACAAACTCCCAGTATTTACGAGAACGTACATTTGTAGTAGTGCCCTCGGGTGCGAATAAATACAACTTTCAGCAACGGATCTCTTGGCTCTCGCATCGATGAAGAACG
>New.CleanUp.ReferenceOTU1149 PCFS.NT.2013.4_537241
AAGTCGTAACAAGGTTTCCGTAGGTGAACCTGCGGAAGGATCATTAACAAAATATGTGGAGGATAAGCAGAGCTCGCAAGGGATCTGTGAAGCCGCCAATACACCTTTGTGAATCGGGCTGCACAGAGCATTGAATTTCGGTTCAGGGCATTGTGCGGCTTAGAAGGGATGGGCTATGGCAGTTGGACGAATAAAAGTCCGCTGTCACTTATACAAAAGTCTAATAACATGTCGAAAGACAACTAATACAACTTTTAACAATGGATCT
>New.CleanUp.ReferenceOTU115 Kambitch.NT.2014.4_4932
AAGTCGTAACAAGGTCTCCGTAGGTGAACCTGCGGAGGGATCATTAAAGAGTATAGGGTCCTTGTGGCCCGAACCTCCCAACCCGTGCTTATAAACCTTTGTTGCTTTGGCAGGTCGTGGATCCTTTGGTCCCCGCAAAGTTTGGTGGCTTCGGCCGCTAAATCCTGCGAGTACCTGTCAAAAGCCAAACCTTAAAACTTAAAATCAACCTGTCGTCTGAGATATAATATAAATAGCTCAAAACTTTCAACAACGGATCTCTTGGTTCCAGCATCGATGAAGAACGCAGCGAAATG
>New.CleanUp.ReferenceOTU1150 PCFS.CT.2013.2_423728
AAGTCGTAACAAGGTTTCCGTAGGTGAACCTGCGGAAGGATCATTACATATTGTACACGGCTGGGATCTCCAGAAGCCAACGTCTTGCTCCGGCAAGCGTAGCCTCTGCCCAGTTGTGTGAATATACACCCATGTTTTTGCGCACTTCTTGTTTCCTTGGCGGGTCCGCCCGCCAATTGGACATTATAAACCCATTGTAATTGCAGTCAGCGTCAGTAAAATTTAATTATTACAACTTTCAACAACGGATCTCTTGGTTCTGGCATCGATGAAGAA
>New.CleanUp.ReferenceOTU1151 Kambitch.CT.2014.5_174971
AAGTCGTAACAAGGTTTCCGTAGGTGAACCTGCGGAAGGATCATTACCTAGAGTTTGTAGACTTCGGTCTGCTACCTCTTACCCATGTCTTTTGAGTACCTTCGTTTCCTCGGTGGGTTCGCCCACCATAGGACAAACCATAAACCTTTTGTAATTGCAATCAGCGTCAGTAAAAAATTAATAATTACAACTTTTAACAACGGATCTCTTGGTTCTGGCATCGATGAAGAACGCAGCGAAATGCGATAAGTAGTGTGAATTGCAGAATTCAGTGAATCATCGAATCTTT
>New.CleanUp.ReferenceOTU1152 Clark.CT.2014.1_513846
AAGTCGTAACAAGGTCTCCGTTGGTGAACCAGCGGAGGGATCATTACCGAGTTCATCCGACTCCCAAACCCCTGTGAACATACCATACGTTGCTTCGGCGGAGCGCCCCGGCGCCCCACCCCCCAGGGGGCGGCGGCCCGGACCAAGGCGCCCGCCGGGGGACCCAAACACTGCATTCGCCGCCGGCGGAATCTACGTCTGAGTGATTTACAAATGAATCAAAACTTTCAACAACGGATCTCTTGGCTCTGGCATCGATGAAGAACGCAGCGAAATGCGATAAGTAA
>New.CleanUp.ReferenceOTU1153 Clark.CT.2014.1_513911
AAGTCGTAACAAGGTTTCCGTAGGTGAACCTGCGGAAGGATCATTAGCGAGAGCCTGCCACGGACGCAAGTCTGTGAGCAAGCGCGCCATCCTTGTGTTGTGTGTGTTGCCTGTGCACCTGACAATGTCTGACAATGTCTGTGTGCACACGCGCATTTTCACCCATTATTCCCATTTATCTAATCCAACTGCTCATACTGAGCACAAACAACCGAAAACTGCCAGCAATGGATCA
>New.CleanUp.ReferenceOTU1154 PCFS.CT.2014.3_343739
AAGTCGTAACAAGGTTTCCGTAGGTGAACCTGCGGAAGGATCATTACCGAGATTTTTTTCCTGCTTGCAGGAAATCTCCCACCCTTTTGTGTAACGAAATTTTGATATATTTTGGTGAAGCGCTTGTTAAGCATACGTGCTGAGCAACCAGTGACTAACCCAAAAAGTTAGTGGCTGTGTCTTTGCCAAAGGACCCCAAATAACTCTTTTTATTTAATTATTTTGTCTGAGTTTATAATTTTTAAAATAAACAAAACTTTCAACAACGGATCTCTTGGTTCTGGCATCGATGAAGAACGCAG
>New.CleanUp.ReferenceOTU1155 PCFS.CT.2014.3_343670
AAGTCGTAACAAGGTCTCCGTTGGTGAACCAGCGGAGGGATCATTACAGAGTTGCAAAACTCCCTAAACCATTGTGAACGTTACCTACACCGTTGCTTCGGCGGGCGGCTCGCTAATCCCGGGCCGCGCCAGCTCCCCCTCGGGAGGGCTGGCAACTCGTCAGAGGACTGAAACTCTTAGTCATCATTGGCCTCTCTGAGTAACTTATACAATAAGTCAAAACTTTCAACAACGGATCTCTTGGTTCTGGCATCGATGAAGAACGCAGCGAAATG
>New.CleanUp.ReferenceOTU1156 PCFS.Grass.2013.2_118591
AAGTCGTAACAAGGTTTCCGTAGGTGAACCTGCGGAAGGATCATTAAAATTTATATTTCGGGAATTCGTTTCGTTTTCCCGGATTATTTGTATTCAAATCCCACTCTTTATAAATATATTAATTATATAAAACAAGTTGAAGACGTTCTATATGTGTGGTTCGCTGACAACTTGTCCATCTTTATATATTATGCGCGCACTTGGTTTTTTTGGCTTTGTGCGAGTATATATTTTTTTATGACCTCAGCTCAAGTAAGAACACCCGCTGAACTTAAGCATATCAATAAGCGGA
>New.CleanUp.ReferenceOTU1157 PCFS.CT.2014.3_343599
AAGTCGTAACAAGGTCTCCGTTGGTGAACCAGCGGAGGGATCATTACAGAGTTGTGAAACTCTCACCATTGCAAACCTACCTCACCGTTGCTTCGGCGGGTGGCCCGGGGCAACCCGCGGCCGCGCCGGCGCCCCCTCCGGGGAGCCCGGCAAGCCCGTCAGAAGATCGAAACCCTGTAACTACCGGCCTCTCTGAGTAACTTATACAATAAGTCAAAACTTTCAACAACGGATCTCTTGGTTCTGGCATCGATGAAGAACGCAGCGAAATGCGATAAGTAGTGTGAA
>New.CleanUp.ReferenceOTU1158 PCFS.CT.2012.2_438559
AAGTCGTAACAAGGTCTCCGTAGGTGAACCTGCGGAGGGATCATTACAGAGTTCACGCCCTCGCGGGCAGATCTCCCACCCTTTGTGTATTCATACCTCTGTTGCTTTGGCAGGCCGCTGGGCTTCGGCCTGGCCACCGGCTCTGGGGCTGGTGCGCGCCTGCCAGAGGACCCCCAAACTCTGGTTATCTGTGTCGTCCGAGTATTATACAATCGTTAAAACTTTCAACAACGGATCTCTTGGTTCTGGCATCGATGAAGAACGCAGCGAAAT
>New.CleanUp.ReferenceOTU1159 PCFS.CT.2012.2_438557
AAGTCGTAACAAGGTAACCGTAGGTGAACCTGCGGTTGGATCATTAACAAATCCAATTACAAGTCTATGGGAAGGGGTGTCAAAGCTCTGGTACCGTATTCTTGTTTTTTAACACAATGTGAACTGTAATTGTCTCTGGTGTGGTTAAGAGTCTCGCCTTCCTCGGGAGGCGGGATAGCTTGGGTGCAAACTCGAGCTACCCACCGTCATGAATTTAAACTTTTTACCTTTTGGTCTTTAAAACTAAAGTTTAGTGCTTTAAATCTAATTTAAAAACAACTTTTGGCAACGGATCTCTAGGCTCTTGCAACGATGAA
>New.CleanUp.ReferenceOTU116 PCFS.CT.2013.4_626840
AAGTCGTAACAAGGTTTCCGTAGGTGAACCTGCGGAAGGATCATTAGTGAATTTTAGGGCGCTCTCACTTAACTGAGAGGCCTGACCTCCACTCTCCAACTCTGTGCACTATAAGAAAATAGGAAAAGTAGTTTTTATTAACTACTGGCCCTTGCTTCTATCTCAATTTAAACACTAGTCAAAGAATGTAACAAAACCATAACAAAAAAACTTTCAACAACGGATCTCTTGGCTCTCGCATCGATGAAGAACGCAGCGAAATGTGATAAGTAATGTGAATTG
>New.CleanUp.ReferenceOTU1160 PCFS.CT.2012.2_438643
AAGTCGTAACAAGGTTTCCGTAGGTGAACCTGCGGAAGGATCATTACCGTGGGGCTTCGGCCCTGTCGTGATAGAACCCTTGCCTTTTGAGTACCGTCCGTTTCCTCGGCAGGCCCGCCTGCCAATGGGGACCCCCAATAAACTCTTTTATGTACCTGTATCGGTCTGAAAACAAACAAAATTAAAACTTTCAACAACGGATCTCTTGGTTCTGGCATCGATGAAGAACGCAGCGAAATGCGATAAGTAGTGTGAATTGCAGAATTCAGTGAATCATCGAATCTTTGAGCG
>New.CleanUp.ReferenceOTU1161 PCFS.Grass.2013.4_152470
AAGTCGTAACAAGGTCTCCGTTGGTGAACCAGCGGAGGGATCATTACAGAGTTGCAAAACTCCCAAACCATCGTGAACATACCCAAATATCGTTGCTTCGGCGGGCGGCGGCCCCCCGGGGTTATCATCCCCGGGCGTCTGCCCCCCGGCCTCCCCCCCTCCGACGGGGCGGGGGGGTGCCCGCCGGAGGTCCTACAACCATCGTATCTTATGTGGCCTCTCTGAGTTATAGTGAATGAAGTCAAAACTTTCAACAACGGATCTCTTGGTTCTGGCATCGATGAAGAACGCAGCGAAATG
>New.CleanUp.ReferenceOTU1162 PCFS.Grass.2013.4_152513
AGTCGTAACAAGGTCTCCGTTGGTGAACCAGCGGAGGGATCATTACCGAGTTCTTACAGAACCCTACCCTTGTGTGCTAAGCTACCACCCAGCTTTTACACAAGAGTCCCGGCTTAACCGCCGGGCTATCAGTGTAAAACAAACCTCTGTATTATTATTATTTCTCTGAGACTTTTTACAAAAGAGTCAAAACTCTCAACAACGGATCTCTTGGTTCTGGCATCGATGAAGAACGCAGCGAAATGCGATAAGTAATGTGAATTGCAGAATTCAGTGAAT
>New.CleanUp.ReferenceOTU1163 PCFS.Grass.2013.2_118593
AAGTCGTAACAAGGTCTCCGTTGGTGAACCAGCGGAGGGATCATTACCGAGTTTACAACTCCCAAACCCCTGTGAACCTACCTCACCGTTGCTTCGGCGGGTGGCCCGCTAACGCGGCGCCGCGCAGCACCCACCTTCGGGGGGTGCGGCACCCCGTCAGAAGACCGAAACCCCTAGACATCTTGGCCTCTCTGAGTAACTTATACAATAAGTCAAAACTTTCAACAACGGATCTCTTGGCTCTGGCATCGATGAAGAACGCAGCGAAATGCGATAAGTAATGCGAA
>New.CleanUp.ReferenceOTU1164 Clark.CT.2014.1_514006
AAGTCGTAACAAGGTCTCCGTTGGTGAACCAGCGGAGGGATCATTACAGAGTTGCAAAACTCCCTAAACCATTGTGAACGTTACCTTCAAACCGTTGCTTCGGCGGGTGGCTCCCCTAGGGGATGCCGCGCTCTCCCTTCGGGGTCGGCACCCCGCCAGAGGTACACTAAACTCTCGTATCCATTGGCATCTCTGAGTAACTTATAAAATAAGTCAAAACTTTCAACAACGGATCTCTTGGTTCTGGCATCGATGAAGAACGCAGCGAAATGCGATAAGTAAT
>New.CleanUp.ReferenceOTU1165 PCFS.Grass.2013.4_152426
AGTCGTAACAAGGTTTCCGTAGGTGAACCTGCGGAAGGATCATCACGAGAGGTCGCCGCAAGGCGCACCACAACACTGTGTTGCCGAGCGATGAGTGTAGCGCATTGTGCTGCACACGTCTATTGACACCATGCAAACTGAATCAGCCCTAATAGCAACCAACAACAAACACAACTGTTAGCAACGGATCACTTGGTTCTCGCATCGATGAAGAGCGTAGCAAACTGACGAAAAGTAATGTGACTT
>New.CleanUp.ReferenceOTU1166 PCFS.Grass.2013.2_118416
AAGTCGTAACAAGGTTTCCGTAGGTGAACCTGCGGAAGGATCATTACCGAGTGAGGGCCCTCTGGGTCCAACCTCCCACCCGTGTTTATCGTACCTTGTTGCTTCGGCGGGCCCGCCGCAAGGCCGCCGGGGGGCTTCCGCCCCCGGGTCCGCGCCCGCCGAAGACACCTGTGAACGCTGTATGAAGGTTGCAGTCTGAGTGATCATGATAAATTAGTTAAAACTTTCAACAACGGATCTCTTGGTTCCGGCATCGATGAAGAACGCAGCGAAATGCGATACGTAATGTGAA
>New.CleanUp.ReferenceOTU1167 PCFS.Grass.2014.2_353161
AAGTCGTAACAAGGTTTCCGTAGGTGAACCTGCGGAAGGATCATTATCAGAGTAGGAAGTCGTGGTTTAGCGCCCCGCTTGCGGGGGGCTGGGCCTCGACCCTCTCCACCCGTGTTTATCGTACCCCGTTGCTTCGGCGGGCCCGCCGTTTATTCGGCCGCTGGGGAACCGCCGGTTCCCGGGCCCGTGCCCGCCGGAGACCCCTTGAACACTGCCTGAAGGTTGCTGTCTGAGTGATTTATATAATAAAAACAAAACTTTCAACAACGGATCTCTTGGTTCCGGCATCGATGAAGAACGCAGCGAAATG
>New.CleanUp.ReferenceOTU1168 PCFS.Grass.2014.2_353109
AAGTCGTAACAAGGTTTCCGTAGGTGAACCTGCGGAAGGATCATTAATAGAGCAATGAACAGTCAGCGCCCCGGGAGCAATCCTGGGGGCTACCCTCTTCGGAGGGTTTAGAGACGTCGGGCCCTTCGGGGATACTCGGTTCAGACCTCCACCCTTGAATACATTACCTTTGTTGCTTTGGCAGGACGCCTCGTGCCAGCGGCTTCGGCTGTTGAGTGCCCGCAGAGGACCACAACTCTTGCAATATATGAAGTCTGGGTACTATATAGTAGTTAAAACTTTCAACAA
>New.CleanUp.ReferenceOTU1169 Flux.Tower.NT.2013.SW_181292
AAGTCGTAACAAGGTTTCCGTAGGTGAACCTGCGGAAGGATCATTATAAGTTATTGTTAACTATGTTTTGTGCTAATACGTCAACTACTTGTTGTCATTGTTTGGATACTGTAAAATTTAAAACTTGCAACAACGGATCTCTAGGCTCTCCCATCGATGAAGAACGCAGCGAAATGCGATAAGTAATGTGAATTGCAGAATTCAGCGAACCATCGAATCTTTGAACGCACATTGCGCCCATTAGTATTCTATTGGGCATGCCT
>New.CleanUp.ReferenceOTU117 PCFS.NT.2013.2_56457
AAGTCGTAACAAGGTCTCCGTAGGTGAACCTGCGGAGGGATCATTACCGAGTGCGGGCCCTCGCGCCCAACCTCCCAACCCTTTGTCGATTCATATCTGTTGCCTCGGGGGGCGACCCGGACGTCGTCCGGGAGTCCCCCAGAGGTCCAACCCAACACACTGCGTCTTTGCGTCGGAGTATTGAAAACAATCAATCAAAACTTTCAACAACGGATCTCTTGGTTCTGGCATCGATGAAGAACGCAGCGAAATGCGATAAGTAATGTGAATTGCAGAATTCA
>New.CleanUp.ReferenceOTU1170 Clark.CT.2014.1_513743
AAGTCGTAACAAGGTAACCGTAGGTGAACCTGCGGTTGGATCATTAATAAATCTGACTGGCCTCAAGGCCTTTCTCACACTTGTGTATAGTAATTGTTTCTTTGGCGGATGCAAGTCCGTGTTAAACTCTGTAATAATTTTTGCCTATAACTTTAATGAATAATTAAAAACAACTTTTGACAGCGGATCTCTAGGCTCTCACAACGATGAAGAACGCAGCGAAATGCGATAAGTAATGTGAATTGCAGAATTCAGTGAATCATCGAA
>New.CleanUp.ReferenceOTU1171 Kambitch.CT.2013.4_529084
AAGTCGTAACAAGGTTTCCGTAGGTGAACCTGCGGAAGGATCATTACAGAGTTCATGCCCCTAGGGGTAGATCTCCCACCCTTGAATATCTTACCATTGTTGCTTTGGCGGGCCGCTTCGGCCACTGGCTTTTCGCTAGTGAGTGCCCGCCAGAGACCCCCAACCCTGAACTCAGTGTCGTCCGAGTACTATATAATAGTTAAAACTTTCAACAACGGATCTCTTGGTTCTGGCATCGATGAAGAACGCAGCGAAATGCGATAAGTAGTGTGAATTG
>New.CleanUp.ReferenceOTU1172 Kambitch.CT.2013.4_529148
AAGTCGTAACAAGGTCTCCGTTGGTGAACCAGCGGAGGGATCATTACTGAGTGCAAACTCTCCAACCATTGTTTATCTACCTATTTTTTGCTTCTCCGGCAGGCGGTTCCAGGGAGGGACCGAGCCCATGGCCTTAGCCTAAGCACCTGCCGAAGGGGTACCAACTGCTCTATATTATACTGTCTGAGAAAACAAAACAAAATATTAAAATTTTCAATTGTGGATCTCTTGGCTCTCGCATCGATGAAGAACGCAGCAAAGCGCGAAATGTAATGT
>New.CleanUp.ReferenceOTU1173 Flux.Tower.NT.2013.SW_181269
AAGTCGTAACAAGGTTTCCGTAGGTGAACCTGCGGAAGGATCATTCATAATAAGTGTTTTATGGCACTTTTTAAATCCATATCCACCTTGTGTGCAATGTCGGTCGATCTTCTTCATGGAGATCGACCAAACATCAACCTTTATCTTTTAACTCTTTGTCTGAAAAATATTATGAATAAACAATTCAAAATACAACTTTCAACAACGGATCTCTTGGCTCTCGCATCGATGAAGAACGCAGCGAAATGCGATACGTAATGTGATCA
>New.CleanUp.ReferenceOTU1174 Flux.Tower.NT.2013.SW_181271
AAGTCGTAACAAGGTCTCCGTTGGTGAACCAGCGGAGGGATCATTACCGAGTTTACAACTCCCAAACCCCTGTGAACATACCTTTTGTTGCTTCGGCGGGATGCCCCCGGCGCCTTGCGTGCCCGGGAACCAGGCCCCCGCCGGAGGACCCAAACTCTTGTTTTTATATAGAACTTCTGAGTGGATTATTTTAATAATTAAAACTTTCAACAACGGATCTCTTGGTTCTGGCATCGATGAAGAACGCAGCGAAATGCGATAAGTAATGTGAATTGCAGAATTCAGTGAATCA
>New.CleanUp.ReferenceOTU1175 Clark.CT.2014.1_513596
AAGTCGTAACAAGGTCTCCGTTGGTGAACCAGCGGAGGGATCATTACAGAGTTGCAAAACTCCCTAAACCATCGCGAACGTTACCCCAAACCGTTGCTTCGGCGGGCGGCCCCGGTCTCCGGGGTCCCCGGCCCTACTCGGGCGCCCGCCGGAGGTATCTAACTCTTGAACTTTTATGGCCTCTCTGAGTCTTTGTACTTAATAAGTCAAAACTTTCAACAACGGATCTCTTGGCTCTGGCATCGATGAAGAACGCAGCGAAATGCGATAAGTAATGTGAATTGCAGAATT
>New.CleanUp.ReferenceOTU1176 Clark.CT.2014.1_513604
AAGTCGTAACAAGGTTTTCCTTCCGGTTGAAATGTCCTCGACCTCCCGAAGCCTGACACGGCGACTATAAACAAACCGTGAAGTCTCGCCCCTTTTTGGACGAGACGATACCGCTCAAATGCTGTGATCAACCCCTCGGTTGTACCAGCAGCCAGCATTTCACTCGCGAAGAGCGTTACTGGCCCACAGATCAAGAAGCGGTGGTTCCGGTTATGATTATAACCATATTTCGATATGACCGGTCTCGACCGTGATGGTTGAGAGCCAACGTTCCGTAGGT
>New.CleanUp.ReferenceOTU1177 PCFS.Grass.2013.3_553880
AAGTCGTAACAAGGTTTCCGTAGGTGAACCTGCGGAAGGATCATTAATGAATATCTATGGCGTTTGGTTGTTGCTGGCTCCTCGGAGCATTTGTGCACGCCCGTCATTTTTTCATCCATCCACCTGTGAACCCAATTGTAGATCTGGATAACTCTCGCCTTCTATTTTGAAGCGGATACGAGGATTGCTGTGTCGCAAGGCCGGCTCTCCTTGAATTTCCAGGTCTATGTCTTTTTTACACACCCCAATTGAATCATATTGAATGTA
>New.CleanUp.ReferenceOTU1178 PCFS.Grass.2013.4_152182
AAGTCGTAACAAGGTTTCCGTAGGTGAACCTGCGGAAGGATCATTAACGAATAACCATGGTGTCTTGGTTGTAGCTGGCTCCTCGGAGCATTGTGCACGCCCGCCATTTTTATCTATCCACCTGTGCACCGACTGTAGGTCTGGATGACTCTCGTGCTCTCTGAGTGCGGATGCGAGGATTGCCCTCTTGAGGTGTCTCTCCTCGAATTTCCAGGCTCTACGTCTTTTTACACACCCAAAGTATGATATAGAATGTAGT
>New.CleanUp.ReferenceOTU1179 PCFS.Grass.2013.3_554068
AAGTCGTAACAAGGTCTCCGTTGGTGAACCAGCGGAGGGATCATTACCGAGTTTACAACTCCCAAACCCCTGTGAACATACCTTAATGTTGCCTCGGCGGATCAGCCCGCGCCCCGTAAAACGGGACGGCCCGCCAGAGGACCCAACTCTAATGTTTCTTATTGTAACTTCTGAGTAAAACAAACAAATAAATCAAAACTTTCAACAACGGATCTCTTGGTTCTGGCATCGATGAAGAACGCAGCAAAACGCGATATGTAATACGAATTGCAGAATTCAGTGAGTCATCGAA
>New.CleanUp.ReferenceOTU118 PCFS.NT.2012.1_14243
AAGTCGTAACAAGGTATCCGTAGGTGAACCTGCGGATGGATCATTAACGTGTAATAGCTAGTGATGTCTGAAAGGATATCATTAGTCTAATAACTCTGTTATACCCTTGTGGTGAATATAGGAAACTAGTGTGATTGTGGTGGTTGAGGTGTGTTAAAGCACCTAGGACGCCACGATCCTCTTCTTAACTAAAAACATTATCATTACATTATTAATCTAAAGTAACCTTGTGGATAAGATATTCATTTATTGCAATCACCAAGTAAAACAATAATAA
>New.CleanUp.ReferenceOTU1180 Kambitch.NT.2014.2_127750
AAGTCGTAACAAGGTTTCCGTAGGTGAACCTGCGGAAGGATCATTACCGAGTGAGGGCCCTCCGGGTCCAACCTCCCACCCGTGTTTATCGTACCTTGTTGCTTCGGCGGGTTGGCCCCGGTCTCCGGGGTCCCCGGCCCTACTCGGGCGCCCGCCGGAGGTATCTAACTCTTGAACTTTTATGGCCTCTCTGAGTCTTTGTACTTAATAAGTCAAAACTTTCAACAACGGATCTCTTGGTTCTGGCATCGATGAAGAACGCAGCGAAATGCGATAAGTAATGTGAATTGCAGAATTCAGTGAA
>New.CleanUp.ReferenceOTU1181 PCFS.Grass.2013.3_553813
AAGTCGTAACAAGGTTTCCGTAGGTGAACCTGCGGAAGGATCATTAATTTCGGTGGTTTACCACTGTTATTGAGGGGGGCTTCGGCCCCTTCTCTCCTTCCTTGTCTTTTTGCGTACCCAAGTTTCGTTGGTAGGCTTGCCTGCCGATGACAACCTATAACCCTTTTAATTTTAAATCAGCGTCTGAAAACTATAATAATTACAACTTTCAACAACGGATCTCTTGGTTCTGGCATCGATGAAGAACGCAGCGAAATGCGATAAGTAGTGTGAATTGCAGAATTCAGTGAATCA
>New.CleanUp.ReferenceOTU1182 PCFS.Grass.2014.2_353034
AAGTCGTAACAAGGTTTCCGTAGGTGAACCTGCGGAAGGATCATTACCGAGTACCGGGTCTTTGGCCCTTACTCCCACCCTTTGTGTACCTACCGATTTTTCGTTGCCTCGGCGGGGTCGATCCCCAGGGCCTGCCGGCCCTGTGGGGGACCTGCCGGGGGGACACGCCAAAACTCTTGTCAACAGTGACGTCTGAGAAACAAACAAATCAATTAAAACTTTCAACAACGGATCTCTTGGTTCTGGCATCGATGAAGAACGCAGCGAAATGCGATAAGTAATGTGAATTGCAGAATTCAGT
>New.CleanUp.ReferenceOTU1183 PCFS.Grass.2013.3_554365
AAGTCGTAACAAGGTTTCCGTAGGTGAACCTGCGGAAGGATCATTAACGAACAAAAGGTTTACTTGATTAAATCTTTTGGGATCAACCAAAAACCTGTCAGAAGTATTCAAATGTATATTGAATACACAATATAATAAATAAATACAAAAACTTTCAACAACGGATCTCTTGGCTCTTGCATCGATGAAGAACGCAGCGAATTGCGATAAGTAGTGTGAATTGCAGAATTCAGTGAATCATCGAATCTTTGAACGCACATTGCGCCCGCCAGTA
>New.CleanUp.ReferenceOTU1184 PCFS.Grass.2014.2_352914
AAGTCGTAACAAGGTTTCCGTAGGTGAACCTGCGGAAGGATCATTACCAAATCCAAACCCCAACCCCATGTGAACCTGTTTTTGTCTGTCTTTGGGGGTGGCACTGTGGACAGTGTAAAGCTTCCCTTTTGCTGTCCCCAAATGAATCCGGCACACTCCGGTGCTTGGGTTCAACTGACTAAACTACTTTTAAACTTTGTTGGAATACTTATATTAAAAACTAATATAAGACAACTCTTAACGGTGGATCTCTTGGCTCGTGGATCGATGAAGAACGCAGCAAACTGCGATACGTAGTGT
>New.CleanUp.ReferenceOTU1185 PCFS.Grass.2014.2_353002
AAGTCGTAACAAGGTTTCCGTAGGTGAACCTGCGGAAGGATCATTAAAACGTTCCAAACGTATAAACCAATCGTGAACTTATCACCCTTTGAGGTAAAGAAGTCAAATTGGCAGGCTGCTATCTTTGTGATGGATGCAGTCTGTTGCGGGTCAAACCGCCTTTACTTTGAAGTGGTTCTCCATCACTACTATAACTTACTAAACCCTTTAACTTATTATGAACTGACTTGTTGTTTATTGAGCTTTCGGCTCACGTAACAATCTTTACGAAAATTACGAACAACTCTTAACAACGGATATCTT
>New.CleanUp.ReferenceOTU1186 PCFS.Grass.2013.2_118595
AAGTCGTAACAAGGTTTCCGTAGGTGAACCTGCGGAAGGATCATTAGTGAATTGAGCTGGCTTCGGCCGCTCTGATCTATACACACCTGTGAACTGTTGGCCTTCGGGTCTTTAAATACAACTGTGACGAACGTAAATTATTATAACAAATAAAACTTTTAACAACGGATCTCTTGGCTCTCGCATCGATGAAGAACGCAGCGAAATGCGATAAGTAATGTGAATCGCAGATCTCGTGAATCATCTAAGTTTTGAACGCATATT
>New.CleanUp.ReferenceOTU1187 Flux.Tower.CT.2013.NE_334559
AAGTCGTAACAAGGTTTCCGTAGGTGAACCTGCGGAAGGATCATTACCGAGCGAGAATTCTCTGAATTCAACCTCCCACCCGTGTTTATTGTACCTTGTTGCTTCGGCGGGCCGCCTAGCTACTGGCTTCGGCTGGTAAGTGCCCGCCGGAGAACCCCAAACCCAAACCATTTATAGTGTCGTCTGAGTAAAATTTTAATATTTAAAACTTTCAACAACGGATCTCTTGGCTCTGGCATCGATGAAGAACGCAGCGAAATGCGATAAGTAATGTGAATTGCAGAATTCAGT
>New.CleanUp.ReferenceOTU1188 Kambitch.CT.2014.5_175230
AAGTCGTAACAAGGTTTCCGTAGGTGAACCTGCGGAAGGATCATTACCTAGAGTTTGTGGGCTTTGCCTGCTATCTCTTACCCATGTCTTTCGAGTACCTATGTTTCCTTGGTGGGCTTGCCCACCAATTGGACACCCTATTAAACCTTTTTAATTTTTAATCAGCGTCTGAATAAACTTAATAATTACAACTTTCAACAACGGATCTCTTGGTTCTGGCATCGATGAAGAACGCAGCGAAATGCGATAAGTAATGTGAATTGCAGAATTCAGTGAATCATCGAA
>New.CleanUp.ReferenceOTU1189 PCFS.Grass.2013.2_118627
AAGTCGTAACAAGGTTTCCGTAGGTGAACCTGCGGAAGGATCATTAAATGAAGCAACCTAGGAGCCTGAGATATGGCCACCGGGCACACCTTCCACCCTTTGTTATACCAACCAACGTTGCTTTGGCGGGCCGCCTTCGGGCCATCGGCTTCGGCTGCTGCGCGCCCGCCAGAGACCCCCAACCCTGAACTCAGTGTCGTCCGAGTACTATATAATAGTTAAAACTTTCAACAACGGATCTCTTGGTTCTGGCATCGATGAAGAACGCAGCGAAATGCGA
>New.CleanUp.ReferenceOTU119 PCFS.NT.2014.2_91959
AAGTCGTAACAAGGTTTCCGTAGGTGAACCTGCGGAAGGATCATTAATAGAGGAGGGCCTCTGGCCCAACCTTCCACCCCGTGTCTTGAATACCTTGTTTCTTTGGCGGGCTCCGCCCGTCAGAAGCATTCTCAAACTCGATAACATGTTTCTGAATATCAAATGATATAATAAAGCAAAACTTTCAACAACGGATCTCTTGGTTCTGGCATCGATGAAGAACGCAGCGAAATGCGATAAGTAATGTGAATTGCAGAATTCAGTGAATCA
>New.CleanUp.ReferenceOTU1190 PCFS.Grass.2013.4_152336
AAGTCGTAACAAGGTTTCCGTAGGTGAACCTGCGGAAGGATCATTACCAAACACTAGCTGTCTCGACCGCGAGGTCCCGACGCTTCAACCCTTTGTGAACCAAAAAACACTTTTTTCGCTTCGGCAGCTGGGCGCCCTTTCGGTCGTCCCGTCAGCCTGCCGCTGGCAACAGCTGTTTGGACCGCTAGGTCCTGGAGCTGCGACCCTTTGTGAACCATAAAAACCCTTTCTCGCTTCGGCAGCTGGGGCGCCCGCTCGGTCGCGCCCCGTCAGCCTGCCGCTGGCACCCAAACA
>New.CleanUp.ReferenceOTU1191 PCFS.Grass.2013.4_152272
AAGTCGTAACAAGGTATCCGTAGGTGAACCTGCGGATGGATCATTAGTAAGGGGGGGGTGTCGGATGTTCACATTTATGTGAACATCTGGCAGCCCTATCATTCACACTGTGCACAGTGATTGTGGGTTGCTGGTGGAGGTCTGCTTGTTGGACTGACATCAGCAAACAACACCAACACGTCTGATTTTTGACTGCCATTAGAATCCACAATTAATTGTAACAACTTCTGACAACGGATCTCTTGGCTCTCG
>New.CleanUp.ReferenceOTU1192 Kambitch.CT.2014.5_175192
AAGTCGTAACAAGGTAACCGTAGGTGAACCTGCGGTTGGATCATTAAAAATCAGAGTCTTGGACTCGCACTAGACTATTCTCGGATAGTCTGGTTAACCCCTGTGAATTGTTTGCACCTCTGGTGTTTTTTACTATTAAGACTGAATCAATGAGATCTTAAAAAAATACAACTTTTAACAACGGATCTCTTGGCTCTCGCAACGATGAAGAACGCAGCGAAATGCGATACGTAATGTGAATTGCAGACCGTGAATCATCTAATCTTTGAACGCATA
>New.CleanUp.ReferenceOTU1193 PCFS.Grass.2014.2_352884
AAGTCGTAACAAGGTTTCCGTAGGTGAACCTGCGGAAGGATCATTACCGAGTTAGGGTGCCTAACCCGCGCCCGACCTCCAACCCTTTGTCTACCTGACCTTATGTTGCTTCGGCAGGCCCGCCGCCCGGAAACGGGTGGCCGCCGGGGGCGTTTCACCGCCCCGGGCCCGTGCCTGTCGATGGCCCTATTAAAACTCTTGTCAAAACGTGTCGTCTGAGTTTATCTAAACAAATAAAACCAAAACTTTCAACAACGGATCTCTTGGTTCTGGCATCGATGAAGAACGCAGCGAAATGCGATAAGTAATGCGAA
>New.CleanUp.ReferenceOTU1194 PCFS.Grass.2013.2_118787
AAGTCGTAACAAGGTTTCCGTAGGTGAACCTGCGGAAGGATCATTACAAATCCACGTCTCTCTTGAGACTCGTTGAAACGTTTGGGGGAGCAGGACCAGTGCCTTAAACAGCACCTCAGTCCTGGTACCCTCTAAAAACCTGTGATTATGTTGAACCAGATGTATTAAATTAAAATTTAAACAACTTATAACAACGGATCTCTAGGCTCTTGCATCGATGAAGAACGCAGCCAAACGCGAAATGTGTTATGACTTGCAATCTTCGCGAATCATCCAA
>New.CleanUp.ReferenceOTU1195 Kambitch.CT.2014.5_175212
AAGTCGTAACAAGGTAACCGTAGGTGAACCTGCGGTTGGATCATTAAAAATTTGAATGTTTTCGCACGTGGTCTTGCCACGTTCGGAACCACATATGTGGGCAAAATTCAACTTTGTGTTTTTGCACCTGGGCATGTGCTTGAAAGGGCCCCTTGCAGCCGGTTAGATGTGCGCCAAAAGCGTAAATCAAAGCTGGATGTCATACACTCGAGCATGGTGTATAAATTTGCGCTCCGCACCCGGGTATGTGCGTCATCAAAGGCTTCTCTTGCA
>New.CleanUp.ReferenceOTU1196 Kambitch.CT.2014.5_175184
AAGTCGTAACAAGGTTTCCGTAGGTGAACCTGCGGAAGGATCATTACAGAGTTCATGCCCTTACGGGTAGATCTCCCACCCTTGAATATAATACCTTTGTTGCTTTGGCGGGTCGCATCGTCCACCGGCTTCGGCTGGTGAGTGCCCGCCAGAGAACCCTAAACTCTGAATTAACATGTCGTCTGATTACTATACAATAGTTAAAACTTTTAACAACGGATCTCTTGGTTCTGGCATCGATGAAGAACGCAGCGAAATGCGATAAGTAGTGTGAATTGCA
>New.CleanUp.ReferenceOTU1197 PCFS.CT.2012.2_438951
AAGTCGTAACAAGGTTTCCGTAGGTGAACCTGCGGAAGGATCATTACAGAGTTCATGCCCTCACGGGTAGACCTCCCACCCTTGTGTATCTATACCATGTTGCTTTGGCAGGCTGCTGGCCCCCTCGGGGGACAGCCTCAGCGCCCTCGGGCCTGAGAGTCGCCTGCCGGAAGGAAAAACAAACCCTGAACTGTTAGTGTCGTCTGAGTACTATATTTTAATAGTTAAAACTTTCAACAACGGATCTCTTGGTTCTGGCATCGATGAAGAACGCAGCGAAATG
>New.CleanUp.ReferenceOTU1198 PCFS.CT.2012.2_438957
AAGTCGTAACAAGGTAACCGTAGGTGAACCTGCGGTTGGATCATTAAAAAGATCTAGCCTGAACTGGGGCCGATGGACATCTGTCCTTCGGTGCTAAACCAGGCTTTTCTCACCTAAAAAGTGAGTAAACATCATGTGAACTGTTCTGTCTCTGGCGGTTGGATGGGTAAAACCATCTGTCAGCATCCGAGGTCTCCTCGGTGTGCCGTGGACAAGCCGCCAATGGTGTATGTTTCATACAAACTTTTTGTTTCATTATAATTGTCTGACCTACTTTTGTAT
>New.CleanUp.ReferenceOTU12 Clark.CT.2014.4_224006
AAGTCGTAACAAGGTTTCCGTAGGTGAACCTGCGGAAGGATCATTACAGAGTTCGTGCCCCTCGGGGTAGATCTCCCACCCGTGTGTATCATTATCGACTGTTGCTTTGGCGGGCCGCGTGCCTCGCACGCCTGGACCTCGGTCCGGCGCGCCCGCCAGAGGACCCCCCAAAACTCTGAATGTTAGTGTCGTCTGAGTACTATTAAATAGTTAAAACTTTCAACAACGGATCTCTTGGTTCTGGCATCGATGAAGAACGCAGCGAAATGCGATAAGTAA
>New.CleanUp.ReferenceOTU120 PCFS.NT.2014.3_104241
AAGTCGTAACAAGGTAACCGTAGGTGAACCTGCGGTTGGATCATTAGAAAATTTTGGAGCTTCTGCTTCCAAACACACTGTGTGCACCGTTTACTGTCTCTGGCGGATCGAGTCGGTCTAACGACCGGCTCCCCGCCGAAGGACCGACCCTCCCGTTAACTCGGATGTTGGGAAGTTCCTGATTGAACAACACCTTTCCGTAATATTTTGTCTGAACTTTCTTCACCTTCTGCGTGAGAAATATAAAACAACTTTTGGCAACGGATCTCTTGGCTCTCGCAACGATGAAGAACGCA
>New.CleanUp.ReferenceOTU1201 PCFS.CT.2014.2_388400
AAGTCGTAACAAGGTCTCCGTTGGTGAACCAGCGGAGGGATCATTACCGAGTACTATAACTCATAACCCTTTGTGAACCTACCTCACCGTTGCTTCGGCGGGTGGCCCGGGGCAACCCAGGCCGCGCCGGCTCCCCTCGCGGAGCTGGCACCCCGTCAGAGGCCCCTAAACTCTTGCATATTGGCCTCTCTGAGTAACTTATACAATAAGTCAAAACTTTCAACAACGGATCTCTTGGTTCTGGCATCGATGAAGAACGCAGCGAAATGCGATACGTAATGTGAA
>New.CleanUp.ReferenceOTU1203 PCFS.CT.2014.2_388037
AAGTCGTAACAAGGTTTCCGTAGGTGAACCTGCGGAAGGATCATTAATGAATCAAATTCGGTCTTCTGTGCTGGTGGTAACACATGTGCACGTCGATCGTAATTCCATCCTCCTCCCAACCGTCCATGTGTGTGTTTGGTCGACCTTTTGGTCGAAGAGTTGTTGCTCTCGGGCTCGATTCGTTCCAGATGCACCTTGGTTATTTCACCCACTCTGGGTATCAGAAACAAAGAACATTTTATATAAACTATACAACTTTCAACAACGGATCTCTTGGCT
>New.CleanUp.ReferenceOTU1204 PCFS.CT.2014.2_388055
AAGTCGTAACAAGGTCTCCGTTGGTGAACCAGCGGAGGGATCATTACCGAGTTTACAACTCCCAAACCCTGTGAACAAACCTACCAGTTGCCTCGGCGGCGAGCCTTCAGGGCGGACCGCCGGAGGAATACAAACTCTTTGCATTTTAGCATCTCTGATTACTTATTCAATAAGTTAAAACTTTCAACAACGGATCTCTTGGTTCTGGCATCGATGAAGAACGCAGCGAAATGCGATAAGTAATGTGAATTGCAGAATTCAGTGAATCATCGAAT
>New.CleanUp.ReferenceOTU1207 PCFS.CT.2014.2_387993
AAGTCGTAACAAGGTTTCCGTAGGTGAACCTGCGGAAGGATCATTGACAAATCTAAACAAAAATACTAACCTGTGAATAGCAGCCACACTAGCTTCAGCTATGGTGGTTGTTTCTGTGGCAGAGCGGGTGTGTATGGACCGTTCGCGTCTCGTACCCTCACTCTGCTACACACATTTACACAATTGTCTTACACAACAACAACCAAAAAGAACAACTTTTAGCAATGGATCTCTTGGCTTCTGTAACGATGAAGAACGCAGTGAAATG
>New.CleanUp.ReferenceOTU1209 PCFS.CT.2012.2_438882
AAGTCGTAACAAGGTAACCGTAGGTGAACCTGCGGTTGGATCATTACAAAAAATATATACCTTAAAGAGGTGGGGATTCATTTCCTCTCGCTTTATTGTATCCACATTATTCGAATCAGGAGCGCAAGCAATTGAGGAGAAAAAATAAAAACATATTGTGAAACGTTTCTGTCTCTGGCGAGCGGGCAGTCTAAACAACTGCTTGTCAGCAGGGTCCCTTTCTGGGGGATGCTGCCGTGGACAACTCGTCACCCTTTCTATTTTAACATTTGCTGTACCTAATTTGTCT
>New.CleanUp.ReferenceOTU121 Kambitch.2012.9_63291
AAGTCGTAACAAGGTAACCGTAGGTGAACCTGCGGTTGGATCATTAACAAATAACTTTAGGCCCCCCGCCTGTCCCAATGGGGCGGAGGGGGAACACCTAAACATTTGTGTGCACCATACCTGTTTTTGGCAGTTCGAGAGTCCTGAGTTTGCGTAACTGCCTCGGGTACCTACCTAGGCAATCCTCCGGGTTTGCCTCAGGTTGGGCTGCCGCCCATTTTTGAACCAACCTTTGTTTTTTCTTTGATGCCTGAAATTGTTTGATCTTCACAGATTAAATTTAAATACAACTTTTGACAACGGATCTCTTGG
>New.CleanUp.ReferenceOTU1211 PCFS.CT.2014.2_388160
AAGTCGTAACAAGGTCTCCGTTGGTGAACCAGCGGAGGGATCATTACAGAGTTGCAAAACTCCCAACCATTGTGAACCTACCTCACCGTTGCTTCGGCGGGTGGCGGCCCCCTCACCGGGAGCGCCGGCGCCGGCCCCTCCCCGGGGCCCGGCAACCCGTCAGAGGCCCGCAACTCTTAGTCATCATTGGCCTCTCTGAGTAAACTTATACAATAAGTCAAAACTTTCAACAACGGATCTCTTGGTTCCGGCATCGATGAAAGAACGCAGCGAAATGCGATAAGTAATGTGAA
>New.CleanUp.ReferenceOTU1213 PCFS.CT.2014.2_388070
AAGTCGTAACAAGGTCTCCGTTGGTGAACCAGCGGAAGGGATCATTACAGAGTTGCAAAACTCCCAACCCTTTGTGAACAAACCTACCAGTTGCCTCGGCGGCGAGCCTTCAGGGCGGACCGCCGGAGGAATACAAACTCTTTGCATTTTAGCATCTCTGATTACTTATTCAATAAGTTAAAACTTTCAACAACGGATACCTACCTTGGTTCTGGGCATTCGATGAAAGAACGCAGCGAAATGCGATAAGTAATGTGAATTGCAGAATTCAGTGAATCAT
>New.CleanUp.ReferenceOTU1214 PCFS.CT.2014.2_388064
AAGTCGTAACAAGGTCTCCGTTGGTGAACCAGCGGAGGGATCATTACAGAGTTGCAAAACTCCCAACCATTGTGAACCTACCTCACCGTTGCTTCGGCGGGTGGCCCTCTCCGGGGCCGCGCCGGCCCCCCACGGGGTCGGCAACCCGTCAGAGGACCGAAACTCTTAGTAACCATTGGGCCTCTCTGAGTAACTTATACAATAAGTACAAAACTTTCAACAACGGGATCTCTTGGTTCTAGGCATCGATGAAGAACGCAGCGAAATGCGATAAGTAATGTGAATTGCAGAATT
>New.CleanUp.ReferenceOTU122 Clark.CT.2014.4_226527
AAGTCGTAACAAGGTCTCCGTTGGTGAACCAGCGGAGGGATCATTACAGAGTTGCAAAACTCCCAACCATTGTGAACCTACCTCACCGTTGCTTCGGCGGGTGGCTTGGCAAAACCAGGCCGCGCCGGCCCCGCTCGCGGAGCCGGCAACCCGTCAGAGGACCGAAACCATCAGTTATTATTGGCCTCTCTGAGTAACTTATACAATAAGTCAAAACTTTCAACAACGGATCTCTTGGTTCTGGCATCGATGAAGAACGCAGCGAAATGCGATACGTAA
>New.CleanUp.ReferenceOTU1221 PCFS.CT.2014.2_387840
AAGTCGTAACAAGGTTTCCGTAGGTGAACCTGCGGAGGGATCATTACACAATATGAAAGCGGGCTGGCATCCTTCGGGGTTACAGCCTTGCTGAATTATTCACCCGTGTCTTTTGCGTACTTCTTGTTTCCTTGGTGGGTTCGCCCACCATAGGACAAACCATAAACCTTTTGTAAATTGCAATCAGCGTCAAGTAAAAAAATTAATAATTACAACTTTTAACAACGGATCTCTTGGTTCTGGCATCGATGAAGAACGCAGCGAAATGCGATAAGTAGTGTGAATTGCA
>New.CleanUp.ReferenceOTU1223 PCFS.CT.2012.2_438798
AAAGTCGTAACAAAGTCTCCGTAGGTGAACCTGCGGAGGGATCATTACCGAGTTAGGGTCTCACCGGCCCGATCTCCCAACCCTTTGTCTACTTGACCATCGTTGCTTCGGCGAGCCCGTCCTCACGGACCGCCGGGGGGTCTTCGCACCCCTTGGCCCGCGCACGTCGATACGCCCCCAAAAATTAAAAATCTTAAACTAAACGTGTCTTGAATCTAAGTATTATTGTTAAAATAAAAACAAAACTTTCAACAACGGATCTCTTGGTTCTGGCATCGATGAAGAACGCAGCGAAATGCGATAAGTAATGCGAA
>New.CleanUp.ReferenceOTU1225 PCFS.CT.2014.2_387871
AAGTCGTAACAAGGTTTCCGTAGGTGAACCTGCGGAAGGATCATTAAAAAATATAGAATTCATTTTCTGTAAACCCAATCTGCGTACTTGTACCTGTTGCTTCCGTGAGACTGTGAACGCAAGTTCCCTCTGGCGCCGTTCTCCGGAACGGATGCTGGGGAGTGCTCACGGGAGGTAATCATAAACTCTGTTTTTTTTGAACTCAGTCTGAATATTGTTTTTAAATAAACTTTAAAACTTTCAACAACGGATCTCTTGGTTCTCGCATCGATGAAGAACGCAGCGAAATGCGA
>New.CleanUp.ReferenceOTU1229 PCFS.CT.2014.2_387912
AAGTCGTAACAAGGTTTCCGTAGGTCCGAACCTGCGGAAGGATCATTACCGAGTTAGGGTTCGTCCAACGAGCCCGACCTCCCAACCCTTTGTCTATCTTACCTTGTCGTTGCTTCGGCGGACCGGCCATGACCAACTGGTCGTGGCCGCCGGGGGGTCCACCCCCCTGGAGAGCGTCCGCCGATGGCCCAACCACAAACTCTTGTACCAAACCATGTCGTCTGAATTACTTGATTAAAATCAAAAAACAAAACTTTCAACAACGGATCTCTTGGTTCTGGCATCGATGAAGAACGCAGCGAAATGCGA
>New.CleanUp.ReferenceOTU123 PCFS.NT.2012.1_13864
AAGTCGTAACAAGGTTTCCGTAGGTGAACCTGCGGAAGGATCATTAAAGAATTCACCCTATTCTCTTGAGAATGGGTTCTATTCCTATACCGTGTCTACATACCTTTGTTGCTTTGGCGGGCTGCCTCTTGTAGGCGTTGGCCCCGGCTGACTACGCCCGCCAGAGAACCCCAACTCTTTTGTTTAGTAGTGTCTGAGTACTATATAATAGTTAAAACTTTCAACAACGGATCTCTTGGTTCTGGCATCGATGAAGAACGCAGCGAAATGCGATAAGTAATGTGAA
>New.CleanUp.ReferenceOTU1233 PCFS.Grass.2012.1_454648
AAGTCGTAACAAGGTCTCCGTTGGTGAACCAGCGGAGGGATCATTACAAGAAGCCGAAAGGCTACTTAAAACCATCGCGAACTCGTCCAAGTTGCTTCGGCGGCGCGGGACCCCTCGGGGGACCGCAGCGCCGCTTCCCCCCGGGGTTGGCGGGCGCCCGCCGGAGGTCACAAACTCTCATGTATTATAGTGGATCTCTGAGTAAAAACAAAATAAGTTAAAACTTTACAACAACGGATCTCTTGGTTCTGGCATCGATGAAGAACGCAGCGAAATGCGATAAGTAATGTGAATT
>New.CleanUp.ReferenceOTU1236 PCFS.Grass.2012.1_454603
AGTCGTAACAAGGTTTCCGTAGGTGAACCTGCGGAAGGATCATTATCGTGGGGCTTCGGCCCTCTCGAGATAGAACCCTTGCCTTTTGAGTACCTTTCGTTTCCTCGGCGGGCTCGCCCGCCAATGGGGACCACAATAAACCCTTTGTAATACCTGTAATCGTCTGACAAAACAAACAAAATTAAAACTTTACAACAACGGATCTCTTGGTTCTGGCATCGATGAAGAACGCAGCGAAATGCGATAAGTAGTGTGAATTGCAGAATTCAGTGAATCATCGAATCTTT
>New.CleanUp.ReferenceOTU1237 PCFS.Grass.2012.1_454579
AAGTCGTAACAAGGTTTCCGTAGGTGAACCTGCGGAAGGATCATTCATAATAAGTGTTTTATGGCACTTTTTAAATCCATATCCACCTTGTGTGCAATGTAAGTCGTTCTCTTATGAGAATGACCAAACATCAACCTATTTTTAACTCTTTGTCTGAAAAAATATTATGAATAAATAATTCAAAATACAACTTTCAACAACGGATCTCTTGGCTCCAGCATCGATGAAGAACGCAGCGAAACGCGATATGTAATGTGAATTGCAGAATT
>New.CleanUp.ReferenceOTU124 PCFS.NT.2012.3_142660
AAGTCGTAACAAGGTTTCCGTAGGTGAACCTGCGGAAGGATCATTATTGAATTCACTTGCTGAGTTGTTGCTGGTTCCAAAAGGTTCATGTGCACACTTGGTATTTGATCTCTCTCCACCTGTGAACTTTTGTAGTCAGTGTTCTCTCAATGTCAGTCTAGTGTGGGGGTTAAATCCCATTCGAGCTTTTGTAGGATACTGCACTACGTTTTTACAAACTCCATTGTATGTCTAGAAAGTCTATTATCGGTCGGAAGACCTTTAATCATAATACAA
>New.CleanUp.ReferenceOTU1240 PCFS.Grass.2012.1_454631
AAGTCGTAACAAGGTTTCCGTAGGTGAACCTGCGGAAGGATCATTAGTGAATTGAGCTGGCTTCGGCCGCTCTGATCTATACACACCTGTGAACTGTTGGCCTTCGGGTCTTTAAATACAACTGTGACGAACGTAAATTATTATAACAAATAAAACTTTTAACAACGGATCTCTTGGCTCTCGCATCGATGAAGAACGCAGCGAAATGCGATAAGTAGTGCGAATTGCAGAATTTCCGTGAGTCATCGAATCTTTGAACGCACATT
>New.CleanUp.ReferenceOTU1244 PCFS.CT.2012.2_438887
AAGTCGTAACGAGGTTTCCGTAGGTGAACCTGCGGAAGGATCATTCATAATAAGTGTTTTATGGCACTTTTTAAATCCATATCCACCTTGTGTGCAATGTCAGTCGGTCTTCTTTATGGAGATCGGCCAAACATCAACCTTAATTTTTTTAACTCTTTGTCTGAAAAAATATTATGAAATAAAATAATTCAAAATACAACTTTCAACAACGGATCTCTTGGCTCTCGCATCGATGAAGAACGCAGCGAAATGCGATACGTAATGTGAATTGCAGAATTCA
>New.CleanUp.ReferenceOTU1245 PCFS.CT.2014.2_388258
AAGTCGTAACAAGGTCTCCGTTGGTGAACCAGCGGAGGGATCATTACCGAGTACTATAACTCATAACCCTTTGTGAACCTTTATACCTGTTGCTTCGGCGGCGCGCCTCCCGGGGCGGACCGCCGGAGGAATACAAACTCTTTGCATTTTAGCATCTCTGATTACTTATTCAATAAGTTAAAACTTTCAACAACGGATCTCTTGGTTCTGGCATCGATGAAGAACGCAGCGAAATGCGATACGTAATGTGAATTGCAGAATTCAGTGAATCATCGAA
>New.CleanUp.ReferenceOTU125 PCFS.Grass.2014.1_39660
AAGTCGTAACAAGGTTTCCGTAGGTGAACCTGCGGAAGGATCATTAGTGAATTTAGCGTATTTCTTCGGAGAGCGCGACCTCCACTTTCTAACTCTGTGCACTATTTGGCGGAAGCGGAAGGATCTATTACATAGGTTCGAAAGCTTCTGCGGCTCACTTTTAACTCGAAGTAAAGAATGTAACGAAATTATAACAAAAAAAACTTTCAACAACGGATCTCTTGGCTCTCGCATCGATGAAGAACGCAGCGAAATGTGATAAGTAATGTGAATTGCAGAA
>New.CleanUp.ReferenceOTU1252 PCFS.CT.2012.2_438905
AAGTCGTAACAAGGTTTCCGTAGGTGAACCTGCGGAAGGATCATTAGTGAATTTGTTTTGTGGTTGGGTGTCTTGCTAAGCTTTTTTTTACAAGACATCCCCCAAACACCCCCCACTATTATCACGCCGGCTGAGGGGGGAGCAATCCTCTGAAGTCGAGAGCCTAGTAAGCTCGGAAATTTGTGAGATTAAATTTAAGTTTTTTTTCTCATTTTTTTTAGAACCATATAGTCATGTATGTTAAGTAGTATTCTTAAACAATACAACTTTCAGCAACGGATCTCTTGGCTCTCGCATCGAT
>New.CleanUp.ReferenceOTU1257 Cook.NT.2014.1_414842
AAGTCGTAACAAGGTAACCGTAGGTGAACCTGCGGTTGGATCATTAATAAATGATTTGGTTTTATACCAAACACATTCTGTGCAATCATATCTGTCTCTGGTGGTCAAAATTTCGTGCCGGGTTTGGAAGTTGGACTTGTGCAGAAAGTGTCTAAGTTCAGTAGGGGGACTTGAATGTATTTCGCAATCATTTCAGTTTCCTGAATTTAGTACTGGACATTTTGCAGCTGATTTCTGATTTGGCATGATTATCTGATCACCGATTGAA
>New.CleanUp.ReferenceOTU1259 Cook.NT.2014.1_414921
AAGTCGTAACAAGGTTTCCGTAGGTGAACCTGCGGAAGGATCATTATTGAAACTTCACGGGGGCGCGTGGTTCGGCCTGCACCGGCGGCGACGTCGTGCTGCGGTCGGCCGTGCGCCCTCTTTCCAAACCCAAACACCTGTGAACCTTTGGGATGGCGCGCTGTAGTGGCCCGCCGTCCCGTTTACAACCAACCCTGATGTACTATTTGAATGTGAACTTCGGGGCATACCCCGATTTAAACTTAAACAACTTTCAACAACGGATCTCTTGGCTCTCGCATCGATGAAGAACGCAG
>New.CleanUp.ReferenceOTU126 PCFS.Grass.2014.1_41992
AAGTCGTAACAAGGTTTCCGTAGGTGAACCTGCGGAAGGATCATTACCTTTCATGTCTTTAATTAGGCAGTCGGGGGGCTTCGTACGCGTTACAATCTAGGTTGCATCGCCTGCGTGCCCCTGTCTGAACCCGTGTCTTTGCGTACTACTTGTTTCCTTGGTGGGCTTGCCTGCCAAAAGGACCACATCAAACCCTTGCAATTGCAATCAGCGTCTGAAAATAATAATAATTACAACTTTCAACAACGGATCTCTTGGCTCTGGCATCGATGAAGAACG
>New.CleanUp.ReferenceOTU1261 Cook.NT.2014.1_414876
AAGTCGTAACAAGGTCTCCGTTGGTGAACCAGCGGAGGGATCATTACAGAGTTGCAAAACTCCCAACCATTGTGAACCTACCTCACCGTTGCTTCGGCGGGTGGCCCGGGGCAACCCAGGCCGCGCCGGCTCCCCTCGCGGAGCTGGCACCCCGTCAGAAGCCCTAAACTCTTGCATATTGGCCTCTCTGAGTAACTTATACAATAAGTCAAAACTTTCAACAACGGATCTCTTGGTCTTTTTGGCATCGATGAAGAACGCAGCGAAATGCGATACGTAATGT
>New.CleanUp.ReferenceOTU1262 PCFS.CT.2013.2_423608
AAGTCGTAACAAGGTCTCCGTAGGTGAACCTGCGGAGGGATCATTACACAATAACAAGGCGGGCTGGACACCCCCAGCCGGGCACTGCTTCACGGCGTGCGCGGCTGGGCCGGCCCTGCTGAATTATTCACCCGTGTCTTTTGCGTACTTCTTGTTTCCTGGGTGGCTCGCCCGCATCAGGACCAACCACAAACCTTTTTGAATAGCAATCCGCGTCAGTAAACAATGTAATCAAATTACAACTTTCAAACAACGGATCTCTTGGTTCTGGCATCGATGAA
>New.CleanUp.ReferenceOTU1264 PCFS.CT.2012.2_439218
AAGTCGTAACAAGGTCTCCGTTGGTGAACCAGCGGAGGGATCATTACCGAGTTTACAACTCCCAAACCCCTGTGAACATACCTATACGTTGCCTCGGCGGATCAGCCCGCGCCCCGTAAAACCGGGAACGGCCCGCCCGAGGACCCTAAACTCTGTTTTAGTTGGAACTTCTGAGTAAAACAAACAAATAAATACAAAACTTTACAACAACGGATCTCTTGGTTCTGGCATCGATGAAGAACGCAGCAAAATGCGATAAGTAATGTGAATTGCAGAATTCAGTGAATCATCGAATCTTTGAA
>New.CleanUp.ReferenceOTU1266 PCFS.CT.2012.2_439247
AAGTCGTAACAAGGTTTCCGTAGGTGAACCTGCGGAAGGATCATTATCGTAGGGCTTCAGCCCTCTCAAGATAGAACCCTTGCCTTTTTAAGTACCTTTCGTTTCCTCAGCGGGCTCGCCCGCCAATAGGGACCACAATAAACCCTTTATAATACCTGTAATCGTCTAACAAAACAAACAAAAATTAAAACTTTCAACAACAGATCTCTTGGTTCTGGCATCGATAAAGAACGCAGCGAAATGCGATAAGTAGTGTGAATTGCAGAATTCAGTAAATCATCAAATCTTTGAACGCA
>New.CleanUp.ReferenceOTU1267 PCFS.CT.2012.2_439265
AAGTCGTAACAAGGTCTCCGTTGGTGAACCAGCGGAGGGATCATTACCGAGTTATACTCCAAACCCTTTGTGAACCTTACCGACTGTTGCTCGGCGCGCAGCGGGGGCGCCTAACCGCCCCCCGCGACGCGCCAGAGGACCCAATTCTTATCTTACAGCGTACCTTCTGATTAAAAAGACAAACAGTCAAAACTTTCAACAACGGATCTCTTGGTTCTGGCATCGATGAGGAACGCAGCGAAATGCGATAAGTAATGTGAATTGCAGAATTCAGTGAATCAT
>New.CleanUp.ReferenceOTU1269 Cook.NT.2014.1_414990
AAGTCGTAACAAGGTTTCCGTAGGTGAACCTGCGGAAGGATCATTATTGAATGAACATGGAGTCGGTTGTCGCTGGCCCCTTCACTGGGGCATGTGCACGCCTTCTCTATTCATCCACACACACCTGTGAACTTGTGAGACGGATAGTAGTCCCCTGGGGGTAGCTCCGTCTGCTATACATAAACTCCAGTAAATAAATTTGAATGTCATCTGATGTAACGCATCTATAAACTAAGTCTCAACAACGGATCTCTTGGCT
>New.CleanUp.ReferenceOTU127 PCFS.Grass.2014.2_353815
AAGTCGTAACAAGGTTTCCGTAGGTGAACCTGCGGAAGGATCATTAAAGATTCTTCGGATGTGCGCTCCGGCTGCACTCCGAAAACCCCATCTCACACACCGTGCGCCTCGAGCGGGGAGACCCGCTCGCCTTTACACATCACACAAGTAAACCAGAATGTCAAATACCATAAATTAATACAACTTTCAACAACGGATCTCTTGGCTCTCGCATCGATGAAGAACGCAGCGAAATGCGATAAGTAATGTGAATTGCAGAATTCA
>New.CleanUp.ReferenceOTU1270 Cook.NT.2014.1_414988
AAGTCGTAACAAGGTTTCCGTAGGTGAACCTGCGGAAGGATCATCATCGATTCTAAAAAGGATGTGCTGGCTTCAATGCATGTGCACTCTGATTTACCTTCAACCCCTGTGCACTATTTTGTAGGCATGAAGAAAGAGAAATACGCAGTAATGTGTGTAGCTCAAGTATTTGTGTCTACGATTTTTTTAACACTCGTAACTTGTAAAGAATGTTCAAGTAGACTTATAAAGTCGAAATTATAAAACAACTTTCAACAACGGATCTCTTGGTTCT
>New.CleanUp.ReferenceOTU1271 Clark.CT.2014.3_404153
AAGTCGTAACAAGGTTTCCGTAGGTGAACCTGCGGAAGGATCATTACCGAGATTTTTTCATGAACTTGTTTTATGAAATCTCCCACCCTTTGTGTTACCAAATATTATTACTTTGGTGAAGCGTGTTTTTCAAAGTGTCGCCTCTAGTTTCGACGACAGGAGATGCTATGAAAACCCATCGGCTCTTTATTGGAGTGGGTGTGTTCTTCACCAAAGGGGAACCTATAACTCTTTATTATTTTATCAATTGTCTGAGTTTTATATTTTAAATAAACAAAACTTTCAACAACGGATCTCTTGGTTCTGGCA
>New.CleanUp.ReferenceOTU1274 Clark.CT.2014.3_404214
AAGTCGTAACAAGGTCTCCGTAGGTGAACCTGCGGAAGGATCATTAAAGATTGGCCGAAAGGCCTCATCTCTATATCCCTCACCTCTGTGAACTGTGGACCTCCGGGTCTATCTTAACAAACATCAGTGTAATGAACGTGTATAATATTAATAAAACAAAACTTTCAACAACGGATCTCTTGGTTCTGGCATCGATGAAGAACGCAGCGAAATGCGATACGTAATGTGAATTGCAGATTTCAGTGAATCATCGAATCTTTGAACG
>New.CleanUp.ReferenceOTU1275 PCFS.CT.2012.2_439151
AAGTCGTAACAAGGTCTCCGTAGGTGAACCTGCGGGAGGGATCATTACACAATATGAAAGCGGGCTGGCATCCGTTCGGGGTTACAGCCTTGCTGGATTATTCACCCGTGTCTTTTGCGTACTTCTTGTTTCCTTGGTGGGTTCGCCCACCATAGGACAAACCATAAACCTTTGTAATTGCAATCAGCGTCAAGTAAAAAATTAATAATTACAACTTTTAACAACGGATCTCTTGGTTCTGGCATCGATGAAGAACGCAGCGAAATGCGATAAGTAGTGTGAATTGCA
>New.CleanUp.ReferenceOTU1276 PCFS.CT.2012.2_439191
AAGTCGTAACAAGGTTTCCGTAGGTGAACCTGCGGAAGGATCATTACAGTGTTCCGTCGCGGCGCGCCGGGCCCCAAAGCCCGTGTGTCGTCGCGCGAAACCCCACCCTTGACTATTTGACCTTCTGTTTCTTTGGCGGGCCCGCCGCAAGGCCGCCGGGAGCTTTGGCTCCTGGCCCGCGTCCGCCAGAGGCAAACTTGAACTCTTATGTGAATTGGCCGTCTGAGTATGATATTGAATCATTAAAACTTTCAACAATGGATCTCTTGGTTCCGGCATCGATGAAGAACG
>New.CleanUp.ReferenceOTU1277 PCFS.CT.2012.2_439187
AAGTCGTAACAAGGTAACCGTAGGTGAACCTGCGGTTGGATCATTATTGAATCAACGGTCTCGAGTCCTGTTCGCGGTTGACTCTTGACCTTACCTACCCCATGTGCAACATTATTGTTTTTTGGGACCGTTAGCTTCGGTTAGCAGTCCCAGCATTATTAACTCTATTTAATTTGTCTGAAATGAAACCAAGAATCGTAACAACTTTTGACAACGGATCTCTTGGCTCTCGCAACGATGAAGAACGCAGCGAAATGCGATACGTGATGTGAATTGCAGAA
>New.CleanUp.ReferenceOTU128 PCFS.Grass.2013.2_118884
AAGTCGTAACAAGGTCTCCGTTGGTGAACCAGCGGAGGGATCATTACAGAGTTGCAAAACTCCCAACCATTGTGAACCTACCTCACCGTTGCTTCGGCGGGTGGCCCGCTAACGCGGCGCCGCGTCGGACTCTCCTTCGGGGGAGCCGGCAACCCGTCAGAGGACCGAAACTCTTAGTCATCTTGGCCTCTCTGAGTAGCTTATACAATAAGTCAAAACTTTCAACAACGGATCTCTTGGTTCTGGCATCGATGAAGAACGCAGCGAAATGCGATACGTAA
>New.CleanUp.ReferenceOTU129 PCFS.NT.2014.2_90958
AAGTCGTAACAAGGTCTCCGTTGGTGAACCAGCGGAGGGATCATTACAAGAAGCCGAAAGGCAACTTCAAACCATTGCGAACTTATCCAAGTTGCTTCGGCGGCGCGGGACCCCTCGGGGGACCGCAGCCCACGCCCTCCGGGGCGAGGGGCGCCCGCCGGAGGTCACAAACTCTCATGTATTATAGTGGCATCTCTGAGTAAAAAACAAATAAGTTAAAACTTTCAACAACGGATCTCTTGGTTCTGGCATCGATGAAGAACGCAGCGAAATGCGATAAGTAATGTGAA
>New.CleanUp.ReferenceOTU1291 PCFS.CT.2012.2_439476
AAGTCGTAACAAGGTTTCCGTAGGTGAACCTGCGGAAGGATCATTAAAGTGTTTCGGAGCCTGGCTCGGGCGTCTCTTCTCGAGGCGTCGGTGCCCAGCGCCCCCACACGTGTTTACTCAACTTGGTTGCCTTGGCGAGCCTGCCCTCGTGGCTGCCGGGGATGCCTCACAGCGTCTCGGGCTCGTGCTCGCCAGTGGAACATCTGAACTCTCTGTGAAAATAGTCAGTCTGAGCATTATGCAAATTAAACAAAACTTTCAACAACGGATCT
>New.CleanUp.ReferenceOTU1296 Cook.NT.2014.1_415397
GAGTCGTAACAAGGTTTCCGTAGGTGAACCTGCGGAAGGATCATTAATGAATAAACCTGGTCGAGTTGTTGCTGGCCCTTCGGGACATGTGCACGCTCACCACTTTTATAACCACCTGTGCACCTTTTGTAGACTGGAAACGTTCTAGAGGCAACTCGGATTGAGGACTGCTGCGCGCAAGCCAGCTGTTCTTGTGTTTCTCAGTCTATGTTTTTCATATACCCCAAATGTATGTATCTGAATGCATTGCTAGGCCTTAGT
>New.CleanUp.ReferenceOTU1297 Cook.NT.2014.1_415361
AAGTCGTAACAAGGTAACCGTAGGTGAACCTGCGGTTGGATCATTAAAAATGAACCACCTCTGGGTCGAGTCTCTGCTAGCTTGCTGGCTTTGATTCCCCTTTGGTATAAACCACTGTGCACCGTAATGTTTTTTGGGAGATTGTGGATAGGGTAACACCGGTCCTGCTCTCAGCTGTATCAACCAACCTATTAAATTTATCTGATTTTTTTCGTAATGAAAATAAAACAACTTTAGACAACGGATCTCTTGGCTCTCGCAACGATGAAGAACGCAGCGAAACGCGATA
>New.CleanUp.ReferenceOTU13 Cook.NT.2014.3_305099
AAGTCGTAACAAGGTTTCCGTAGGTGAACCTGCGGAAGGATCATTACAGAGTTCATGCCCTCCGGGGCAGACCTCCCACCCTTTGTATACATTGCCTTTGTTGCTTTGGCGGGCCGCCGCAAGGCCACCGGCTCCGGCTGGTGCGCGCCCGCCAGAGAACCCCAAACCCTGTCTTACAGTGTCGTCCGAGTACTATATAATAGTTAAAACTTTCAACAACGGATCTCTTGGTTCTGGCATCGATGAAGAACGCAGCGAAATGCGATAATTAATGTGAATT
>New.CleanUp.ReferenceOTU130 Kambitch.NT.2014.4_6856
AAGTCGTAACAAGGTTTCCGTAGGTGAACCTGCGGAAGGATCATTATTGAATCCTTAGGATGTCGCTGCCCTTGCAAAGGGGATGTGCACTCCGCCTTTCAATCCACCTGTGCACCTATTGTAGGGTTAGGGTAACCTGACCCTATGTTTTTACACACACTACAAGTAACAGAATGTAATACAGTAGACCTTCTGGTCGAAAACATAATACAACTTTCAACAATGGATCTCTTGGTTCTCGCATCGATGAAGAACGCAGCGAATTGCGATAT
>New.CleanUp.ReferenceOTU1309 PCFS.CT.2012.2_439446
AAGTCGTAATAAGGTAACCGTAGGTGAACCTGCGGTTGGATCATTAAAAAATACATAGAGCAGTGCAGGGTGCAGCTTCACGGCTCTCTCCTCGCTGTTTCTTAACAAATTGTGAATCGTTTATTGTCTCTTGTGGAAGAGATGAGGCGCTCGTTTGAGCTCTCGAGGACTCCACACGTGAATTTCAACATTGTAATACCTATATTTGTCTCAAAACTTAACCTAAAAATTTAAAAACAACTTTTGACAACGGATCTCTAGGCTCTCGCAACGATGAAGAA
>New.CleanUp.ReferenceOTU131 Kambitch.NT.2013.3_240318
AAGTCGTAACAAGGTTTCCGTAGGTGAACCTGCGGAAGGATCATTACTGAAGTCGCTGAGAGGTTCGTTGCTGGCTCTCCGGAGCATGTGCACGCCGCTCACACTTTATTCAACCACCTGTGCACCTCCTGTAGTCTCTCGGATGATTTTCAATCTTTGGATTGGCTGGGATTGCTGCCGTTTCGAAAGATCGGCTTCAGTCCAATGTCTCGAGAGGTCTATGTTTACACATACACTATAAAAATTACCAGAATGTAT
>New.CleanUp.ReferenceOTU1311 Cook.NT.2014.1_415164
AAGTCGTAACAAGGTTTCCGTAGGTGAACCTGCGGAAGGATCATTACCGAGTTAGGGTTCGTCCAACGAGCCCGACCTCCCAACCCTTTGTCTATCTTACCTTGTCGTTGCTCCGGCGGACCGGCCGTGACCGACTGGTCGTGGCCGCCGGGGGTCCACCCCCTGGAGAGCGTCCGCCGACGGCCCAACCACAAACTCTTGTACCAAACCATGTCGTCTGAATTACTTGATTAAAATACAAAAACAAAACTTTCAACAACGGATCTCTTGGCTCTCGCATCGATGAAGAACGCAGCGAAATGCGATAA
>New.CleanUp.ReferenceOTU1312 Cook.NT.2014.1_415162
AAGTCGTAACAAGGTTTCCGTAGGTGAACCTGCGGAAAGATCATTAGTGAATTGAGCTGGCTTCGGCCGCTCTGATCTATACACACCTGTGAACTGTTGGCCTTCGGGTCTTTAAATACAACTGTGACGAACGTAAATTATTATAACAAATAAAACTTTAACAACGGATCTCTTGGTTCTGGCATCGATGAAGAACGCAGCGAATGCGATAAGTAGTGTGAATTGCAGAATTCAGTGAATCATCGAATCTTTGAACGCACATTG
>New.CleanUp.ReferenceOTU1313 PCFS.CT.2012.2_439435
AAGTCGTAACAAGGTCTCCGTTGGTGAACCAGCGGAGGGATCATTACTGAGTCTACGAACTCCCAACCATTGTGAACATACCCTACGTTGCTTCGGCGGTCACGCCCCGGGACGCGCGCTCCGGCGCCGTGCTCCCGGGCCAAGGCGTCCGCCGGAGGCCCCAAACTACACTGCAACTATGGATCTATCTGAGTGGCATAAGCAAATAAATCAAAACTTTCAGCAACGGATCTCTTGGTTCTGGCATCGATGAAGAACGCAGCAAAATGCGATAA
>New.CleanUp.ReferenceOTU1319 PCFS.CT.2012.2_439028
AAGTCGTAACAAGGTTTCCGTAGGTGAACCTGCGGAAGGATCATTACCTAGAGCTTGTGGGCTTTGCCTGCTATCTCTTACCCATGTCTTTTGAGTACTTACGTTTCCTCGGTGGGTTCGCCCGCCGATTGGACAATTTAAACCCTTTGCAGTTGCAATCAGCGTCTAGAAAAAAATTAATAATTACAACTTTTCAAACAACGGATCTCTTGGTTCTGGCATCGATGAAGAACGCAGCGAAATGCGATAAGTAGTGTGAATTGCAGAATTCAGTGAATCAT
>New.CleanUp.ReferenceOTU132 PCFS.Grass.2013.2_118869
AAGTCGTAACAAGGTTTCCGTAGGTGAACCTGCGGAAGGATCATTATCGTGGGGCTTCGGCCCTCTCGAGATAGAACCCTTGCCTTTTTGAGTACCTTTCGTTTCCTCGGCGGGCTCGCCCGCCAATGGGGACCACAATAAACCCTTTGTAATACCTGTAATCGTCTGACAAAACAAACAAAAATTAAAACTTTCAACAACGGATCTCTTGGTTCTGGCATCGATGAAGAACGCAGCGAAATGCGATACGTAATGTGAATTGCAGATTTCAGTGAATCATCGAATCTTT
>New.CleanUp.ReferenceOTU1320 PCFS.CT.2012.2_439022
AAGTCGTAACAAGGTATCCGTAGGTGAACCTGCGGATGGATCATTAACGTGTAATAGCTGGTGGTGTCCGAAAGGATACCATTAGTCTAATAACTCTGTTATACCCTTGTGGTGAATATAGGAAACTAGTGTGATTGTGGTGGTCGAGGTGTTAAAAAACCTAGGACGCCACGATCCTCTTCTTAACTAAAAACATTATCATTACATTATTAATCTAAAGTAACCTTGTGGATAAGATATTCATTTATTGCAATCACCAAGTAAAACAATAATAATCTAATACAACTGCTA
>New.CleanUp.ReferenceOTU1321 PCFS.CT.2012.2_439007
AAGTCGTAACAAGGTTTCCGTAGGTGAACCTGCGGAAGGATCATTCATAATAAGTGTTTTATGGCACTTTTTAAATCCATATCCACCTTGTGTGCAATGTCAGTCGGTCTTCTCTATGGAGATCGGCCAAACACCAACCTAATTTTTTAACTCTTTGTCTGAAAATAATTATGAATAAAATAATTCAAAATACAACTTTCAACAACGGATCTCTTGGCTCTCGCATCGATGAAGAACGCAGCGAAATGCGATACGTAATGTGGATTGCAGAATTCA
>New.CleanUp.ReferenceOTU1322 PCFS.CT.2012.2_439112
AAGTCGTAACAAGGTTTCCGTAGGTGAACCTGCGGAAGGATCATTCATAATAAGTGTTTATGGCACTTCTTAAATCCATATCCACCTTGTGTGCAATGTCAGCCGTTTTCTTTATGAAAGCGGCCAAACATCAACTTTATTTTTTAACTGTCTGTCTGAAAAATATTATGAAATAAAATAACTCAAATACAACTTTCAACAACGGATCTCTTGGCTCTCGCATCGATGAAGAACGCAGCGAAATGCGATACGTAATGTGAATTGCAGAATTCA
>New.CleanUp.ReferenceOTU1323 Kambitch.NT.2013.1_397123
AGTCGTAACAAGGTTTCCGTAGGTGAACCTGCGGAAGGATCATTACAGAGTTCATGCCCTCACGGGTAGACCTCCCACCCTTGTGTATTTATACTATGTTGCTTTGGCAGGTTGCTGCACCCCTCGGGGGACAGCCCCAGCGCCTTCGGGCCTGGGAGTCGCCTGCCGGAGGAAAACAACTCTGAACTGTTAGTGTCGTCTGAGTACTATATTTTAATAGTTACAACTTTCAACAACGGATCTCTTGGTTCTGGCATCGATGAAGAACGCAGCGAAATG
>New.CleanUp.ReferenceOTU1324 Kambitch.NT.2013.1_397119
AAGTCGTAACAAGGTCTCCGTTGGTGAACCAGCGGAGGGATCATTACAGAGTTGCAAAACTCCCTAAACCATTGTGAACGTTACCTACACCGTTGCTTCGGCGGGCGGCCCCGGGGTTTACCCCCGGCGCCCTGGGCCCACCGCGGGCGCCCGCCGGAGGTCACCAAACTCTTGATAATTTATGGCCTCTCTGAGTCTTCTGTACTGAATAAGTCAAAACTTTCAACAACGGATCTCTTGGTTCTGGCATCGATGAAGAACGCAGCGAAATGCGATAAGTAGTGTGAATTGCA
>New.CleanUp.ReferenceOTU1326 PCFS.CT.2012.2_439075
AAGTCGTAACAAGGTTGACCCTTTGTATTCACCATCGGAAGCCTTGTACCCCAGTCTGCACCTGTTGCGGGCAACACCATTCTGTTGCTAGAAGCCCAGGCAACCTGTCCTTGGTTACTAGCAGTCGCCCAAATTCGCGATTCACAGATCAAACAATGGTGGTCCATTTCGTTAAGAGATTTCAACATGACCGGCCCCTCTTCGTTAAAGAACAGTGGTGTTGCGTTCCGTAGGTGAACCTGCGGAAGGATCATTACCGAGTCAGGGTCTTCCAGGCCCGAACTCCAA
>New.CleanUp.ReferenceOTU1327 PCFS.CT.2013.2_423894
AAGTCGTAACAAGGTCTCCGTAGGTGAACCTGCGGAGGGATCATTACACAATATGAAGGCGGGCTGGACAAACCCCCCTAGCTGGGCACTGCTTCACGGCGTGCGCGGCTGGGCCGGCCCTGCTGAACTATTCACCCGTGTCTTTGCGTACCTCTTGTTTCCTGGGCGGGCTCGCCCGCCACCAGGACCAACCATAAACCTTTTTGTAATAGCAATCCGCGTCAGTAAACAATGTAATCAATTACAACTTTCAACAACGGATCTCTTGGTTCTGGCATCGAT
>New.CleanUp.ReferenceOTU1329 PCFS.Grass.2012.1_454552
AAGTCGTAACAAGGTCTCCGTAGGTGAACCTGCGGAGGGATCATCAAAGAATTATTCACACAGAAAAGATTGGAGGAGGGGGAGTTTGAGAGATTCACGTCTCTCATTCGCTTCTTCTAGTCTTTTCTGAACAAACAAACATACATGACTAGGAAAAACAAATTGATTTGGTTTGACAAACAAGCAAGAAGTTCTTGGCTGATAAGTAGCATTGATTTGGAATGTGAATCTATATCAATACAACTTTCAACAACGGATCTCTTGGCT
>New.CleanUp.ReferenceOTU133 Kambitch.CT.2013.5_69600
AAGTCGTAACAAGGTCTCCGTTGGTGAACCAGCGGAGGGATCATTACAGAGTTGCAAAACTCCCAACCATTGTGAACCTACCTCACCGTTGCTTCGGCGGGTGGCCCCCACCGGGGCCGCGCCGGCCCTCACCCGGCCGGCAACCCGTCAGAGGACCGAAACTCTTCGTCATCATTGGCCTCTCTGAGTAACTTATACAATAAGTCAAAACTTTCAACAACGGATCTCTTGGTTCTGGCATCGATGAAGAACGCAGCGAAATGCGATACGTAATGTGAATTGCA
>New.CleanUp.ReferenceOTU1330 PCFS.CT.2013.2_423725
AAGTCGTAACAAGGTTTCCGTAGGTGAACCTGCGGAAGGATCATTCATAATAAGTGTTTTATGGCACTTTTTAAATCCATATCCACCTTGTGTGCAATGTCAGTCGATTTTCTTTATGAAGATTGACCAAACATCAAACCATATCTTTTTAACTCTTTGTCTGAAAAATATTATGAATAAACAATTCAAAATACAACTTTCAACAACGGATCTCTTGGCTCTCGCATCGATGAAGAACGCAGCGAAATGCGATACGTAATGTGAATTGCA
>New.CleanUp.ReferenceOTU1331 PCFS.CT.2013.2_423857
AAGTCGTAACAAGGTCTCCGTTGGTGAACCAGCGGAGGGATCATTAAAGAGTTGCAAAACTCCAAACCATTGTGAACATACCTTCAACGTTGCTTCGGCGGGTTGGCCCGGTCTCCGGGGTCCCGGCCTACTCGGGCGCCGCCGGAGGTATCTAACTCTTGAACTTTTATGGCCTCTCTGAGTCTTTGTACTTAATAAGTCAAAACTTTCAACAACGGATCTCTTGGTTCTGGCATCGATGAAGAACGCAGCGAAATGCGATACGTAATGTGAATTGCAGATTTCAGT
>New.CleanUp.ReferenceOTU1334 PCFS.Grass.2012.1_454408
AAGTCGTAACAAGGTTTCCGTAGGTGAACCTGCGGAAGGATCATTACAATTCAGTAGCCTGCTACTGTCGGGAGGTGCTGTTAGTCCGCATAGTTTAATTACTGATGAGCGGCAGGCCCTCTGTCTGTACCCTTGTCTTTTGCGCACTCATGTTTCCTCGGCGGGCTTGCCCGCCGATAGGACAAACTTATAACCTTTTTTAATTTTCAATCAGCGTCTGAAAAACTTATAATTACAACTTTCAACAACGGATCTCTTGGTTCTGGCATCGATGAAGAA
>New.CleanUp.ReferenceOTU1335 PCFS.Grass.2012.1_454407
AAGTCGTAACAAGGTAACCGTAGGTGAACCTGCGGTTGGATCATTAAAAAATACAAATACCCTGTCAATGGCCAGGTTTCTCCGGCAATTGTCGGGCCAAATCGCGTGCCGTTGACTTCACGGGTCCACATTTTGTGAACTGTTCTGTCTTTGGTGGTTGGGTGTAGGGCTTTCCGGGTTCCTATGCCTGTCAGCTGTGATCTCCGGGTCTCAGTCGTGGACAAGCCACCGACCGTGTCTTTAAACCTGTGTCTTTTTTCTTGTCTGACATTTTTACTTTGTATTTAATGTACAAACAA
>New.CleanUp.ReferenceOTU1338 PCFS.Grass.2012.1_454452
AAGTCGTAACAAGGTTTCCGTAGGTGAACCTGCGGAAGGATCATTATCGATTCAACACAAATGAGAGGGGGGGGATGCTTGCAGCTGTGCTGGCCTCTTAAAACGAGGCATGTGCACGTTCAACATCTCCTTTTTCTTCATTTACACACCTGTGAACCTGTTGTAGGGTGTCCCGCAAGGAATGCTCTATGTCTTTTTTTCATATACTCCATAAAAGTTTTTAGAATGTCCTTTCTTGCTCTCGTCAGAGACAGAAATAAAGCCTTTATAACTTT
>New.CleanUp.ReferenceOTU134 Kambitch.CT.2014.4_82869
AAGTCGTAACAAGGTTTCCGTAGGTGAACCTGCGGAAGGATCATTAGTGATTACTAGGATGTCTGTTGAGTCCGAAACCCCACTTGAAACACTGTGCACTACTGCTGTGAAAGGGACAACCCGAACAGCTGCTCACACACACTCTGGTTAATGCATGTGCTTTATAATAAGAAAAACTTTCAACAACGGATCTCTTGGCTCTCGCATCGATGAAGAACGCAGCGAAATGCGATAAGTAATGTGAATTGCAGAATTCA
>New.CleanUp.ReferenceOTU1349 Kambitch.NT.2013.1_397179
AAGTCGTAACAAGGTTTCCGTAGGTGAACCTGCGGAAGGATCATTACCTAGAGTTTGTGGGCTTTGCCTGCTATCTCTTACCCATGTCTTTTGAGTACCTTCGTTTCCTCGGCGGGTTCGCCCGCCGATTGGACAATTTAACCATTTGCAGTTGCAATCAGCGTCTGAAAAAATTAATAATTACAACTTTTAACAACGGATCTCTTGGTTCTGGCATCGATGAAGAACGCAGCGAAATGCGATAAGTAATGTGAATTGCAGAATTCAGTGAATCAT
>New.CleanUp.ReferenceOTU135 Kambitch.NT.2013.3_240632
AAGTCGTAACAAGGTTTCCGTAGGTGAACCTGCGGAAGGATCATTACTGAAGTCGTTGAGAGGTTTTGTTGCTGGCTCTCCGGAGCAATGTGCACGCCGCTCACACTTTATTCAACCACCTGTGCACCTCCTGTAGTCTCTCGGATGATTTTCAATCTTCGGATTGGTTGGGACTGCTGCCGTTTCGAAAGATCGGCTTCAGTCCAATGTCTCGAGAGGTCTATGTTTACACATACACTATAAAAAATTACCAGAATGTATCAT
>New.CleanUp.ReferenceOTU1350 PCFS.Grass.2012.1_454532
AAGTCGTAACAAGGTTTCCGTAGGTGAACCTGCGGAAGGATCATTAACTAAATCCGCACACAACATGTGTGCATAAACCTTGTGAATAGCCCCTCGGGGACGTTGGATGCCAACGATCTATATCTTAGAGTCTGAATTTTTTAAAATATTAAAAAACAACTTTTAACAATGGATCTCTAGGCTCTTGCAACGATGAAGAACGCAGCGAAATGCGATACGTAATGTGAATTGCAGATTTCAGTGAATCATCGAATCTTTGAACGCACA
>New.CleanUp.ReferenceOTU1354 Kambitch.NT.2013.1_397228
AAGTCGTAACAAGGTCTCCGTTGGTGAACCAGCGGAGGGATCATTACAGAGTTGCAAAACTCCCAACCATTGTGAACCTACCTCACCGTTGCTTCGGCGGGTGGCCCGCTAACCCGGCGCCGCGCCGGCTCCACCTTCGGGGGAGCCCGGCAACCCGTCAGAAGACCGAAACTCTTAGTCATCTTGGCCTCTCTGAGTAAAACCATAAATAAATCAAAACTTTCAACAACGGATCTCTTGGTTCTGGCATCGATGAAGAACGCAGCGAAATGCGATAAGTAATGTGAATT
>New.CleanUp.ReferenceOTU1357 Flux.Tower.CT.2013.SE_573286
AAGTCGTAACAAGGTTTCCGTAGGTGAACCTGCGGAAGGATCATTACAGAGTTCATGCCCTCACGGGTAGACCTCCCACCCTTGTGTATCTATACCATGTTGCTTTGGCAGGCTGCTCGGCCCCCGTCGGGGGACAGCCTCAGCGCCCTCGGGCCTGAGAGTCGCCTGCCGGAAGGAAAAACAAACTCTGAACTGTTAGTGTCGTCTGAGTACTATATTTTAATAAGTTAAACTTTCAACAACGGATCTCTTGGTTCTGGCATCGATGAAGAACGCAG
>New.CleanUp.ReferenceOTU1358 PCFS.NT.2013.1_568216
AAGTCGTAACAAGGTCTCCGTTGGTGAACCAGCGAAGGGATCATTACCGAAGTTACCTTCAAAACCCACTGTGAACCTTACCTCTTGCCGCGTTGTCTCGGCGGGAGGCGGTGGGCGTCTCGCGCCCCCTAGCGGGCCGTGCCGCTCCCGTCCCCGCCGGCGGCGCCAAACTCTAAATTTACAGCGGACTGTACGTTCTGATTTACAATAAAACAAGTTAAAACTTTCAACAACGGATCTCTTGGCTCTCGCATCGATGAAGAACGCAGCGAAATGCGATACGTAATGTGAATTG
>New.CleanUp.ReferenceOTU1359 PCFS.NT.2013.1_568225
AAGTCGTAACAAGGTTTCCGTAGGTGAACCTGCGGAAGGATTATTCATAATAAGTGTTTTATGGCACTTTTTAAATCCATATCCACCTTGTGTGCAATGTCAGTCGATCTTCTTCATGGAGATCGACCAAACATCAACCTTTATTTTTTAACTCTTTGTCTGAAAAATATTATGAATAAACAATTCAAAATACAACTTTCAACAATGGATCTCTTGGCTCCAGCATCGATGAAGAACGCAGCGAAACGCGATATGTAATGTGAACTGCA
>New.CleanUp.ReferenceOTU136 PCFS.Grass.2014.3_254268
AAGTCGTAACAAGGTTTCCGTAGGTGAACCTGCGGAAGGATCATTAACGGGTAAAACGGCCTCGCGCCGCAATCCCCCACCCTTTGCAACCGCGGCCCGGATTCGGCGCCTGGCGGGGGGACCCCCTCTGTTCGCGGAGGGCCCCCCCGCCTGCCGGAATCAGCCAACCCTGCCTGGAAAACTGAAGTCTGAGAACAAGTTAAATAGAACAAAACTTTCAACAACGGATCTCTTGGTTCTGGCAACGATGAAGAACGCAGCGAAATGCGATAAGTAATGTGAATTGCAGAATTCAGTGAA
>New.CleanUp.ReferenceOTU1361 PCFS.NT.2013.1_568055
AAGTCGTAACAAGGTCTCCGTTGGTGAACCAGCGGAGGGATCATTACAGAGTTGTAAAACTCCAACCCTTTGTCATTTATTCTCGTCAAGTTGCTTCGGCGGGCGGCCCCAGGGCGGGCTCGCGTCCGCCTGCCGAAGACCTACTCAAATTCTTTACTGTTTAGTGTCTCTCTGAAAACCCCAAAAAAATAAGTTAAAACTTTCAACAACGGATCTCTTGGTTCTGGCATCGATGAAGAACGCAGCGAAATGCGATAAGTAATGTGAATTGCAGAATTCAGTGAATCA
>New.CleanUp.ReferenceOTU1362 PCFS.NT.2013.1_568079
AAGTCGTAACAAGGTCTCCGTTGGTGAACCAGCGGAGGGATCATTACAGAGTTGCAAAACTCCCTAAACCATTGTGAACCTTACCCAAACCGTTGCTTCGGCGGGCGGCGCCCCGCGCCCCCGGCCCTCGCGGGCGCCGCCGGAGGTACCCAACCATTGATACTTTATGGCCTCTCTGAGTCTTCTGTACTGAATAAGTCAAAACTTTCAACAACGGATCTCTTGGTTCTGGCATCGATGAAGAACGCAGCGAAATGCGATAAGTAATGTGAATTGCAGAATTCA
>New.CleanUp.ReferenceOTU1364 Flux.Tower.CT.2013.SE_573463
AAGTCGTAACAAGGTTTCCGTAGGTGAACCTGCGGAAGGATCATTAATGAATTGTAAAGGAGGTTGATGCTGGCTTTATTGCATGTGCTCGCCTCCGACAATTCTTATCCATACACCTGTGCACCTCTGAGGGGTTTTTTCCGTTTGTTCGGGATCCCCCCTCTTTTTACACAAACCCTTTTTTTATAACATCGAACGTGAATTAGTGCCGATAAGGCCTTAAAACAAAATATAACTTTCAACAACGGATCTCTTGGCTCTAGCATCGATGAAGAACGCAGCGAAATG
>New.CleanUp.ReferenceOTU1368 Flux.Tower.CT.2013.SE_573396
AAGTCGTAACAAGGTTTCCGTAGGTGAACCTGCGGAAGGATCATTATTGAATTATAAGGCTTTGATTGTGCTGGCCTCTCGGGGCATGTGCACGTCTCTGCCCGTTAATCCCAACCCACCCCCGTGAACCGACCGTGTGAGGCGCTCTGTAACGGAGCCGTCTCATGCTTTATCATAAACACCGTATGTCTTTGAATGTAAAATCTATATCTTCGCCTTAAAACCGCGTACGGTAAAAAAAAGTTATATAACTTTCAACAACGGATCTCTTGGCTCTAGCATCGA
>New.CleanUp.ReferenceOTU137 Kambitch.NT.2014.5_376791
AAGTCGTAACAAGGTTTTATCATCAGATAAACGGAGTTCGCATCCCTTACTGGGTTGCGACTTAGTGGTACGCGGGTCATCCTGCCGCCGCCGGATCCCTCCGTAGCGAACTTTTGGAAGCCTTAGCAGCCCCGCAAGGGGTCCCGCGACTGTAAATAAGGGGAAGCCAGTAGCACTCTCGTGCTGCAACACAATCGAATTGCGGGGACGTCCTGAAGCCTCCAGATACTAACTTGTCATAGGGATATGTCGAGGGCCTATGTCAATTGCATAGGGTA
>New.CleanUp.ReferenceOTU1370 Kambitch.CT.2013.1_560312
AGTCGTAACAAGGTCTCCGTTGGTGAACCAGCGGAGGGATCATTACAGAGTTGCAAAACTCCCTAAACCATTGTGAACGTTACCTACACCGTTGCTTCGGCGGGCCCCGCGCCCGCCGGCGGCATACCAAACTCTTGTTTATATAGGCCTCTCTGAGTATTTTGACAAATAAGTTAAAACTTTCAACAACGGATCTCTTGGTTCTGGCATCGATGAAGAACGCAGCGAAATGCGATAAGTAATGTGAATTGCAGAATTCAGTGAATCATCGAATCTTT
>New.CleanUp.ReferenceOTU1371 Kambitch.CT.2013.1_560317
AAGTCGTAACAAGGTCTCCGTTGGTGAACCAGCGGAGGGATCATTAAAGAGTTGCAAAACTCCCAAAACCATTGTGAACTTACCTTCAACGTTGCCTCGGCGGGTTGGCCCCGGTCTCCGGGGTCCCCGGCCCTACTCGGGCGCCCGCCGGAGGTATCTAACTCTTGAACTTTTATGGCCTCTCTGAGTATTTTGACAAATAAGTTAAAACTTTCAACAACGGATCTCTTGGTTCTGGCATCGATGAAGAACGCAGCGAAATGCGATAAGTAATGTGAATTGCAGAATTCAGTGAAT
>New.CleanUp.ReferenceOTU1372 PCFS.Grass.2013.3_554709
AAGTCGTAACAAGGTCTCCGTTGGTGAACCTGCGGAAGGATCATTACAGAGTTGAGGTGACCTCGTGGCTGACCCCCTTACGGGGCATTCAGCAGGGGTCATACTCCTCACCACCCGTGTTTACCATACCTGTTGCTTCGGCGGGCCCGCTGCTTGTCGGCCGCCGGGGGACAATCGTCCCCGGGCCCGTGCTCGCCGAAGACCCCTCGAACACTGCCTGAAGGTTGCTGTCTGAGTGAAAAATAAACAAACAAACTTTCAACAACGGATCTCTTGGTTCCGGCATCGATGAA
>New.CleanUp.ReferenceOTU1373 PCFS.NT.2013.1_567888
AAGTCGTAACAAGGTAACCGTAGGTGAACCTGCGGTTGGATCATTATTGATACAACGGTCTTGGAGTCCTCCTTGGAGTTGATTCCTCGACCTTACCCACCCCATGTGCAATGTAACCGTTTTTTGGGACTGTTTAGCCGTTGTTTACAATGGCCAAGATGGTCCCAGCAGTATTAACCACTATTAATTTGACTGATATGAAACCAAGAATCAATAACAACTTTTGACAACGGATCTCTTGGCTCTCGCAACGATGAAGAACGCAGCGAAATGCGATACGTGA
>New.CleanUp.ReferenceOTU1374 PCFS.NT.2013.1_567897
AAGTCGTAACAAGGTCTCCGTAGGTGAACCTGCGGAGGGATCATTATACAATATGAAAGCGGGCTGGCATCCTTCGGGGTTACAGCCTTGCTGAATTATTCACCCGTGTCTTTTGCGTACTTCTTGTTTCCTTGGTGGGTTCGCCCACCATAGGACAAACCATAAAACCTTTTTGTAATTGCAATCAGCGTCAGTAAAAAATTATAATTACAACTTTTAACAACGGATCTCTTGGTTCTGGCATCGATGAAGAACGCAGCGAAATGCGATAAGTAATGTGAATTG
>New.CleanUp.ReferenceOTU1375 PCFS.NT.2013.1_567870
AAGTCGTAACAAGGTAACCGTAGGTGAACCTGCGGTTGGATCATTATTGATTTTGTTAAATAATAACCAAAAGTTTAACAGTGTTTGGTGTCAAAACCATTCGCATACACCTGTGAACTGTGACTGTTTCTGGGTCCTAATGCTCTCGAGCGACAGGGCCCGACATATTAACTTTATACTAATGTCTGAATAAATTTAAATAAAACAACTTTTGACAACGGATCTCTTGGCTCTCGCACCGATGAAGAACGCAGCGAAATGCGATACGTGATGTGAAATG
>New.CleanUp.ReferenceOTU138 PCFS.NT.2013.2_56154
AAGTCGTAACAAGGTCTCCGTTGGTGAACCAGCGGAGGGATCATTACAGAGTTGCAAAACTCCCTAACCATTGTGAACGTTACCAAACCGTTGCTTCGGCGGGCGGCCCCGGGTTCGTCCCGGAGCCCCTCGGCCCCCCAAGGGCGCCCGCCGGAGGCTCTAACTCTTGAATTTATGGCCTCTCTGAGTCTTCTGTACTGAATAAGTCAAAACTTTCAACAACGGATCTCTTGGTTCTGGCATCGATGAAGAACGCAGCGAAATGCGATAAGTAATGTGAATTGCAGAA
>New.CleanUp.ReferenceOTU1382 Kambitch.CT.2014.3_583412
AAGTCGTAACAAGGTCTCCGTTGGTGAACCAGCGGAGGGATCATTACAGAGTTGCAAAACTCCCAACCCTTTGTGAACGAACCTACCAGTTGCTTCGGCGGCAGACCCCTCTGGGGCCTAGCCTTTACGGGTACCCCGCCGGAGTCCTACAAACTCTTGATTTTTTGGCATCTCTGAGTAGCTTATAAAATAAGTTAAACTTCAACAACGGATCTCTTGGTTCCAGCATCGATGAAGAACGCAGCGAAACGCGATATGTAATGTGAATTGCAGAATTCAGTGAA
>New.CleanUp.ReferenceOTU1383 Kambitch.CT.2014.3_583478
AAGTCGTAACAAGGTCTCCGTTGGTGAACCAGCGGAGGGATCATTACTGAGTGCAAACTCTCCAACCATTGTTTATCTACCTACATTGGCTTCTCCGGCAGGAGGTTCCAGGGCGGGACCGAGCCTAACAGCACCTGCCGAAGAGGCAACCCACTGCTCTATATTATACTGTCTGAGTACCAAAAAAACAATATCAAAATTTTCAATTGTGGATCTCTTGGTTCTGGCATCGATGAAGAACGCAGCGAAATGCGATAAGTAATGT
>New.CleanUp.ReferenceOTU1384 Kambitch.CT.2014.3_583480
AAGTCGTAACAAGGTCTCCGTTGGTGAACCAGCGGAGGGATCATTACTGAGTGCAAACTCTCCAACCATTGTTTATCTACCTATTTTTGCTTCTCCGGCAGGCGGTTCCAGGGAGGGACCGAGCCCATGGCCTAGCCTAAGCACCTGCCGAAGGGGTACCTACTGCTCTATATTATACTGTCTGAGAAAACAAAGAAAAAATATCAAAATTTTCAATTGTGGATCTCTTGGTTCTGGCATCGATGAAGAACGCAGCAAAATGCGATAAGTAAT
>New.CleanUp.ReferenceOTU1385 Kambitch.CT.2014.3_583500
AAGTCGTAACAAGGTTTCCGTTGGTGAACCAGCGGAGGGATCATTACTGAGTGCAAACTCTCCAACCATTGTTTATCTACCTATTTTTGCTTCTCCGGCAGGCGGTTCCAGGGAGGGACCGAGCCTATGGCCTTAGCCTAAGCACCTGCCGAAGGGGTACCAACTGCTCTATATTATACTGTCTGAGAAAACAAAAAATATTAAAATTTTCAATTGTGGAATCTCTTGGTTCTGGCATCGATGAAGAACGCAGCGAAATGCGATAAGTAATGTGAATT
>New.CleanUp.ReferenceOTU1389 Kambitch.CT.2014.3_583326
AAGTCGTAACAAGGTCTCCGTTGGTGAACCAGCGGAGGGATCATTACAAGAAGCCGAAAGGCTACTTCAAACCATCGCGAACTCGTCCAAGTTGCTTCGGCGGTGCGGCTACCCCCCGGGGTCGCGCGCCGCGCCTCCCGGAGGTGCGGGGCGCCCGCCGGAGGTCAGAAACTCTTATGTATTATAGTGGCATCTCTGAGTAAAACACAATAAGTTAAAACTTTCAACAACGGATCTCTTGGTTCTGGCATCGATGAAGAACGCAGCGAAATGCGATAAGTAAT
>New.CleanUp.ReferenceOTU139 Kambitch.2012.9_62299
AAGTCGTAACAAGGTTTCTGTAGGTGAACCTGCAGAAGGATCATTAGTGAATTAATAGAGCGTCCTTTGGGAGCTCGAACATCACTTTTAAACACACACCGTGAACTGTAACCGTTTTTTACGCATACAAGTAATAGCAAGTCTCCTGTGTATTGCAGGTAACATAAATAAATAAAACTTTCAACAACGGATGTCTTGGCTCTCGCATCGATGAAGAACGCAGCGAAATGTGATAAGTAATGTGAATTGCAGAATTCAGTGAATCA
>New.CleanUp.ReferenceOTU1390 Kambitch.CT.2014.3_583634
AAGTCGTAACAAGGTCTCCGTTGGTGAACCAGCGGAGGGATCATTACTGAGTGCAAACTCTCCAACCATTGTTTATCTACCTATTTTTGCTTCTCCGGCAGGCGGTTCCAGGGAGGGACCGAGCCCATGGCCTAGCCTAAGCACCTGCCGAAGGGGTACCTACTGCTCTATATTATACTGTCTGAGAAAACAAAAATATCAAAATTTTCAATTGTGGATCTCTTGGTTCTGGCATCAATGAAGAACGCAGCGAGATGCGATAAGTAGT
>New.CleanUp.ReferenceOTU1394 Kambitch.CT.2014.3_583555
AAGTCGTAACAAGGTTTCCGTAGGTGAACCAGCGGAGGGATCATTACTGAGTGCAAACTCTCCAACCATTGTTTATCTACCTATTTTTGCTTCTCCGGCAGGCGGTTCCAGGGAGGGACCGAGCCTATGGCCTAGCCTAAGCACCTGCCGAAGGGGTATCCACTGCTCTATATTATACTGTCTGAAGAAAACAAGAAAAATATACTAAAATTTTCAATTGTGGATCTCTTGGTTCTGGCATCGATGAAGAACGCAGCGAAATGCGATAAGTAAT
>New.CleanUp.ReferenceOTU1399 Kambitch.CT.2014.3_583107
AAGTCGTAACAAGGTCTCCGTTGGTGAACCAGCGGAGGGATCATTACAAGAAGCCGAAAGGCTACTTCAAACCATCGCGAACTCGTCCAAGTTGCTTCGGCGGTGCGGCTACCCCCCCCGGGGGGTTCCGCGGCGCCGCGCCTCCCCGGAGGTGCGGGGCGCCCGCCGGAGGTCAGAAACTTTTATGTATTATAGTGGCATCTCTGAGTAAAACACAAATAGGTTAAAACTTTCAACAACGGATCTCTTGGTTCTGGCATCGATGAAGAACGCAGCGAAATGCGATAAGTAATGT
>New.CleanUp.ReferenceOTU14 PCFS.Grass.2012.1_450287
AAGTCGTAACAAGGTTTCCGTAGGTGAACCTGCGGAAGGATCATTACAAATCTTTGTCTTGCTTGGGGAGGCCTTTGGGCTGACTTGGCAGACACATATGCACAGGGCCGCAAGGCTCTGATGTTTACGCTTGTTTGTTTGACAGATATATTTAGTGACAAAACTTGACAACTTTTAACAATGGATCTCTTGGCTCTTGCAACGATGAAGAACGCAGTAAAGTGCGATATGTAGTGCGATTTGCATGAATCTGT
>New.CleanUp.ReferenceOTU140 PCFS.Grass.2014.2_352244
AAGTCGTAACAAGGTTTCCGTAGGTGAACCTGCGGAAGGATCATTAATGAAACTTCAAAGTCGGCCAATGGTTGTTGCTGGTGGTTCACTCCACATGTGCACACCTTTGGTCGCAATCCACACACACCTGTGCATCTATGACTCGAGGTTGTAATGACTGAGAGTAACTTTTACACACTCTTGTATGTAACGGAATGTCTTTTGTGCTATAATGTACAATATAAACAACTTTCAACAACGGATCTCTTGGCTCTCGCATCGA
>New.CleanUp.ReferenceOTU1401 Kambitch.CT.2014.3_583043
AAGTCGTAACAAGGTTTCCGTGGGTGAACCTGCGGAAGGATCATTAATGATTGGTGGCTGTTGCTGGCTAGTGTTTCTAGTATGTGCACGCCACACCTTCAATCCCACTTACACCTGTGCACCTTTTGTAGTATTACTTGTGGATATTGAGAGAAAGTTTAGTCTTTCACTCTGTTGAAACCGGTTTACTATGTTTTTTATACACACACAATAGTCATTGAATGTATTTTATTCTTATGATAAAAACAACTTCAACAACGGATCTCTTGGCTCT
>New.CleanUp.ReferenceOTU1402 Kambitch.CT.2014.3_583044
AAGTCGTAACAAGGTTTCCGTAGGTGAACCTGCGGAAGGATCATTACAGTGTTCCCTGCCCTCACGGGTAGAAACGCCCACCCTTGTAAATCTATCTTGTTGCTTTGGCAGGCCGCCCCCGGGCACCGGCTTCGGCTGGCTCGCGCCTGTCAGAGGACCCCAAACTCTGAATGTTAGTGTCGTCTGAGTACTATATAATAGTTAAAACTTTTAACAACGGATCTCTTGGTTCTGGCATCGATGAAGAACGCAGCGAAATGCGGTAAGTAGTGTGAATTGCA
>New.CleanUp.ReferenceOTU141 Kambitch.2012.3_211493
AAGTCGTAACAAGGTTTCCGTAGGTGAACCTGCGGAAGGATCATTAAAAATCCACACCCCACGGGGTGGACCAGCCTAATGGGCTCTAATCATACGTTATGCCAGTTAGTCTCCAAGAGACATCATGGGAACTCGTCATCTCATCACCAAATGTGAACCCTCCCGTTGCTTCGGCGGCATGCCTCGTGCTGTCAGCCCGTCCGAGGCTCACCATAAACCATTTCTGTAAACTTCTGTCAGTATACGAAAAGTAAATCGTTAAAACTTTCAACAACGGA
>New.CleanUp.ReferenceOTU1410 Kambitch.CT.2014.3_583196
AAGTCGTAACAAGGTTTCCGTAGGTGAACCTGCGGAAGGATCATTATTGAATAAACCTGGCGTGGTTGTAGCTGGTCCTCTCGGGGACATGTGCTCGCCCGTCATCTTTATATCTCCACCTGTGCACCCTTTGTAGACCTGGACGATAACCTTCCGAGGCAACTCGGTCGGGAGGACTGCTGGCTTTCAACGAGTCGGCTTTCCTTGTATTATCCAAGGCCCTATGTCTTACACATGCCCCAAAGAATGTAACAGAATGTATTGTATATGGCCTA
>New.CleanUp.ReferenceOTU1412 Kambitch.CT.2014.3_583220
AGTCGTAACAAGGTCTCCGTTGGTGAACCAGCGGAGGGATCATTACTGAGTGCAAACTCTCCAACCATTGTTTATCTACCTATTTTGCTTTTCCGGCAGGCGGTTCCAGGGAGGGACCGAGCCTATGGCATAGCCTAAGCACCTGCCGAAGGGGCATCCACTGCTCTATATTATACTGTCTGAGAAAACAAAAAATAATCAAAATTTTCAATTGTGGATCTCTTGGTTCTGGCATCGATGAAGAACGCAGCGAAATGCGATAAGTAA
>New.CleanUp.ReferenceOTU1416 PCFS.Grass.2013.3_554277
AAGTCGTAACAAGGTCTCCGTAGGTGAACCTGCGGAGGGATCATTACACAATACGAAGGCGGGCTGGATTCCCCCCTGATGGGCACTGCTTCACGGCGTGCGCAACGGGGGCCCGGCCCTGCTGAACTATTCACCCGTGTCTTTTGCGTACCTCTTGTTTCCTGGGCGGGCTCGCCCGCCACCAGGACCAACCACAAACCTTTTTTGTAATAGCAATCCGCGTCAGTAACAACGTAATTAAATTACAACTTTCAACAACGGATCTCTTGGTTCTGGCATCGATGAAGAACGCA
>New.CleanUp.ReferenceOTU1419 PCFS.Grass.2013.3_554215
AAGTCGTAACAAGGTAACCGTAGGTGAACCTGCGGTTGGATCATTAACAAATGCTTTGGTTTTTAACCAAAACACTGTGTGCAATTACATCTGTCTCTGGTGGTTTTTGTGTATCTTCTCTCGCCCAGTGCTCCCGAACATCAATTGGATGTTCACTCCAGCGCGGGTTGAAAATGGCGGGAGAGATCACGGCCACCGAATGAACAAACACTTGTTGTATTTTTTTATGTCTGAATCATTCACATTTTGTGCAATGAAAAACAATTTTTAACAACGGATCT
>New.CleanUp.ReferenceOTU142 Kambitch.NT.2014.1_46850
AAGTCGTAACAAGGTTTCCGTAGGTGAACCTGCGGAAGGATCATTACAGTGTTCCCTGCCCTCACGGGTAGAAACGCCACCCTTTGTATATCATATCTTTGTTGCTTTGGCAGGCCGCCTTGGCGCCGGCTCCGGCTGGATCGTGCCTGCCAAAGGACCCCTAAATTCTGAACATCAGTGTCGTCTGAGTACTATCTAATAGTTAAAACTTTCAACAACGGATCTCTTGGTTCTGGCATCGATGAAGAACGCAGCGAAATGCGATAAGTAAT
>New.CleanUp.ReferenceOTU1421 PCFS.Grass.2013.3_554234
AAGTCGTAACAAGGTCTCCGTTGGTGAACCAGCGGAGGGATCATTACCGAGTTCTTACAGAACCCTACCCTTGTGTGCTAAGCTACCACCCAGCTTTTACACAAGAGTCCCGGCTTAACCGCCGGGCTATCAGTAGTAAAAACAAACCTCTGTATTATTATTATTTATCTGAGTACTTTTTAACAAAAGAGTACAAAACTTTCAACAACGGATCTCTTGGTTCTGGCATCGATGAAGAACGCAGCGAAATGCGATACGTAATGTGAATTGCAGAATTCAGTGAATCA
>New.CleanUp.ReferenceOTU1425 PCFS.NT.2012.2_545229
AAGTCGTAACAAGGTAACCGTAGGTGAACCTGCGGTTGGATCACTATTGATTTTGTTAAATAATAACCAAAAGTTTAACAGTGTTTGGTGTAAAAACCATTCGCATACACCTGTGAACTGTGACTGTTTCTGGGTCCTAATGCTCTCGAGCGACAGGGCCCGACATATTAACTATATACTAATGTCTGAATAAATTTAAATAAAAACAACTTTTGACAACGGATCTCTTGGTTCTGGCATCGATGAAGAACGCAGCGAAATGCGATAAGTAATGTGAATTG
>New.CleanUp.ReferenceOTU1428 PCFS.NT.2013.4_537315
AAGTCGTAACAAGGTTTCCGTAGGCGAACCTGCGGAAGGATCATTACCTAGAGTTTGTGGGCTTTGCCTGCTATCTCTTACCCATGTCTTTTGAGTACTTACGTTTCCTCGGTGGGTTCGCCCGCCGATTGGACAATTTAACCCTTGCAGTTGCAATCAGCGTCTAGAAAAAAATTATAATTACAACTTTCAACAACGGATCTCTTGGTTCTGGCATCGATGAAGAACGCAGCGAAATGCGATAAGTAGTGTGAATTGCAGAATTCAGTGAATCAT
>New.CleanUp.ReferenceOTU1429 PCFS.NT.2013.4_537370
AAGTCGTAACAAGGTCTCCGTAGGTGAACCTGCGGAGGGATCATTACACAAGTATGCAAGCCCAGGACTACCGCCCTCTCAGCGGTAGCCGTTGCCGTTAGGATGGGGGGTGGTGGCCTGGGATCCATCTTCACCCATGTCTTTTTGCGTACTACCTGTTTCCTTGGCGAGCGAGCTCGCCAATTGGACCACCAATTAAACCTTTTTGTAATTGCAATCAGCGTCAGATAACACAAATGTAATAAATTACAACTTTCAACAACGGATCTCTTGGTTCTGGCA
>New.CleanUp.ReferenceOTU143 PCFS.Grass.2014.1_39765
AAGTCGTAACAAGGTTTCCGTAGGTGAACCTGCGGAAGGATCATTAACAAATCTGCTACATGGCGCCCCGCAAGGGAACGCACATGTATATTTACCCCGAGCTGGTGTAAAAGCCAGCTTTGGTTAGGTCTGCCTGGTCTTCGGACTGGGTGCACCTAGGACAGTGTGTGAGAATCTTCGGATTCTTGTGCCTGGCCACATAGACGCTTGTATGTTTGACAGAGTTACAGTTGTAAACTAAAAAGACAACTTTTAACAATGGATCTCTTGGCTCTT
>New.CleanUp.ReferenceOTU144 PCFS.CT.2013.4_626826
AAGTCGTAACAAGGTAACCGTAGGTGAACCTGCGGTTGGATCATTAACAAATGATTTGGTTTTTAACCAAAACACTGTGTGCAATTACATCTGTCTCTGGTGGATTTGTGTATTTTCTTTTGCCCGGTGCTCCCGAACATCAATTTTGTGTAGATGTTCACTCAAGCACGGGTTGAAAATGGCGAGAGGAAATCACAGCCACCGAATGAACAAACACCTTTTGTATTTTTTTATGTCTGAATCATTCACATTTTGTGCAATGAAAAACAATTTTTAACAACGGATCT
>New.CleanUp.ReferenceOTU1440 PCFS.NT.2012.2_545380
AAGTCGTAACAAGGTTTCCGTAGGTGAACCTGCGGAAGGATCATTACCGAGCGAGAATTCTCTGAATTCAACCTCCCACCCGTGTTTATTGTACCTTGTTGCTTCGGCGGGCCCGCCTCACGGCCGCCGGGGGGCATCCGCCCCCGGGCCCGCGCCCGCCGAAGACACCTGTGAACACTGTCTGAAGTTGCAGTCTGAGAAACTAGCTAAATTAGTTAAAACTTTCAACAACGGATCTCTTGGTTCCGGCATCGATGAAGAACGCAGCGAAATGCGATAAATAATGTGAA
>New.CleanUp.ReferenceOTU1444 PCFS.Grass.2013.3_554643
AGTCGTAACAAGGTTTCCGTAGGTGAACCTGCGGAAGGATCATTACCTGGCCTTGGGCCGCTCGTGGAGGCCCGTCGCTTGCGGCAGTGCTTCCGGGGTGCTTAGCCCTTGACTATTACCTTGATTATACGCACCTTTTGTTGTTCCCTCGGCAGGTCTCCTGCCGCCGCGAACCCCATAAACCCTTTTGTATAAGCATCAAACGTCTGAAACAATTTAATATTTACAACTTTCAACAATGGATCTCTTGGTTCTGGCATCGATGAAGAACGCAGCGAAATGCGA
>New.CleanUp.ReferenceOTU1445 PCFS.Grass.2013.3_554680
AGTCGTAACAAGGTTTCCGTAGGTGAACCTGCGGAAGGATCATTAGTGAATATTAGCGCATCTCTTCGGAGAGCGTGACCTCCACTTTCTAACTCTGTGCATTTATTTGGCGGTAATGTGTAGTATTCTCGTAATACATGACAGAACTGCGGCTCATTTTATAACACTAGTTAAAGTATGTAACGAAATATCGAAAACAAAAAACTTTACAACAACGGATCTCTTGGCTTGCTCATCGATGAAGAACGCAGCGAAATGCGATAAGTAAT
>New.CleanUp.ReferenceOTU145 Kambitch.CT.2014.1_245389
AAGTCGTAACAAGGTTTCCGTAGGTGAACCTGCGGAAGGATCATTAACGAATACGTTTTGTCGGGAAGGGCTGCTGCTGGCCTCTCAGGAGGCATGTGCACGCCCCGACCGCAATCCATCCCTCACACCTGTGCACAACCGTGGCTTCCCGGGATGCTAACGGGGTCTGGTCTTCTGACCCGGCTCCGGATGCTCGGGGTCGCGAACCTTTTCACACACACACACTTATGTATCAGAACGTAAAAGCTTGTAGCGCCGTAAAAAGCGTGAATAAATACAACTTT
[truncated: 379,450 more chars]
